# Supplementary material for: A chromosome-level genome assembly of the soybean pod borer: insights into larval transcriptional response to transgenic soybean expressing the pesticidal Cry1Ac protein
Source: BMC Genomics. 2024 Apr 9;25:355. doi: 10.1186/s12864-024-10216-2 (PMC11005160; doi:10.1186/s12864-024-10216-2)
Supplement: Supplementary file 8 — Additional file 8: Supplementary Table S3. Updated_Nucmer_show-coords_LglyVsCydSple [file 12864_2024_10216_MOESM8_ESM.xlsx]

## Sheet: Chr28
Output from the MUMmer4 show-coords application [150] showing alignments between the reference (Ref) Leguminivora glycinivorella genome assembly, ilLegGlyc1.1, and the queried Cydia splendana genome assembly, ilCydSple1.1, chromosome 28 (chr28).
Ref_start	Ref_end	Query_start	Query_end	Hit_len_ref	Hit_len_query	%ID	Ref_chr_len	Query_len	Ref	Ref_chr	Ref_Accn	Query_chr	Query_Accn
22245088	22248416	836570	833240	3329	3331	88.02	31490872	55408830	OU342873.1	Z chr	OU342871.1	Z chr	NC_062998.1
9976247	9978583	879816	877483	2337	2334	90.9	17389724	55408830	OU342890.1	Z chr	OU342871.1	Z chr	NC_062998.1
2205919	2208039	1750765	1748643	2121	2123	92.41	49817474	55408830	OU342871.1	Z chr	OU342871.1	Z chr	NC_062998.1
2018234	2019396	2207451	2208605	1163	1155	87.7	49817474	55408830	OU342871.1	Z chr	OU342871.1	Z chr	NC_062998.1
1856921	1858092	2327992	2326826	1172	1167	83.84	49817474	55408830	OU342871.1	Z chr	OU342871.1	Z chr	NC_062998.1
212067	213705	2612300	2610635	1639	1666	90.9	24834953	55408830	OU342877.1	Z chr	OU342871.1	Z chr	NC_062998.1
1539137	1540150	2738389	2737361	1014	1029	89.66	49817474	55408830	OU342871.1	Z chr	OU342871.1	Z chr	NC_062998.1
1474143	1477156	2794407	2791415	3014	2993	91.88	49817474	55408830	OU342871.1	Z chr	OU342871.1	Z chr	NC_062998.1
1156440	1158725	3163641	3161348	2286	2294	92.2	49817474	55408830	OU342871.1	Z chr	OU342871.1	Z chr	NC_062998.1
983957	986375	3354596	3352190	2419	2407	87.91	49817474	55408830	OU342871.1	Z chr	OU342871.1	Z chr	NC_062998.1
2524074	2525230	3485269	3484124	1157	1146	88.13	49817474	55408830	OU342871.1	Z chr	OU342871.1	Z chr	NC_062998.1
2519543	2521224	3494448	3492767	1682	1682	96.02	49817474	55408830	OU342871.1	Z chr	OU342871.1	Z chr	NC_062998.1
2517973	2519381	3496020	3494620	1409	1401	88.9	49817474	55408830	OU342871.1	Z chr	OU342871.1	Z chr	NC_062998.1
2478316	2480174	3519898	3518034	1859	1865	87.01	49817474	55408830	OU342871.1	Z chr	OU342871.1	Z chr	NC_062998.1
2843088	2845648	3737250	3739810	2561	2561	92.78	49817474	55408830	OU342871.1	Z chr	OU342871.1	Z chr	NC_062998.1
2820260	2821442	3792145	3790984	1183	1162	92.08	49817474	55408830	OU342871.1	Z chr	OU342871.1	Z chr	NC_062998.1
2985300	2986912	4322898	4324534	1613	1637	89.1	49817474	55408830	OU342871.1	Z chr	OU342871.1	Z chr	NC_062998.1
3231664	3233238	4592768	4594340	1575	1573	94.17	49817474	55408830	OU342871.1	Z chr	OU342871.1	Z chr	NC_062998.1
3276949	3279303	4654575	4656928	2355	2354	91.13	49817474	55408830	OU342871.1	Z chr	OU342871.1	Z chr	NC_062998.1
3596435	3598251	4892005	4893772	1817	1768	86.57	49817474	55408830	OU342871.1	Z chr	OU342871.1	Z chr	NC_062998.1
3607075	3609334	4911090	4913342	2260	2253	90.53	49817474	55408830	OU342871.1	Z chr	OU342871.1	Z chr	NC_062998.1
3758007	3760169	5074302	5076461	2163	2160	89.02	49817474	55408830	OU342871.1	Z chr	OU342871.1	Z chr	NC_062998.1
85364	86915	5280315	5278780	1552	1536	83.73	876120	55408830	CAJUYE010000066.1			Z chr	NC_062998.1
3948935	3950466	5345565	5347088	1532	1524	87.93	49817474	55408830	OU342871.1	Z chr	OU342871.1	Z chr	NC_062998.1
4259351	4260422	5735323	5736393	1072	1071	89.55	49817474	55408830	OU342871.1	Z chr	OU342871.1	Z chr	NC_062998.1
4526704	4528598	6098444	6100316	1895	1873	85.91	49817474	55408830	OU342871.1	Z chr	OU342871.1	Z chr	NC_062998.1
4607710	4608824	6189219	6190324	1115	1106	93.12	49817474	55408830	OU342871.1	Z chr	OU342871.1	Z chr	NC_062998.1
4660662	4662533	6259930	6261801	1872	1872	87.86	49817474	55408830	OU342871.1	Z chr	OU342871.1	Z chr	NC_062998.1
5143028	5144342	6841307	6842615	1315	1309	87.93	49817474	55408830	OU342871.1	Z chr	OU342871.1	Z chr	NC_062998.1
5196629	5199304	6920482	6923151	2676	2670	90.27	49817474	55408830	OU342871.1	Z chr	OU342871.1	Z chr	NC_062998.1
5306928	5309088	6991349	6993479	2161	2131	90.89	49817474	55408830	OU342871.1	Z chr	OU342871.1	Z chr	NC_062998.1
5334349	5335753	7039970	7041347	1405	1378	92.26	49817474	55408830	OU342871.1	Z chr	OU342871.1	Z chr	NC_062998.1
5350676	5352051	7052981	7054356	1376	1376	91.5	49817474	55408830	OU342871.1	Z chr	OU342871.1	Z chr	NC_062998.1
5780032	5781031	7620261	7621292	1000	1032	88.37	49817474	55408830	OU342871.1	Z chr	OU342871.1	Z chr	NC_062998.1
6124599	6125848	8028156	8029404	1250	1249	87.5	49817474	55408830	OU342871.1	Z chr	OU342871.1	Z chr	NC_062998.1
6199803	6203077	8104958	8108232	3275	3275	93.59	49817474	55408830	OU342871.1	Z chr	OU342871.1	Z chr	NC_062998.1
6448375	6450887	8337248	8339673	2513	2426	88.82	49817474	55408830	OU342871.1	Z chr	OU342871.1	Z chr	NC_062998.1
6472750	6474303	8375276	8376832	1554	1557	86.48	49817474	55408830	OU342871.1	Z chr	OU342871.1	Z chr	NC_062998.1
6763630	6765041	8702124	8703530	1412	1407	88.05	49817474	55408830	OU342871.1	Z chr	OU342871.1	Z chr	NC_062998.1
6949801	6951426	8937940	8939567	1626	1628	88.5	49817474	55408830	OU342871.1	Z chr	OU342871.1	Z chr	NC_062998.1
7351451	7352957	9298724	9300232	1507	1509	85.22	49817474	55408830	OU342871.1	Z chr	OU342871.1	Z chr	NC_062998.1
7548358	7549851	9526014	9527495	1494	1482	92.02	49817474	55408830	OU342871.1	Z chr	OU342871.1	Z chr	NC_062998.1
7603415	7604560	9610392	9611573	1146	1182	92.01	49817474	55408830	OU342871.1	Z chr	OU342871.1	Z chr	NC_062998.1
7627362	7630336	9673765	9676730	2975	2966	92.6	49817474	55408830	OU342871.1	Z chr	OU342871.1	Z chr	NC_062998.1
7633984	7635929	9679181	9681104	1946	1924	90.36	49817474	55408830	OU342871.1	Z chr	OU342871.1	Z chr	NC_062998.1
7637659	7640644	9682114	9685104	2986	2991	90.92	49817474	55408830	OU342871.1	Z chr	OU342871.1	Z chr	NC_062998.1
7641724	7645557	9685356	9689222	3834	3867	88.89	49817474	55408830	OU342871.1	Z chr	OU342871.1	Z chr	NC_062998.1
7646567	7647771	9690842	9692051	1205	1210	94.52	49817474	55408830	OU342871.1	Z chr	OU342871.1	Z chr	NC_062998.1
7653098	7654298	9698439	9699629	1201	1191	89.5	49817474	55408830	OU342871.1	Z chr	OU342871.1	Z chr	NC_062998.1
7720130	7721335	9769613	9770783	1206	1171	91.34	49817474	55408830	OU342871.1	Z chr	OU342871.1	Z chr	NC_062998.1
7722408	7724951	9771720	9774259	2544	2540	90.61	49817474	55408830	OU342871.1	Z chr	OU342871.1	Z chr	NC_062998.1
7731574	7735181	9781215	9784836	3608	3622	91.21	49817474	55408830	OU342871.1	Z chr	OU342871.1	Z chr	NC_062998.1
7748961	7750839	9800176	9802043	1879	1868	89.41	49817474	55408830	OU342871.1	Z chr	OU342871.1	Z chr	NC_062998.1
7965811	7967185	9981082	9982462	1375	1381	83.95	49817474	55408830	OU342871.1	Z chr	OU342871.1	Z chr	NC_062998.1
7967190	7968780	9982644	9984255	1591	1612	85.73	49817474	55408830	OU342871.1	Z chr	OU342871.1	Z chr	NC_062998.1
7971688	7973798	9987010	9989102	2111	2093	91.25	49817474	55408830	OU342871.1	Z chr	OU342871.1	Z chr	NC_062998.1
7990427	7992701	10006330	10008607	2275	2278	88.62	49817474	55408830	OU342871.1	Z chr	OU342871.1	Z chr	NC_062998.1
8015405	8016419	10037536	10038539	1015	1004	86.13	49817474	55408830	OU342871.1	Z chr	OU342871.1	Z chr	NC_062998.1
8016986	8018541	10038687	10040169	1556	1483	84.55	49817474	55408830	OU342871.1	Z chr	OU342871.1	Z chr	NC_062998.1
8127885	8129226	10150499	10151837	1342	1339	94.12	49817474	55408830	OU342871.1	Z chr	OU342871.1	Z chr	NC_062998.1
8175184	8176225	10186323	10187325	1042	1003	86.46	49817474	55408830	OU342871.1	Z chr	OU342871.1	Z chr	NC_062998.1
8253437	8254510	10275829	10276904	1074	1076	85.13	49817474	55408830	OU342871.1	Z chr	OU342871.1	Z chr	NC_062998.1
8258325	8259417	10291742	10292825	1093	1084	89.03	49817474	55408830	OU342871.1	Z chr	OU342871.1	Z chr	NC_062998.1
8293906	8295538	10372784	10374398	1633	1615	88.45	49817474	55408830	OU342871.1	Z chr	OU342871.1	Z chr	NC_062998.1
8296213	8297491	10374926	10376213	1279	1288	85.96	49817474	55408830	OU342871.1	Z chr	OU342871.1	Z chr	NC_062998.1
8386118	8387551	10438511	10439937	1434	1427	94.03	49817474	55408830	OU342871.1	Z chr	OU342871.1	Z chr	NC_062998.1
8518151	8519194	10618503	10619539	1044	1037	90.95	49817474	55408830	OU342871.1	Z chr	OU342871.1	Z chr	NC_062998.1
8522026	8523183	10623686	10624844	1158	1159	88.05	49817474	55408830	OU342871.1	Z chr	OU342871.1	Z chr	NC_062998.1
8532807	8536134	10631948	10635259	3328	3312	90.22	49817474	55408830	OU342871.1	Z chr	OU342871.1	Z chr	NC_062998.1
87132	89072	10639643	10637703	1941	1941	90.71	167190	55408830	CAJUYE010000016.1			Z chr	NC_062998.1
8536246	8537712	10644320	10645756	1467	1437	89.64	49817474	55408830	OU342871.1	Z chr	OU342871.1	Z chr	NC_062998.1
8576232	8577295	10672720	10673796	1064	1077	89.72	49817474	55408830	OU342871.1	Z chr	OU342871.1	Z chr	NC_062998.1
8613987	8616510	10713657	10716161	2524	2505	87.94	49817474	55408830	OU342871.1	Z chr	OU342871.1	Z chr	NC_062998.1
8674804	8675877	10764968	10766048	1074	1081	95.31	49817474	55408830	OU342871.1	Z chr	OU342871.1	Z chr	NC_062998.1
8710189	8711434	10819037	10820320	1246	1284	87.78	49817474	55408830	OU342871.1	Z chr	OU342871.1	Z chr	NC_062998.1
8735471	8736774	10838307	10839558	1304	1252	88.67	49817474	55408830	OU342871.1	Z chr	OU342871.1	Z chr	NC_062998.1
8738785	8739859	10841855	10842940	1075	1086	91.58	49817474	55408830	OU342871.1	Z chr	OU342871.1	Z chr	NC_062998.1
8741833	8742979	10844064	10845193	1147	1130	90.51	49817474	55408830	OU342871.1	Z chr	OU342871.1	Z chr	NC_062998.1
8799774	8801032	10909873	10911132	1259	1260	94.17	49817474	55408830	OU342871.1	Z chr	OU342871.1	Z chr	NC_062998.1
8864683	8865952	11043947	11045219	1270	1273	84.09	49817474	55408830	OU342871.1	Z chr	OU342871.1	Z chr	NC_062998.1
9035156	9036733	11220235	11221805	1578	1571	91.43	49817474	55408830	OU342871.1	Z chr	OU342871.1	Z chr	NC_062998.1
9421391	9422425	11650707	11651737	1035	1031	91.71	49817474	55408830	OU342871.1	Z chr	OU342871.1	Z chr	NC_062998.1
9659788	9662211	11922281	11919830	2424	2452	88.93	49817474	55408830	OU342871.1	Z chr	OU342871.1	Z chr	NC_062998.1
9737371	9738372	11989930	11990934	1002	1005	87.69	49817474	55408830	OU342871.1	Z chr	OU342871.1	Z chr	NC_062998.1
9782704	9783971	12022901	12024121	1268	1221	85.68	49817474	55408830	OU342871.1	Z chr	OU342871.1	Z chr	NC_062998.1
9881951	9883280	12175261	12176591	1330	1331	88.61	49817474	55408830	OU342871.1	Z chr	OU342871.1	Z chr	NC_062998.1
8546728	8547891	12199423	12200586	1164	1164	86.18	18985988	55408830	OU342889.1	Z chr	OU342871.1	Z chr	NC_062998.1
10068789	10071215	12389739	12392131	2427	2393	91.4	49817474	55408830	OU342871.1	Z chr	OU342871.1	Z chr	NC_062998.1
10134094	10135190	12464915	12465998	1097	1084	88.2	49817474	55408830	OU342871.1	Z chr	OU342871.1	Z chr	NC_062998.1
10147134	10149765	12474647	12477224	2632	2578	89.39	49817474	55408830	OU342871.1	Z chr	OU342871.1	Z chr	NC_062998.1
10156364	10157609	12485005	12486225	1246	1221	90.37	49817474	55408830	OU342871.1	Z chr	OU342871.1	Z chr	NC_062998.1
10162279	10163718	12490054	12491419	1440	1366	84.08	49817474	55408830	OU342871.1	Z chr	OU342871.1	Z chr	NC_062998.1
10185884	10187526	12504353	12506003	1643	1651	88.9	49817474	55408830	OU342871.1	Z chr	OU342871.1	Z chr	NC_062998.1
10195907	10196982	12538706	12539784	1076	1079	85.48	49817474	55408830	OU342871.1	Z chr	OU342871.1	Z chr	NC_062998.1
10371835	10372849	12695374	12696415	1015	1042	86.69	49817474	55408830	OU342871.1	Z chr	OU342871.1	Z chr	NC_062998.1
10389307	10390682	12732522	12733883	1376	1362	86.38	49817474	55408830	OU342871.1	Z chr	OU342871.1	Z chr	NC_062998.1
10528494	10529575	12880297	12881378	1082	1082	88.53	49817474	55408830	OU342871.1	Z chr	OU342871.1	Z chr	NC_062998.1
10547879	10549509	12885778	12887402	1631	1625	87.37	49817474	55408830	OU342871.1	Z chr	OU342871.1	Z chr	NC_062998.1
10555141	10556186	12891048	12892064	1046	1017	87.46	49817474	55408830	OU342871.1	Z chr	OU342871.1	Z chr	NC_062998.1
10585502	10587016	12916420	12917931	1515	1512	92.5	49817474	55408830	OU342871.1	Z chr	OU342871.1	Z chr	NC_062998.1
10593454	10594765	12924610	12925896	1312	1287	86.9	49817474	55408830	OU342871.1	Z chr	OU342871.1	Z chr	NC_062998.1
10597879	10599200	12928028	12929288	1322	1261	86.93	49817474	55408830	OU342871.1	Z chr	OU342871.1	Z chr	NC_062998.1
10599581	10600855	12931158	12932388	1275	1231	84.45	49817474	55408830	OU342871.1	Z chr	OU342871.1	Z chr	NC_062998.1
10642104	10644624	12988144	12990607	2521	2464	89.28	49817474	55408830	OU342871.1	Z chr	OU342871.1	Z chr	NC_062998.1
10819158	10820725	13166743	13168319	1568	1577	89.75	49817474	55408830	OU342871.1	Z chr	OU342871.1	Z chr	NC_062998.1
10871124	10872386	13213853	13215067	1263	1215	88.96	49817474	55408830	OU342871.1	Z chr	OU342871.1	Z chr	NC_062998.1
10872542	10873873	13215331	13216598	1332	1268	84.68	49817474	55408830	OU342871.1	Z chr	OU342871.1	Z chr	NC_062998.1
10912164	10913512	13252950	13254296	1349	1347	90.11	49817474	55408830	OU342871.1	Z chr	OU342871.1	Z chr	NC_062998.1
11009946	11010963	13387792	13388798	1018	1007	94.41	49817474	55408830	OU342871.1	Z chr	OU342871.1	Z chr	NC_062998.1
11079845	11081071	13442104	13443335	1227	1232	93.8	49817474	55408830	OU342871.1	Z chr	OU342871.1	Z chr	NC_062998.1
11163259	11164303	13546061	13547117	1045	1057	86.47	49817474	55408830	OU342871.1	Z chr	OU342871.1	Z chr	NC_062998.1
11177357	11179334	13568722	13570712	1978	1991	86.7	49817474	55408830	OU342871.1	Z chr	OU342871.1	Z chr	NC_062998.1
11222147	11223432	13610829	13612103	1286	1275	89.48	49817474	55408830	OU342871.1	Z chr	OU342871.1	Z chr	NC_062998.1
11241002	11242578	13632148	13633724	1577	1577	84.38	49817474	55408830	OU342871.1	Z chr	OU342871.1	Z chr	NC_062998.1
11249495	11251685	13640303	13642492	2191	2190	91.52	49817474	55408830	OU342871.1	Z chr	OU342871.1	Z chr	NC_062998.1
11451664	11454613	13806375	13809333	2950	2959	88.31	49817474	55408830	OU342871.1	Z chr	OU342871.1	Z chr	NC_062998.1
11702350	11703634	14103255	14104548	1285	1294	85.76	49817474	55408830	OU342871.1	Z chr	OU342871.1	Z chr	NC_062998.1
11740412	11742118	14138498	14140200	1707	1703	85.67	49817474	55408830	OU342871.1	Z chr	OU342871.1	Z chr	NC_062998.1
11783563	11784677	14173428	14174498	1115	1071	83.97	49817474	55408830	OU342871.1	Z chr	OU342871.1	Z chr	NC_062998.1
11797364	11799665	14198730	14201016	2302	2287	92.25	49817474	55408830	OU342871.1	Z chr	OU342871.1	Z chr	NC_062998.1
11811611	11814078	14219857	14222321	2468	2465	92.01	49817474	55408830	OU342871.1	Z chr	OU342871.1	Z chr	NC_062998.1
4483393	4484703	14250786	14252098	1311	1313	99.7	22557665	55408830	OU342881.1	Z chr	OU342871.1	Z chr	NC_062998.1
11959461	11960650	14308827	14310010	1190	1184	88.07	49817474	55408830	OU342871.1	Z chr	OU342871.1	Z chr	NC_062998.1
11963541	11965796	14311359	14313620	2256	2262	85.19	49817474	55408830	OU342871.1	Z chr	OU342871.1	Z chr	NC_062998.1
11996995	11998426	14353919	14355351	1432	1433	91.74	49817474	55408830	OU342871.1	Z chr	OU342871.1	Z chr	NC_062998.1
11998899	12000429	14355903	14357409	1531	1507	92.59	49817474	55408830	OU342871.1	Z chr	OU342871.1	Z chr	NC_062998.1
12077816	12079018	14605337	14606515	1203	1179	90.71	49817474	55408830	OU342871.1	Z chr	OU342871.1	Z chr	NC_062998.1
12164041	12165268	14683330	14684531	1228	1202	82.84	49817474	55408830	OU342871.1	Z chr	OU342871.1	Z chr	NC_062998.1
12192571	12194199	14700116	14701744	1629	1629	91.59	49817474	55408830	OU342871.1	Z chr	OU342871.1	Z chr	NC_062998.1
12229093	12230108	14751863	14752866	1016	1004	95.2	49817474	55408830	OU342871.1	Z chr	OU342871.1	Z chr	NC_062998.1
12321140	12323206	14867910	14870017	2067	2108	91.92	49817474	55408830	OU342871.1	Z chr	OU342871.1	Z chr	NC_062998.1
12323761	12324767	14870796	14871873	1007	1078	83.79	49817474	55408830	OU342871.1	Z chr	OU342871.1	Z chr	NC_062998.1
12465589	12466669	15022974	15024055	1081	1082	93.29	49817474	55408830	OU342871.1	Z chr	OU342871.1	Z chr	NC_062998.1
12514711	12516440	15101461	15103154	1730	1694	84.36	49817474	55408830	OU342871.1	Z chr	OU342871.1	Z chr	NC_062998.1
12542806	12544209	15137709	15139100	1404	1392	87.15	49817474	55408830	OU342871.1	Z chr	OU342871.1	Z chr	NC_062998.1
12638938	12640250	15209613	15210898	1313	1286	90.81	49817474	55408830	OU342871.1	Z chr	OU342871.1	Z chr	NC_062998.1
12644867	12647471	15213937	15216560	2605	2624	93.87	49817474	55408830	OU342871.1	Z chr	OU342871.1	Z chr	NC_062998.1
12743170	12745431	15320945	15323157	2262	2213	87.8	49817474	55408830	OU342871.1	Z chr	OU342871.1	Z chr	NC_062998.1
12753395	12755138	15329756	15331462	1744	1707	90.99	49817474	55408830	OU342871.1	Z chr	OU342871.1	Z chr	NC_062998.1
12867014	12868207	15453377	15454574	1194	1198	92.9	49817474	55408830	OU342871.1	Z chr	OU342871.1	Z chr	NC_062998.1
12881957	12883672	15476298	15477967	1716	1670	87.31	49817474	55408830	OU342871.1	Z chr	OU342871.1	Z chr	NC_062998.1
12897527	12898727	15490681	15491866	1201	1186	89.74	49817474	55408830	OU342871.1	Z chr	OU342871.1	Z chr	NC_062998.1
13102900	13104235	15691408	15692741	1336	1334	86.63	49817474	55408830	OU342871.1	Z chr	OU342871.1	Z chr	NC_062998.1
13192836	13196083	15774504	15777762	3248	3259	86.99	49817474	55408830	OU342871.1	Z chr	OU342871.1	Z chr	NC_062998.1
13284453	13285602	15897833	15898998	1150	1166	84.48	49817474	55408830	OU342871.1	Z chr	OU342871.1	Z chr	NC_062998.1
20483372	20486301	15944271	15947193	2930	2923	84.05	22981268	55408830	OU342880.1	Z chr	OU342871.1	Z chr	NC_062998.1
13467628	13469314	16083858	16085524	1687	1667	88.74	49817474	55408830	OU342871.1	Z chr	OU342871.1	Z chr	NC_062998.1
13578037	13579691	16230086	16231766	1655	1681	92.11	49817474	55408830	OU342871.1	Z chr	OU342871.1	Z chr	NC_062998.1
13581659	13582838	16232550	16233704	1180	1155	86.16	49817474	55408830	OU342871.1	Z chr	OU342871.1	Z chr	NC_062998.1
13720042	13721068	16354955	16355977	1027	1023	90.29	49817474	55408830	OU342871.1	Z chr	OU342871.1	Z chr	NC_062998.1
13888825	13890236	16512455	16513866	1412	1412	89.46	49817474	55408830	OU342871.1	Z chr	OU342871.1	Z chr	NC_062998.1
13941318	13944747	16610807	16614235	3430	3429	91.56	49817474	55408830	OU342871.1	Z chr	OU342871.1	Z chr	NC_062998.1
14150511	14151711	16804758	16805910	1201	1153	85.32	49817474	55408830	OU342871.1	Z chr	OU342871.1	Z chr	NC_062998.1
14330151	14331345	17028052	17029244	1195	1193	87.05	49817474	55408830	OU342871.1	Z chr	OU342871.1	Z chr	NC_062998.1
14367217	14368735	17057926	17059440	1519	1515	94.39	49817474	55408830	OU342871.1	Z chr	OU342871.1	Z chr	NC_062998.1
14390839	14391961	17090328	17091456	1123	1129	90.99	49817474	55408830	OU342871.1	Z chr	OU342871.1	Z chr	NC_062998.1
14398416	14399533	17102083	17103193	1118	1111	84.81	49817474	55408830	OU342871.1	Z chr	OU342871.1	Z chr	NC_062998.1
14403150	14404922	17107796	17109556	1773	1761	91.83	49817474	55408830	OU342871.1	Z chr	OU342871.1	Z chr	NC_062998.1
14416712	14417732	17123103	17124115	1021	1013	91.35	49817474	55408830	OU342871.1	Z chr	OU342871.1	Z chr	NC_062998.1
14480541	14481993	17179141	17180550	1453	1410	84.34	49817474	55408830	OU342871.1	Z chr	OU342871.1	Z chr	NC_062998.1
14734092	14735478	17363063	17364396	1387	1334	87.58	49817474	55408830	OU342871.1	Z chr	OU342871.1	Z chr	NC_062998.1
14736689	14738592	17365015	17366925	1904	1911	90.03	49817474	55408830	OU342871.1	Z chr	OU342871.1	Z chr	NC_062998.1
14899720	14901034	17610839	17612150	1315	1312	92.89	49817474	55408830	OU342871.1	Z chr	OU342871.1	Z chr	NC_062998.1
14921788	14922998	17630963	17632197	1211	1235	81.92	49817474	55408830	OU342871.1	Z chr	OU342871.1	Z chr	NC_062998.1
14964274	14965314	17659846	17660915	1041	1070	84.13	49817474	55408830	OU342871.1	Z chr	OU342871.1	Z chr	NC_062998.1
14968215	14969521	17663747	17665036	1307	1290	87.15	49817474	55408830	OU342871.1	Z chr	OU342871.1	Z chr	NC_062998.1
14973428	14974495	17668006	17669035	1068	1030	83.15	49817474	55408830	OU342871.1	Z chr	OU342871.1	Z chr	NC_062998.1
14975708	14977542	17670591	17672389	1835	1799	85.05	49817474	55408830	OU342871.1	Z chr	OU342871.1	Z chr	NC_062998.1
15218866	15220292	17957130	17958530	1427	1401	85.73	49817474	55408830	OU342871.1	Z chr	OU342871.1	Z chr	NC_062998.1
15386674	15389169	18132160	18134651	2496	2492	89.37	49817474	55408830	OU342871.1	Z chr	OU342871.1	Z chr	NC_062998.1
15555530	15556638	18258380	18259498	1109	1119	88.33	49817474	55408830	OU342871.1	Z chr	OU342871.1	Z chr	NC_062998.1
15567419	15568446	18266427	18267498	1028	1072	85.36	49817474	55408830	OU342871.1	Z chr	OU342871.1	Z chr	NC_062998.1
15636812	15642358	18344026	18349536	5547	5511	88.94	49817474	55408830	OU342871.1	Z chr	OU342871.1	Z chr	NC_062998.1
15645816	15647101	18350523	18351802	1286	1280	86.51	49817474	55408830	OU342871.1	Z chr	OU342871.1	Z chr	NC_062998.1
15878574	15880437	18532442	18534309	1864	1868	88.94	49817474	55408830	OU342871.1	Z chr	OU342871.1	Z chr	NC_062998.1
15928688	15931201	18618410	18620913	2514	2504	91.99	49817474	55408830	OU342871.1	Z chr	OU342871.1	Z chr	NC_062998.1
15960213	15962329	18652726	18654822	2117	2097	91.33	49817474	55408830	OU342871.1	Z chr	OU342871.1	Z chr	NC_062998.1
16032695	16033900	18749178	18750394	1206	1217	88.08	49817474	55408830	OU342871.1	Z chr	OU342871.1	Z chr	NC_062998.1
16046491	16048139	18766088	18767737	1649	1650	87.91	49817474	55408830	OU342871.1	Z chr	OU342871.1	Z chr	NC_062998.1
16089354	16092478	18809718	18812845	3125	3128	89.83	49817474	55408830	OU342871.1	Z chr	OU342871.1	Z chr	NC_062998.1
16122513	16123697	18850314	18851509	1185	1196	87.53	49817474	55408830	OU342871.1	Z chr	OU342871.1	Z chr	NC_062998.1
16192626	16193775	18957000	18958118	1150	1119	85.28	49817474	55408830	OU342871.1	Z chr	OU342871.1	Z chr	NC_062998.1
16314699	16319107	19127396	19131736	4409	4341	89.65	49817474	55408830	OU342871.1	Z chr	OU342871.1	Z chr	NC_062998.1
16320198	16321532	19135620	19136932	1335	1313	89.4	49817474	55408830	OU342871.1	Z chr	OU342871.1	Z chr	NC_062998.1
16325971	16327306	19139801	19141161	1336	1361	90.17	49817474	55408830	OU342871.1	Z chr	OU342871.1	Z chr	NC_062998.1
16327441	16328905	19141285	19142750	1465	1466	88.74	49817474	55408830	OU342871.1	Z chr	OU342871.1	Z chr	NC_062998.1
16360148	16362188	19173172	19175177	2041	2006	86.73	49817474	55408830	OU342871.1	Z chr	OU342871.1	Z chr	NC_062998.1
16581724	16585091	19333592	19336993	3368	3402	85.63	49817474	55408830	OU342871.1	Z chr	OU342871.1	Z chr	NC_062998.1
16650033	16651194	19367699	19368835	1162	1137	90.57	49817474	55408830	OU342871.1	Z chr	OU342871.1	Z chr	NC_062998.1
16803370	16805286	19540437	19542356	1917	1920	92.38	49817474	55408830	OU342871.1	Z chr	OU342871.1	Z chr	NC_062998.1
16854553	16855617	19587963	19589027	1065	1065	90.07	49817474	55408830	OU342871.1	Z chr	OU342871.1	Z chr	NC_062998.1
16971666	16972907	19708399	19709650	1242	1252	88.28	49817474	55408830	OU342871.1	Z chr	OU342871.1	Z chr	NC_062998.1
17041550	17042679	19809389	19810513	1130	1125	90.01	49817474	55408830	OU342871.1	Z chr	OU342871.1	Z chr	NC_062998.1
17098249	17100231	19851213	19853192	1983	1980	88.89	49817474	55408830	OU342871.1	Z chr	OU342871.1	Z chr	NC_062998.1
17125655	17127977	19883737	19886046	2323	2310	89.4	49817474	55408830	OU342871.1	Z chr	OU342871.1	Z chr	NC_062998.1
17159072	17160316	19906709	19907947	1245	1239	90.29	49817474	55408830	OU342871.1	Z chr	OU342871.1	Z chr	NC_062998.1
17179638	17180759	19936218	19937362	1122	1145	85.86	49817474	55408830	OU342871.1	Z chr	OU342871.1	Z chr	NC_062998.1
17184235	17185243	19940362	19941369	1009	1008	88.24	49817474	55408830	OU342871.1	Z chr	OU342871.1	Z chr	NC_062998.1
17270304	17271635	20029490	20030821	1332	1332	87.04	49817474	55408830	OU342871.1	Z chr	OU342871.1	Z chr	NC_062998.1
17442060	17443746	20140468	20142160	1687	1693	89.69	49817474	55408830	OU342871.1	Z chr	OU342871.1	Z chr	NC_062998.1
17444629	17446410	20150460	20152238	1782	1779	91.78	49817474	55408830	OU342871.1	Z chr	OU342871.1	Z chr	NC_062998.1
17572611	17574156	20281178	20282719	1546	1542	88.82	49817474	55408830	OU342871.1	Z chr	OU342871.1	Z chr	NC_062998.1
17625712	17627816	20319148	20321259	2105	2112	87.27	49817474	55408830	OU342871.1	Z chr	OU342871.1	Z chr	NC_062998.1
17735412	17736800	20408480	20409882	1389	1403	90.27	49817474	55408830	OU342871.1	Z chr	OU342871.1	Z chr	NC_062998.1
18136605	18137877	20834388	20835684	1273	1297	87.41	49817474	55408830	OU342871.1	Z chr	OU342871.1	Z chr	NC_062998.1
18259002	18261141	20928242	20930372	2140	2131	85.76	49817474	55408830	OU342871.1	Z chr	OU342871.1	Z chr	NC_062998.1
18503414	18505890	21184401	21186865	2477	2465	89.52	49817474	55408830	OU342871.1	Z chr	OU342871.1	Z chr	NC_062998.1
7426964	7428544	21543662	21542079	1581	1584	85.07	17389724	55408830	OU342890.1	Z chr	OU342871.1	Z chr	NC_062998.1
19001465	19003204	22135959	22137703	1740	1745	93.22	49817474	55408830	OU342871.1	Z chr	OU342871.1	Z chr	NC_062998.1
19079215	19080346	22353474	22354604	1132	1131	88.6	49817474	55408830	OU342871.1	Z chr	OU342871.1	Z chr	NC_062998.1
19182363	19183540	22553173	22554354	1178	1182	88.51	49817474	55408830	OU342871.1	Z chr	OU342871.1	Z chr	NC_062998.1
19189867	19190912	22557565	22558609	1046	1045	91.68	49817474	55408830	OU342871.1	Z chr	OU342871.1	Z chr	NC_062998.1
19414441	19416081	22819017	22820655	1641	1639	85.8	49817474	55408830	OU342871.1	Z chr	OU342871.1	Z chr	NC_062998.1
19480150	19482715	22904664	22907233	2566	2570	92.69	49817474	55408830	OU342871.1	Z chr	OU342871.1	Z chr	NC_062998.1
19553784	19555759	23095117	23097113	1976	1997	90.03	49817474	55408830	OU342871.1	Z chr	OU342871.1	Z chr	NC_062998.1
24164632	24165644	23321158	23322172	1013	1015	89.46	49817474	55408830	OU342871.1	Z chr	OU342871.1	Z chr	NC_062998.1
4084490	4087120	23360102	23357481	2631	2622	89.23	11769289	55408830	OU342895.1	Z chr	OU342871.1	Z chr	NC_062998.1
21115348	21116354	23558827	23557817	1007	1011	92.28	49817474	55408830	OU342871.1	Z chr	OU342871.1	Z chr	NC_062998.1
37282721	37283941	23782637	23783846	1221	1210	85.88	49817474	55408830	OU342871.1	Z chr	OU342871.1	Z chr	NC_062998.1
20638238	20639308	24014380	24015457	1071	1078	87.85	49817474	55408830	OU342871.1	Z chr	OU342871.1	Z chr	NC_062998.1
20832357	20833416	24123225	24124290	1060	1066	91	49817474	55408830	OU342871.1	Z chr	OU342871.1	Z chr	NC_062998.1
21059633	21060661	24383778	24384778	1029	1001	89.35	49817474	55408830	OU342871.1	Z chr	OU342871.1	Z chr	NC_062998.1
21072736	21074576	24424385	24426226	1841	1842	92.89	49817474	55408830	OU342871.1	Z chr	OU342871.1	Z chr	NC_062998.1
21505951	21517325	24761502	24772882	11375	11381	91.68	49817474	55408830	OU342871.1	Z chr	OU342871.1	Z chr	NC_062998.1
4202229	4204597	24953460	24951067	2369	2394	93.03	17389724	55408830	OU342890.1	Z chr	OU342871.1	Z chr	NC_062998.1
22494042	22495393	25012774	25011421	1352	1354	91.88	49817474	55408830	OU342871.1	Z chr	OU342871.1	Z chr	NC_062998.1
22438498	22439828	25261572	25260243	1331	1330	91.66	49817474	55408830	OU342871.1	Z chr	OU342871.1	Z chr	NC_062998.1
22271955	22273497	25398381	25396843	1543	1539	87.35	49817474	55408830	OU342871.1	Z chr	OU342871.1	Z chr	NC_062998.1
21920490	21922704	25886257	25884041	2215	2217	87.11	49817474	55408830	OU342871.1	Z chr	OU342871.1	Z chr	NC_062998.1
21891549	21892715	25923161	25921995	1167	1167	87.77	49817474	55408830	OU342871.1	Z chr	OU342871.1	Z chr	NC_062998.1
21875022	21877742	25928210	25925490	2721	2721	91.59	49817474	55408830	OU342871.1	Z chr	OU342871.1	Z chr	NC_062998.1
22937075	22938512	26359667	26361106	1438	1440	90.82	49817474	55408830	OU342871.1	Z chr	OU342871.1	Z chr	NC_062998.1
23463909	23465079	26979380	26980546	1171	1167	91.2	49817474	55408830	OU342871.1	Z chr	OU342871.1	Z chr	NC_062998.1
15788978	15790749	27162602	27160829	1772	1774	91.91	23317901	55408830	OU342879.1	Z chr	OU342871.1	Z chr	NC_062998.1
23778879	23781278	27384579	27386966	2400	2388	85.49	49817474	55408830	OU342871.1	Z chr	OU342871.1	Z chr	NC_062998.1
24216398	24217657	27734475	27735729	1260	1255	90.89	49817474	55408830	OU342871.1	Z chr	OU342871.1	Z chr	NC_062998.1
34967	37047	28074645	28076715	2081	2071	88.52	56069	55408830	CAJUYE010000039.1	Z chr	OU342871.1	Z chr	NC_062998.1
38970557	38971942	28077001	28078342	1386	1342	88.02	49817474	55408830	OU342871.1	Z chr	OU342871.1	Z chr	NC_062998.1
24664717	24666900	28364403	28366572	2184	2170	93.06	49817474	55408830	OU342871.1	Z chr	OU342871.1	Z chr	NC_062998.1
24721937	24723991	28437438	28439494	2055	2057	88.67	49817474	55408830	OU342871.1	Z chr	OU342871.1	Z chr	NC_062998.1
24750325	24751745	28486283	28487678	1421	1396	91.26	49817474	55408830	OU342871.1	Z chr	OU342871.1	Z chr	NC_062998.1
25186036	25187431	28984517	28985909	1396	1393	90.99	49817474	55408830	OU342871.1	Z chr	OU342871.1	Z chr	NC_062998.1
25275807	25277239	29116328	29117742	1433	1415	89.61	49817474	55408830	OU342871.1	Z chr	OU342871.1	Z chr	NC_062998.1
25391774	25394567	29218962	29221760	2794	2799	93.07	49817474	55408830	OU342871.1	Z chr	OU342871.1	Z chr	NC_062998.1
25544511	25545619	29367246	29368341	1109	1096	90.86	49817474	55408830	OU342871.1	Z chr	OU342871.1	Z chr	NC_062998.1
25972356	25973508	29824370	29825514	1153	1145	86.59	49817474	55408830	OU342871.1	Z chr	OU342871.1	Z chr	NC_062998.1
26026482	26027723	29883992	29885228	1242	1237	92.77	49817474	55408830	OU342871.1	Z chr	OU342871.1	Z chr	NC_062998.1
26029864	26030872	29886843	29887851	1009	1009	90.83	49817474	55408830	OU342871.1	Z chr	OU342871.1	Z chr	NC_062998.1
26076692	26078227	29919115	29920670	1536	1556	84.53	49817474	55408830	OU342871.1	Z chr	OU342871.1	Z chr	NC_062998.1
26350664	26351952	30158196	30159483	1289	1288	89.28	49817474	55408830	OU342871.1	Z chr	OU342871.1	Z chr	NC_062998.1
26584961	26587379	30349104	30351454	2419	2351	89.94	49817474	55408830	OU342871.1	Z chr	OU342871.1	Z chr	NC_062998.1
26587509	26588553	30351566	30352609	1045	1044	92.7	49817474	55408830	OU342871.1	Z chr	OU342871.1	Z chr	NC_062998.1
26617626	26618834	30377436	30378646	1209	1211	95.14	49817474	55408830	OU342871.1	Z chr	OU342871.1	Z chr	NC_062998.1
26746953	26748057	30551822	30552921	1105	1100	90.97	49817474	55408830	OU342871.1	Z chr	OU342871.1	Z chr	NC_062998.1
26867859	26868886	30683159	30684186	1028	1028	91.93	49817474	55408830	OU342871.1	Z chr	OU342871.1	Z chr	NC_062998.1
26924327	26926301	30740432	30742409	1975	1978	89.81	49817474	55408830	OU342871.1	Z chr	OU342871.1	Z chr	NC_062998.1
26928557	26933494	30745563	30750471	4938	4909	90.56	49817474	55408830	OU342871.1	Z chr	OU342871.1	Z chr	NC_062998.1
27022012	27024865	30829126	30831981	2854	2856	86.44	49817474	55408830	OU342871.1	Z chr	OU342871.1	Z chr	NC_062998.1
27076135	27077212	30904364	30905441	1078	1078	90.21	49817474	55408830	OU342871.1	Z chr	OU342871.1	Z chr	NC_062998.1
27104289	27106921	30944002	30946636	2633	2635	93.14	49817474	55408830	OU342871.1	Z chr	OU342871.1	Z chr	NC_062998.1
27109024	27111121	30946672	30948775	2098	2104	92.6	49817474	55408830	OU342871.1	Z chr	OU342871.1	Z chr	NC_062998.1
27119887	27121177	30955252	30956553	1291	1302	89.75	49817474	55408830	OU342871.1	Z chr	OU342871.1	Z chr	NC_062998.1
27210383	27211404	31076952	31077980	1022	1029	93.59	49817474	55408830	OU342871.1	Z chr	OU342871.1	Z chr	NC_062998.1
27246790	27247971	31124384	31125565	1182	1182	92.3	49817474	55408830	OU342871.1	Z chr	OU342871.1	Z chr	NC_062998.1
27267119	27268249	31160772	31161890	1131	1119	91	49817474	55408830	OU342871.1	Z chr	OU342871.1	Z chr	NC_062998.1
27291974	27293057	31177188	31178261	1084	1074	94.04	49817474	55408830	OU342871.1	Z chr	OU342871.1	Z chr	NC_062998.1
27340467	27342524	31227108	31229134	2058	2027	91.27	49817474	55408830	OU342871.1	Z chr	OU342871.1	Z chr	NC_062998.1
27342845	27343880	31229402	31230432	1036	1031	92.54	49817474	55408830	OU342871.1	Z chr	OU342871.1	Z chr	NC_062998.1
27385479	27386520	31286308	31287350	1042	1043	92.97	49817474	55408830	OU342871.1	Z chr	OU342871.1	Z chr	NC_062998.1
27423489	27425267	31335905	31337697	1779	1793	90.84	49817474	55408830	OU342871.1	Z chr	OU342871.1	Z chr	NC_062998.1
27426331	27427719	31338668	31340036	1389	1369	95.34	49817474	55408830	OU342871.1	Z chr	OU342871.1	Z chr	NC_062998.1
27601760	27603177	31482156	31483573	1418	1418	92.88	49817474	55408830	OU342871.1	Z chr	OU342871.1	Z chr	NC_062998.1
27606654	27608523	31488373	31490242	1870	1870	90.64	49817474	55408830	OU342871.1	Z chr	OU342871.1	Z chr	NC_062998.1
27974197	27975562	31912999	31914379	1366	1381	86.08	49817474	55408830	OU342871.1	Z chr	OU342871.1	Z chr	NC_062998.1
28224302	28226285	32139983	32141971	1984	1989	91.21	49817474	55408830	OU342871.1	Z chr	OU342871.1	Z chr	NC_062998.1
28242267	28243707	32151132	32152563	1441	1432	90.92	49817474	55408830	OU342871.1	Z chr	OU342871.1	Z chr	NC_062998.1
28460078	28461347	32307220	32308490	1270	1271	90.18	49817474	55408830	OU342871.1	Z chr	OU342871.1	Z chr	NC_062998.1
28663239	28664630	32552050	32553438	1392	1389	92.24	49817474	55408830	OU342871.1	Z chr	OU342871.1	Z chr	NC_062998.1
28713467	28714824	32608628	32609969	1358	1342	86.76	49817474	55408830	OU342871.1	Z chr	OU342871.1	Z chr	NC_062998.1
28955710	28958234	32887613	32890108	2525	2496	87.32	49817474	55408830	OU342871.1	Z chr	OU342871.1	Z chr	NC_062998.1
28981222	28983639	32893723	32896140	2418	2418	81.91	49817474	55408830	OU342871.1	Z chr	OU342871.1	Z chr	NC_062998.1
28988752	28990779	32899667	32901691	2028	2025	91.63	49817474	55408830	OU342871.1	Z chr	OU342871.1	Z chr	NC_062998.1
29160009	29162788	33019830	33022606	2780	2777	89.68	49817474	55408830	OU342871.1	Z chr	OU342871.1	Z chr	NC_062998.1
1935868	1936898	33054647	33053609	1031	1039	95.11	28508080	55408830	OU342874.1	Z chr	OU342871.1	Z chr	NC_062998.1
29203968	29206657	33079806	33082499	2690	2694	87.36	49817474	55408830	OU342871.1	Z chr	OU342871.1	Z chr	NC_062998.1
29225192	29226203	33098581	33099592	1012	1012	91.9	49817474	55408830	OU342871.1	Z chr	OU342871.1	Z chr	NC_062998.1
29247050	29248055	33111644	33112652	1006	1009	88.47	49817474	55408830	OU342871.1	Z chr	OU342871.1	Z chr	NC_062998.1
29458092	29460447	33266078	33268422	2356	2345	89.22	49817474	55408830	OU342871.1	Z chr	OU342871.1	Z chr	NC_062998.1
29511349	29513250	33320828	33322670	1902	1843	83.76	49817474	55408830	OU342871.1	Z chr	OU342871.1	Z chr	NC_062998.1
29609290	29610568	33421537	33422810	1279	1274	91.29	49817474	55408830	OU342871.1	Z chr	OU342871.1	Z chr	NC_062998.1
29685979	29687612	33493499	33495143	1634	1645	89.66	49817474	55408830	OU342871.1	Z chr	OU342871.1	Z chr	NC_062998.1
29710017	29715436	33533503	33538940	5420	5438	93.33	49817474	55408830	OU342871.1	Z chr	OU342871.1	Z chr	NC_062998.1
29715560	29717625	33539027	33541128	2066	2102	88.45	49817474	55408830	OU342871.1	Z chr	OU342871.1	Z chr	NC_062998.1
30035398	30036547	33870970	33872146	1150	1177	88.94	49817474	55408830	OU342871.1	Z chr	OU342871.1	Z chr	NC_062998.1
43878226	43879541	33893935	33895263	1316	1329	85.64	49817474	55408830	OU342871.1	Z chr	OU342871.1	Z chr	NC_062998.1
30071368	30073186	34008042	34009858	1819	1817	90.07	49817474	55408830	OU342871.1	Z chr	OU342871.1	Z chr	NC_062998.1
30187494	30188860	34124325	34125692	1367	1368	89.64	49817474	55408830	OU342871.1	Z chr	OU342871.1	Z chr	NC_062998.1
30231801	30233505	34181167	34182863	1705	1697	88.74	49817474	55408830	OU342871.1	Z chr	OU342871.1	Z chr	NC_062998.1
30525194	30526403	34387468	34388674	1210	1207	92.64	49817474	55408830	OU342871.1	Z chr	OU342871.1	Z chr	NC_062998.1
30938800	30939895	34765283	34766382	1096	1100	90.18	49817474	55408830	OU342871.1	Z chr	OU342871.1	Z chr	NC_062998.1
31022113	31023218	34837518	34838635	1106	1118	83.9	49817474	55408830	OU342871.1	Z chr	OU342871.1	Z chr	NC_062998.1
31046357	31047364	34863901	34864908	1008	1008	93.45	49817474	55408830	OU342871.1	Z chr	OU342871.1	Z chr	NC_062998.1
31143852	31145848	34941073	34943083	1997	2011	92.96	49817474	55408830	OU342871.1	Z chr	OU342871.1	Z chr	NC_062998.1
31533811	31534857	35235545	35236590	1047	1046	83.35	49817474	55408830	OU342871.1	Z chr	OU342871.1	Z chr	NC_062998.1
31641201	31642391	35340462	35341695	1191	1234	88.68	49817474	55408830	OU342871.1	Z chr	OU342871.1	Z chr	NC_062998.1
31738692	31740212	35430626	35432127	1521	1502	86.05	49817474	55408830	OU342871.1	Z chr	OU342871.1	Z chr	NC_062998.1
31839371	31841419	35545895	35547943	2049	2049	90.48	49817474	55408830	OU342871.1	Z chr	OU342871.1	Z chr	NC_062998.1
31948805	31950046	35698488	35699723	1242	1236	91.91	49817474	55408830	OU342871.1	Z chr	OU342871.1	Z chr	NC_062998.1
31978396	31979420	35725085	35726112	1025	1028	88.47	49817474	55408830	OU342871.1	Z chr	OU342871.1	Z chr	NC_062998.1
32320343	32321398	36112820	36113857	1056	1038	84.77	49817474	55408830	OU342871.1	Z chr	OU342871.1	Z chr	NC_062998.1
32346988	32348105	36148443	36149560	1118	1118	86.83	49817474	55408830	OU342871.1	Z chr	OU342871.1	Z chr	NC_062998.1
32423163	32425599	36213193	36215604	2437	2412	85.63	49817474	55408830	OU342871.1	Z chr	OU342871.1	Z chr	NC_062998.1
32559227	32561086	36322427	36324276	1860	1850	85.58	49817474	55408830	OU342871.1	Z chr	OU342871.1	Z chr	NC_062998.1
32627846	32628928	36383024	36384101	1083	1078	86.87	49817474	55408830	OU342871.1	Z chr	OU342871.1	Z chr	NC_062998.1
33049046	33052263	36813443	36816651	3218	3209	87.19	49817474	55408830	OU342871.1	Z chr	OU342871.1	Z chr	NC_062998.1
33106203	33107453	36872055	36873295	1251	1241	91.77	49817474	55408830	OU342871.1	Z chr	OU342871.1	Z chr	NC_062998.1
33198971	33200309	36982766	36984126	1339	1361	89.75	49817474	55408830	OU342871.1	Z chr	OU342871.1	Z chr	NC_062998.1
33201829	33203393	36985650	36987194	1565	1545	91.32	49817474	55408830	OU342871.1	Z chr	OU342871.1	Z chr	NC_062998.1
33229708	33230993	37015440	37016740	1286	1301	90.24	49817474	55408830	OU342871.1	Z chr	OU342871.1	Z chr	NC_062998.1
33243577	33244756	37023761	37024953	1180	1193	95.56	49817474	55408830	OU342871.1	Z chr	OU342871.1	Z chr	NC_062998.1
33323509	33325454	37096567	37098564	1946	1998	86.95	49817474	55408830	OU342871.1	Z chr	OU342871.1	Z chr	NC_062998.1
33357821	33358978	37132159	37133317	1158	1159	93.47	49817474	55408830	OU342871.1	Z chr	OU342871.1	Z chr	NC_062998.1
33367856	33368903	37142196	37143244	1048	1049	83.81	49817474	55408830	OU342871.1	Z chr	OU342871.1	Z chr	NC_062998.1
33758635	33760592	37495135	37497074	1958	1940	88.7	49817474	55408830	OU342871.1	Z chr	OU342871.1	Z chr	NC_062998.1
33835458	33836475	37574053	37575070	1018	1018	92.44	49817474	55408830	OU342871.1	Z chr	OU342871.1	Z chr	NC_062998.1
33877054	33878221	37617361	37618536	1168	1176	90.4	49817474	55408830	OU342871.1	Z chr	OU342871.1	Z chr	NC_062998.1
33882978	33884874	37622340	37624217	1897	1878	88.94	49817474	55408830	OU342871.1	Z chr	OU342871.1	Z chr	NC_062998.1
33885278	33886557	37624936	37626220	1280	1285	87.97	49817474	55408830	OU342871.1	Z chr	OU342871.1	Z chr	NC_062998.1
33963259	33965100	37702178	37703965	1842	1788	92.35	49817474	55408830	OU342871.1	Z chr	OU342871.1	Z chr	NC_062998.1
33966176	33967991	37704864	37706675	1816	1812	92.69	49817474	55408830	OU342871.1	Z chr	OU342871.1	Z chr	NC_062998.1
207427	208726	37905259	37906559	1300	1301	91.68	505430	55408830	CAJUYE010000077.1	Z chr	OU342871.1	Z chr	NC_062998.1
34229598	34231005	37946405	37947760	1408	1356	84.32	49817474	55408830	OU342871.1	Z chr	OU342871.1	Z chr	NC_062998.1
34245000	34246231	37955755	37957010	1232	1256	89.94	49817474	55408830	OU342871.1	Z chr	OU342871.1	Z chr	NC_062998.1
20322234	20323475	38238881	38240132	1242	1252	85.52	49817474	55408830	OU342871.1	Z chr	OU342871.1	Z chr	NC_062998.1
34591575	34593370	38431230	38433001	1796	1772	89.59	49817474	55408830	OU342871.1	Z chr	OU342871.1	Z chr	NC_062998.1
34953150	34954681	38980335	38981881	1532	1547	87.87	49817474	55408830	OU342871.1	Z chr	OU342871.1	Z chr	NC_062998.1
34980386	34981882	39017875	39019358	1497	1484	93.47	49817474	55408830	OU342871.1	Z chr	OU342871.1	Z chr	NC_062998.1
35011255	35012787	39091689	39093220	1533	1532	90.94	49817474	55408830	OU342871.1	Z chr	OU342871.1	Z chr	NC_062998.1
35023957	35025115	39109125	39110286	1159	1162	91.45	49817474	55408830	OU342871.1	Z chr	OU342871.1	Z chr	NC_062998.1
35120074	35121634	39356559	39358112	1561	1554	91.66	49817474	55408830	OU342871.1	Z chr	OU342871.1	Z chr	NC_062998.1
35125832	35131166	39366050	39371411	5335	5362	89.99	49817474	55408830	OU342871.1	Z chr	OU342871.1	Z chr	NC_062998.1
35297647	35299376	39595247	39596985	1730	1739	90.34	49817474	55408830	OU342871.1	Z chr	OU342871.1	Z chr	NC_062998.1
35320933	35322885	39610360	39612300	1953	1941	90.85	49817474	55408830	OU342871.1	Z chr	OU342871.1	Z chr	NC_062998.1
35443313	35444776	39751298	39752764	1464	1467	88.02	49817474	55408830	OU342871.1	Z chr	OU342871.1	Z chr	NC_062998.1
35452344	35453506	39759331	39760489	1163	1159	88.79	49817474	55408830	OU342871.1	Z chr	OU342871.1	Z chr	NC_062998.1
35509471	35510531	39826827	39827881	1061	1055	89.26	49817474	55408830	OU342871.1	Z chr	OU342871.1	Z chr	NC_062998.1
35787371	35789637	40174938	40177200	2267	2263	90.73	49817474	55408830	OU342871.1	Z chr	OU342871.1	Z chr	NC_062998.1
35965430	35966476	40396116	40397122	1047	1007	85.84	49817474	55408830	OU342871.1	Z chr	OU342871.1	Z chr	NC_062998.1
36066893	36068458	40493449	40495003	1566	1555	89.87	49817474	55408830	OU342871.1	Z chr	OU342871.1	Z chr	NC_062998.1
36151752	36153075	40591550	40592872	1324	1323	92.09	49817474	55408830	OU342871.1	Z chr	OU342871.1	Z chr	NC_062998.1
36328108	36329129	40790058	40791059	1022	1002	87.9	49817474	55408830	OU342871.1	Z chr	OU342871.1	Z chr	NC_062998.1
36342700	36343954	40800998	40802231	1255	1234	86.89	49817474	55408830	OU342871.1	Z chr	OU342871.1	Z chr	NC_062998.1
36349222	36350750	40808002	40809520	1529	1519	89.49	49817474	55408830	OU342871.1	Z chr	OU342871.1	Z chr	NC_062998.1
36350908	36352086	40809651	40810851	1179	1201	84.11	49817474	55408830	OU342871.1	Z chr	OU342871.1	Z chr	NC_062998.1
36771150	36772607	41462848	41464286	1458	1439	88.72	49817474	55408830	OU342871.1	Z chr	OU342871.1	Z chr	NC_062998.1
37051939	37053613	41878268	41879957	1675	1690	84.12	49817474	55408830	OU342871.1	Z chr	OU342871.1	Z chr	NC_062998.1
37062028	37064996	41887219	41890202	2969	2984	90	49817474	55408830	OU342871.1	Z chr	OU342871.1	Z chr	NC_062998.1
37113181	37114374	41960595	41961793	1194	1199	86.5	49817474	55408830	OU342871.1	Z chr	OU342871.1	Z chr	NC_062998.1
37114559	37115680	41961995	41963103	1122	1109	89.46	49817474	55408830	OU342871.1	Z chr	OU342871.1	Z chr	NC_062998.1
37129616	37130677	41979395	41980456	1062	1062	84.12	49817474	55408830	OU342871.1	Z chr	OU342871.1	Z chr	NC_062998.1
37295900	37297802	42135197	42137045	1903	1849	89.09	49817474	55408830	OU342871.1	Z chr	OU342871.1	Z chr	NC_062998.1
37337941	37341157	42183305	42186513	3217	3209	88.92	49817474	55408830	OU342871.1	Z chr	OU342871.1	Z chr	NC_062998.1
37392100	37393303	42269832	42271020	1204	1189	86.78	49817474	55408830	OU342871.1	Z chr	OU342871.1	Z chr	NC_062998.1
37479420	37480672	42363676	42364922	1253	1247	91.38	49817474	55408830	OU342871.1	Z chr	OU342871.1	Z chr	NC_062998.1
37778349	37779419	42674527	42675617	1071	1091	90.21	49817474	55408830	OU342871.1	Z chr	OU342871.1	Z chr	NC_062998.1
37902883	37904009	42812337	42813466	1127	1130	87.46	49817474	55408830	OU342871.1	Z chr	OU342871.1	Z chr	NC_062998.1
38097023	38098134	43028842	43029921	1112	1080	88.97	49817474	55408830	OU342871.1	Z chr	OU342871.1	Z chr	NC_062998.1
38238231	38239671	43262748	43264195	1441	1448	90.56	49817474	55408830	OU342871.1	Z chr	OU342871.1	Z chr	NC_062998.1
38730317	38733825	43929030	43932502	3509	3473	92.74	49817474	55408830	OU342871.1	Z chr	OU342871.1	Z chr	NC_062998.1
38736453	38737799	43934971	43936321	1347	1351	91.52	49817474	55408830	OU342871.1	Z chr	OU342871.1	Z chr	NC_062998.1
38754866	38756122	43970640	43971895	1257	1256	90.06	49817474	55408830	OU342871.1	Z chr	OU342871.1	Z chr	NC_062998.1
4205307	4206885	44107861	44109448	1579	1588	83.76	11769289	55408830	OU342895.1	Z chr	OU342871.1	Z chr	NC_062998.1
39095264	39096490	44313077	44314341	1227	1265	88.24	49817474	55408830	OU342871.1	Z chr	OU342871.1	Z chr	NC_062998.1
39140053	39142334	44365854	44368186	2282	2333	92.06	49817474	55408830	OU342871.1	Z chr	OU342871.1	Z chr	NC_062998.1
39142602	39143721	44368367	44369476	1120	1110	90.64	49817474	55408830	OU342871.1	Z chr	OU342871.1	Z chr	NC_062998.1
39164854	39165853	44388969	44389968	1000	1000	92.2	49817474	55408830	OU342871.1	Z chr	OU342871.1	Z chr	NC_062998.1
39171412	39172525	44392867	44393999	1114	1133	88.18	49817474	55408830	OU342871.1	Z chr	OU342871.1	Z chr	NC_062998.1
39174659	39176433	44395869	44397637	1775	1769	93.16	49817474	55408830	OU342871.1	Z chr	OU342871.1	Z chr	NC_062998.1
39208674	39209796	44428256	44429393	1123	1138	88.71	49817474	55408830	OU342871.1	Z chr	OU342871.1	Z chr	NC_062998.1
39213072	39214174	44443674	44444756	1103	1083	89.53	49817474	55408830	OU342871.1	Z chr	OU342871.1	Z chr	NC_062998.1
39231996	39233185	44455407	44456607	1190	1201	95.18	49817474	55408830	OU342871.1	Z chr	OU342871.1	Z chr	NC_062998.1
39235353	39236488	44462425	44463564	1136	1140	93.48	49817474	55408830	OU342871.1	Z chr	OU342871.1	Z chr	NC_062998.1
39250122	39251248	44497717	44498830	1127	1114	93.55	49817474	55408830	OU342871.1	Z chr	OU342871.1	Z chr	NC_062998.1
39308170	39309183	44569634	44570656	1014	1023	92.86	49817474	55408830	OU342871.1	Z chr	OU342871.1	Z chr	NC_062998.1
39331931	39334269	44589606	44591953	2339	2348	93.37	49817474	55408830	OU342871.1	Z chr	OU342871.1	Z chr	NC_062998.1
39334467	39336683	44592132	44594373	2217	2242	91.05	49817474	55408830	OU342871.1	Z chr	OU342871.1	Z chr	NC_062998.1
39339532	39342145	44597559	44600168	2614	2610	93.32	49817474	55408830	OU342871.1	Z chr	OU342871.1	Z chr	NC_062998.1
39343187	39344225	44601301	44602343	1039	1043	92.97	49817474	55408830	OU342871.1	Z chr	OU342871.1	Z chr	NC_062998.1
39346038	39347397	44603614	44604991	1360	1378	91.94	49817474	55408830	OU342871.1	Z chr	OU342871.1	Z chr	NC_062998.1
39355636	39357476	44619589	44621461	1841	1873	90.85	49817474	55408830	OU342871.1	Z chr	OU342871.1	Z chr	NC_062998.1
39370185	39372336	44635138	44637286	2152	2149	93.85	49817474	55408830	OU342871.1	Z chr	OU342871.1	Z chr	NC_062998.1
39380590	39381670	44643386	44644459	1081	1074	91.9	49817474	55408830	OU342871.1	Z chr	OU342871.1	Z chr	NC_062998.1
39385933	39387516	44654689	44656277	1584	1589	90.59	49817474	55408830	OU342871.1	Z chr	OU342871.1	Z chr	NC_062998.1
39404374	39405450	44683087	44684162	1077	1076	88.35	49817474	55408830	OU342871.1	Z chr	OU342871.1	Z chr	NC_062998.1
39502940	39504166	44816804	44818037	1227	1234	94.57	49817474	55408830	OU342871.1	Z chr	OU342871.1	Z chr	NC_062998.1
39515898	39517542	44839660	44841259	1645	1600	91.79	49817474	55408830	OU342871.1	Z chr	OU342871.1	Z chr	NC_062998.1
39517766	39518780	44841424	44842434	1015	1011	90.35	49817474	55408830	OU342871.1	Z chr	OU342871.1	Z chr	NC_062998.1
39528587	39530114	44861862	44863372	1528	1511	92.53	49817474	55408830	OU342871.1	Z chr	OU342871.1	Z chr	NC_062998.1
39637193	39638804	44978841	44980450	1612	1610	90.74	49817474	55408830	OU342871.1	Z chr	OU342871.1	Z chr	NC_062998.1
39683484	39684588	45045208	45046315	1105	1108	93.35	49817474	55408830	OU342871.1	Z chr	OU342871.1	Z chr	NC_062998.1
39912806	39915204	45283459	45285836	2399	2378	88.12	49817474	55408830	OU342871.1	Z chr	OU342871.1	Z chr	NC_062998.1
40169654	40172655	45612375	45615392	3002	3018	88.73	49817474	55408830	OU342871.1	Z chr	OU342871.1	Z chr	NC_062998.1
40179910	40181184	45621812	45623105	1275	1294	87.48	49817474	55408830	OU342871.1	Z chr	OU342871.1	Z chr	NC_062998.1
40210441	40212006	45671568	45673137	1566	1570	92.61	49817474	55408830	OU342871.1	Z chr	OU342871.1	Z chr	NC_062998.1
40449447	40450956	45924054	45925482	1510	1429	83.53	49817474	55408830	OU342871.1	Z chr	OU342871.1	Z chr	NC_062998.1
547590	548607	45942212	45941180	1018	1033	82.01	25629753	55408830	OU342875.1	Z chr	OU342871.1	Z chr	NC_062998.1
40501459	40502572	45999466	46000583	1114	1118	95.8	49817474	55408830	OU342871.1	Z chr	OU342871.1	Z chr	NC_062998.1
40720899	40722700	46196801	46198563	1802	1763	88.07	49817474	55408830	OU342871.1	Z chr	OU342871.1	Z chr	NC_062998.1
40853121	40855381	46267386	46269638	2261	2253	92.96	49817474	55408830	OU342871.1	Z chr	OU342871.1	Z chr	NC_062998.1
41100496	41103444	46504696	46507649	2949	2954	90.53	49817474	55408830	OU342871.1	Z chr	OU342871.1	Z chr	NC_062998.1
41105969	41108113	46509037	46511185	2145	2149	89.83	49817474	55408830	OU342871.1	Z chr	OU342871.1	Z chr	NC_062998.1
41141681	41148471	46541750	46548545	6791	6796	87.82	49817474	55408830	OU342871.1	Z chr	OU342871.1	Z chr	NC_062998.1
41150466	41151526	46550626	46551686	1061	1061	90.57	49817474	55408830	OU342871.1	Z chr	OU342871.1	Z chr	NC_062998.1
41174399	41175494	46561795	46562890	1096	1096	92.99	49817474	55408830	OU342871.1	Z chr	OU342871.1	Z chr	NC_062998.1
41179937	41181400	46567293	46568762	1464	1470	85.89	49817474	55408830	OU342871.1	Z chr	OU342871.1	Z chr	NC_062998.1
41193115	41194881	46580630	46582404	1767	1775	92.68	49817474	55408830	OU342871.1	Z chr	OU342871.1	Z chr	NC_062998.1
41196944	41198315	46582928	46584298	1372	1371	92.71	49817474	55408830	OU342871.1	Z chr	OU342871.1	Z chr	NC_062998.1
41198613	41199744	46584678	46585812	1132	1135	89.68	49817474	55408830	OU342871.1	Z chr	OU342871.1	Z chr	NC_062998.1
41201762	41203606	46586420	46588285	1845	1866	91.22	49817474	55408830	OU342871.1	Z chr	OU342871.1	Z chr	NC_062998.1
41203720	41206519	46589410	46592206	2800	2797	92.72	49817474	55408830	OU342871.1	Z chr	OU342871.1	Z chr	NC_062998.1
41206937	41208745	46592639	46594444	1809	1806	94.81	49817474	55408830	OU342871.1	Z chr	OU342871.1	Z chr	NC_062998.1
41209889	41211764	46599819	46601694	1876	1876	92.43	49817474	55408830	OU342871.1	Z chr	OU342871.1	Z chr	NC_062998.1
41212001	41213758	46601747	46603487	1758	1741	92.05	49817474	55408830	OU342871.1	Z chr	OU342871.1	Z chr	NC_062998.1
41214452	41216161	46603527	46605239	1710	1713	94.98	49817474	55408830	OU342871.1	Z chr	OU342871.1	Z chr	NC_062998.1
41239379	41241889	46646244	46648732	2511	2489	94.05	49817474	55408830	OU342871.1	Z chr	OU342871.1	Z chr	NC_062998.1
41304727	41307482	46709017	46711771	2756	2755	91.75	49817474	55408830	OU342871.1	Z chr	OU342871.1	Z chr	NC_062998.1
41308361	41312555	46715286	46719497	4195	4212	89.48	49817474	55408830	OU342871.1	Z chr	OU342871.1	Z chr	NC_062998.1
41357492	41359249	46756658	46758420	1758	1763	92.23	49817474	55408830	OU342871.1	Z chr	OU342871.1	Z chr	NC_062998.1
41664150	41665216	47003856	47004915	1067	1060	85.17	49817474	55408830	OU342871.1	Z chr	OU342871.1	Z chr	NC_062998.1
41670408	41671587	47009672	47010766	1180	1095	81.43	49817474	55408830	OU342871.1	Z chr	OU342871.1	Z chr	NC_062998.1
41834296	41835402	47136843	47137931	1107	1089	94.34	49817474	55408830	OU342871.1	Z chr	OU342871.1	Z chr	NC_062998.1
41938774	41942163	47230187	47233637	3390	3451	88.61	49817474	55408830	OU342871.1	Z chr	OU342871.1	Z chr	NC_062998.1
41978565	41980107	47259872	47261405	1543	1534	90.93	49817474	55408830	OU342871.1	Z chr	OU342871.1	Z chr	NC_062998.1
41988853	41990336	47277381	47278860	1484	1480	94.37	49817474	55408830	OU342871.1	Z chr	OU342871.1	Z chr	NC_062998.1
42381307	42382458	47475224	47476347	1152	1124	84.93	49817474	55408830	OU342871.1	Z chr	OU342871.1	Z chr	NC_062998.1
42401286	42403753	47498094	47500512	2468	2419	89.15	49817474	55408830	OU342871.1	Z chr	OU342871.1	Z chr	NC_062998.1
42404583	42406504	47501194	47503109	1922	1916	91.73	49817474	55408830	OU342871.1	Z chr	OU342871.1	Z chr	NC_062998.1
42406679	42408109	47503308	47504739	1431	1432	91.95	49817474	55408830	OU342871.1	Z chr	OU342871.1	Z chr	NC_062998.1
42427268	42428406	47532235	47533369	1139	1135	92.41	49817474	55408830	OU342871.1	Z chr	OU342871.1	Z chr	NC_062998.1
42486559	42488868	47596182	47598480	2310	2299	91.4	49817474	55408830	OU342871.1	Z chr	OU342871.1	Z chr	NC_062998.1
42559974	42561752	47697399	47699163	1779	1765	90.56	49817474	55408830	OU342871.1	Z chr	OU342871.1	Z chr	NC_062998.1
42655214	42656312	47822088	47823186	1099	1099	87.64	49817474	55408830	OU342871.1	Z chr	OU342871.1	Z chr	NC_062998.1
42670238	42671881	47868313	47869944	1644	1632	88.39	49817474	55408830	OU342871.1	Z chr	OU342871.1	Z chr	NC_062998.1
42728307	42729890	47951788	47953370	1584	1583	95.16	49817474	55408830	OU342871.1	Z chr	OU342871.1	Z chr	NC_062998.1
42766230	42774243	48003687	48011705	8014	8019	91.78	49817474	55408830	OU342871.1	Z chr	OU342871.1	Z chr	NC_062998.1
42784373	42785945	48019862	48021421	1573	1560	88.99	49817474	55408830	OU342871.1	Z chr	OU342871.1	Z chr	NC_062998.1
42969850	42971208	48231778	48233154	1359	1377	86.56	49817474	55408830	OU342871.1	Z chr	OU342871.1	Z chr	NC_062998.1
43182176	43183812	48536654	48538291	1637	1638	89.64	49817474	55408830	OU342871.1	Z chr	OU342871.1	Z chr	NC_062998.1
43316945	43318155	48675264	48676445	1211	1182	88.9	49817474	55408830	OU342871.1	Z chr	OU342871.1	Z chr	NC_062998.1
43880875	43882670	49008876	49010669	1796	1794	89.88	49817474	55408830	OU342871.1	Z chr	OU342871.1	Z chr	NC_062998.1
44060536	44063725	49308286	49311453	3190	3168	86.71	49817474	55408830	OU342871.1	Z chr	OU342871.1	Z chr	NC_062998.1
44064162	44065753	49311953	49313544	1592	1592	89.01	49817474	55408830	OU342871.1	Z chr	OU342871.1	Z chr	NC_062998.1
44424110	44428935	49695753	49700567	4826	4815	92.41	49817474	55408830	OU342871.1	Z chr	OU342871.1	Z chr	NC_062998.1
44469174	44470589	49745594	49747004	1416	1411	92.73	49817474	55408830	OU342871.1	Z chr	OU342871.1	Z chr	NC_062998.1
45366336	45367609	50823520	50822258	1274	1263	91.54	49817474	55408830	OU342871.1	Z chr	OU342871.1	Z chr	NC_062998.1
44963512	44969205	51302524	51296831	5694	5694	90.34	49817474	55408830	OU342871.1	Z chr	OU342871.1	Z chr	NC_062998.1
44934842	44936075	51325555	51324325	1234	1231	84.72	49817474	55408830	OU342871.1	Z chr	OU342871.1	Z chr	NC_062998.1
44892653	44894367	51413836	51412125	1715	1712	85.22	49817474	55408830	OU342871.1	Z chr	OU342871.1	Z chr	NC_062998.1
44866020	44867093	51428676	51427606	1074	1071	88.15	49817474	55408830	OU342871.1	Z chr	OU342871.1	Z chr	NC_062998.1
44733496	44734699	51633240	51632033	1204	1208	90.09	49817474	55408830	OU342871.1	Z chr	OU342871.1	Z chr	NC_062998.1
44633029	44634066	51814742	51813708	1038	1035	93.35	49817474	55408830	OU342871.1	Z chr	OU342871.1	Z chr	NC_062998.1
44563509	44564576	51873681	51872625	1068	1057	88.68	49817474	55408830	OU342871.1	Z chr	OU342871.1	Z chr	NC_062998.1
46004431	46005526	51945902	51946997	1096	1096	88.69	49817474	55408830	OU342871.1	Z chr	OU342871.1	Z chr	NC_062998.1
46121923	46123272	52180299	52181655	1350	1357	89.31	49817474	55408830	OU342871.1	Z chr	OU342871.1	Z chr	NC_062998.1
47221490	47222513	53484819	53483804	1024	1016	86.55	49817474	55408830	OU342871.1	Z chr	OU342871.1	Z chr	NC_062998.1
9323229	9326183	53656327	53653351	2955	2977	86.81	11648489	55408830	OU342896.1	Z chr	OU342871.1	Z chr	NC_062998.1
46939437	46940688	53751018	53749789	1252	1230	87.15	49817474	55408830	OU342871.1	Z chr	OU342871.1	Z chr	NC_062998.1
47677689	47679276	54204673	54203099	1588	1575	82.87	49817474	55408830	OU342871.1	Z chr	OU342871.1	Z chr	NC_062998.1
48352570	48354232	54361231	54362903	1663	1673	91.4	49817474	55408830	OU342871.1	Z chr	OU342871.1	Z chr	NC_062998.1
340362	342370	283832	285844	2009	2013	91.69	22557665	25672803	OU342881.1	chr10	OU342881.1	chr09	NC_062979.1
426230	427395	394826	395993	1166	1168	89.32	22557665	25672803	OU342881.1	chr10	OU342881.1	chr09	NC_062979.1
465780	466897	420650	421740	1118	1091	88.07	22557665	25672803	OU342881.1	chr10	OU342881.1	chr09	NC_062979.1
760872	763736	889652	892502	2865	2851	83.76	22557665	25672803	OU342881.1	chr10	OU342881.1	chr09	NC_062979.1
921958	923340	1016507	1017898	1383	1392	87.77	22557665	25672803	OU342881.1	chr10	OU342881.1	chr09	NC_062979.1
945030	946390	1053474	1054816	1361	1343	86.91	22557665	25672803	OU342881.1	chr10	OU342881.1	chr09	NC_062979.1
1290407	1292031	1383453	1385073	1625	1621	91.58	22557665	25672803	OU342881.1	chr10	OU342881.1	chr09	NC_062979.1
1295561	1298061	1396059	1398564	2501	2506	90.47	22557665	25672803	OU342881.1	chr10	OU342881.1	chr09	NC_062979.1
1372320	1373876	1480952	1482523	1557	1572	91.31	22557665	25672803	OU342881.1	chr10	OU342881.1	chr09	NC_062979.1
1398372	1400161	1503259	1505024	1790	1766	85.78	22557665	25672803	OU342881.1	chr10	OU342881.1	chr09	NC_062979.1
1429464	1430665	1528321	1529533	1202	1213	92.29	22557665	25672803	OU342881.1	chr10	OU342881.1	chr09	NC_062979.1
1431865	1432990	1530951	1532068	1126	1118	93.2	22557665	25672803	OU342881.1	chr10	OU342881.1	chr09	NC_062979.1
1453132	1454581	1552309	1553753	1450	1445	88.53	22557665	25672803	OU342881.1	chr10	OU342881.1	chr09	NC_062979.1
1488061	1490433	1617643	1620014	2373	2372	87.18	22557665	25672803	OU342881.1	chr10	OU342881.1	chr09	NC_062979.1
1517896	1519370	1647785	1649253	1475	1469	87.78	22557665	25672803	OU342881.1	chr10	OU342881.1	chr09	NC_062979.1
1531860	1532905	1663965	1665018	1046	1054	92.72	22557665	25672803	OU342881.1	chr10	OU342881.1	chr09	NC_062979.1
1543022	1544670	1683443	1685077	1649	1635	92.33	22557665	25672803	OU342881.1	chr10	OU342881.1	chr09	NC_062979.1
1827161	1828243	2058838	2059924	1083	1087	86.37	22557665	25672803	OU342881.1	chr10	OU342881.1	chr09	NC_062979.1
1836959	1838093	2074257	2075400	1135	1144	91.1	22557665	25672803	OU342881.1	chr10	OU342881.1	chr09	NC_062979.1
1934929	1935995	2185928	2187013	1067	1086	89.05	22557665	25672803	OU342881.1	chr10	OU342881.1	chr09	NC_062979.1
1969762	1972616	2247130	2249981	2855	2852	91.2	22557665	25672803	OU342881.1	chr10	OU342881.1	chr09	NC_062979.1
1982601	1983924	2261688	2263011	1324	1324	91.69	22557665	25672803	OU342881.1	chr10	OU342881.1	chr09	NC_062979.1
2033788	2036258	2315030	2317481	2471	2452	89.76	22557665	25672803	OU342881.1	chr10	OU342881.1	chr09	NC_062979.1
2073219	2074439	2360777	2361994	1221	1218	90.78	22557665	25672803	OU342881.1	chr10	OU342881.1	chr09	NC_062979.1
2083294	2084590	2372641	2373949	1297	1309	85.06	22557665	25672803	OU342881.1	chr10	OU342881.1	chr09	NC_062979.1
2127931	2129521	2432513	2434112	1591	1600	88.06	22557665	25672803	OU342881.1	chr10	OU342881.1	chr09	NC_062979.1
2424910	2426354	2849503	2850957	1445	1455	90.64	22557665	25672803	OU342881.1	chr10	OU342881.1	chr09	NC_062979.1
2431102	2433179	2856720	2858775	2078	2056	94.84	22557665	25672803	OU342881.1	chr10	OU342881.1	chr09	NC_062979.1
2444389	2445879	2873548	2875023	1491	1476	91.42	22557665	25672803	OU342881.1	chr10	OU342881.1	chr09	NC_062979.1
2978687	2979793	3462219	3463338	1107	1120	89.22	22557665	25672803	OU342881.1	chr10	OU342881.1	chr09	NC_062979.1
2980481	2982618	3463734	3465845	2138	2112	85.99	22557665	25672803	OU342881.1	chr10	OU342881.1	chr09	NC_062979.1
2990195	2992046	3472395	3474240	1852	1846	92.09	22557665	25672803	OU342881.1	chr10	OU342881.1	chr09	NC_062979.1
3031696	3034288	3505573	3508162	2593	2590	93.56	22557665	25672803	OU342881.1	chr10	OU342881.1	chr09	NC_062979.1
3172653	3173954	3695950	3697251	1302	1302	91.03	22557665	25672803	OU342881.1	chr10	OU342881.1	chr09	NC_062979.1
3207534	3208745	3738854	3740017	1212	1164	85.68	22557665	25672803	OU342881.1	chr10	OU342881.1	chr09	NC_062979.1
3211708	3213164	3743480	3744936	1457	1457	91.63	22557665	25672803	OU342881.1	chr10	OU342881.1	chr09	NC_062979.1
3319752	3321067	3853153	3854490	1316	1338	84.86	22557665	25672803	OU342881.1	chr10	OU342881.1	chr09	NC_062979.1
3745811	3746968	4302094	4303246	1158	1153	89	22557665	25672803	OU342881.1	chr10	OU342881.1	chr09	NC_062979.1
4246071	4247283	4897747	4898950	1213	1204	84.15	22557665	25672803	OU342881.1	chr10	OU342881.1	chr09	NC_062979.1
4528057	4529341	5255550	5256839	1285	1290	89.65	22557665	25672803	OU342881.1	chr10	OU342881.1	chr09	NC_062979.1
4620739	4623589	5366608	5369468	2851	2861	92.47	22557665	25672803	OU342881.1	chr10	OU342881.1	chr09	NC_062979.1
4655355	4657305	5399551	5401498	1951	1948	85.82	22557665	25672803	OU342881.1	chr10	OU342881.1	chr09	NC_062979.1
4673948	4675889	5420575	5422540	1942	1966	91.53	22557665	25672803	OU342881.1	chr10	OU342881.1	chr09	NC_062979.1
4676009	4677292	5422539	5423794	1284	1256	88.41	22557665	25672803	OU342881.1	chr10	OU342881.1	chr09	NC_062979.1
4678845	4681771	5425137	5428045	2927	2909	90.18	22557665	25672803	OU342881.1	chr10	OU342881.1	chr09	NC_062979.1
4772931	4774419	5553854	5555336	1489	1483	87.44	22557665	25672803	OU342881.1	chr10	OU342881.1	chr09	NC_062979.1
4839005	4840011	5623368	5624374	1007	1007	92.77	22557665	25672803	OU342881.1	chr10	OU342881.1	chr09	NC_062979.1
4861419	4862499	5679122	5680210	1081	1089	89.95	22557665	25672803	OU342881.1	chr10	OU342881.1	chr09	NC_062979.1
4863555	4864969	5683092	5684510	1415	1419	94.76	22557665	25672803	OU342881.1	chr10	OU342881.1	chr09	NC_062979.1
4866181	4867181	5685772	5686776	1001	1005	90.29	22557665	25672803	OU342881.1	chr10	OU342881.1	chr09	NC_062979.1
4879677	4883899	5697277	5701502	4223	4226	92.32	22557665	25672803	OU342881.1	chr10	OU342881.1	chr09	NC_062979.1
4884270	4885452	5701669	5702852	1183	1184	91.01	22557665	25672803	OU342881.1	chr10	OU342881.1	chr09	NC_062979.1
5367176	5368376	6433588	6434779	1201	1192	90.92	22557665	25672803	OU342881.1	chr10	OU342881.1	chr09	NC_062979.1
5368824	5371290	6435342	6437814	2467	2473	86.31	22557665	25672803	OU342881.1	chr10	OU342881.1	chr09	NC_062979.1
5611130	5612198	6825921	6826977	1069	1057	89.93	22557665	25672803	OU342881.1	chr10	OU342881.1	chr09	NC_062979.1
5793598	5795140	7013626	7015163	1543	1538	90.49	22557665	25672803	OU342881.1	chr10	OU342881.1	chr09	NC_062979.1
5818344	5819588	7043398	7044621	1245	1224	89.88	22557665	25672803	OU342881.1	chr10	OU342881.1	chr09	NC_062979.1
5822931	5824583	7049131	7050797	1653	1667	91.37	22557665	25672803	OU342881.1	chr10	OU342881.1	chr09	NC_062979.1
5826361	5827390	7053366	7054387	1030	1022	82.67	22557665	25672803	OU342881.1	chr10	OU342881.1	chr09	NC_062979.1
5889990	5891741	7107096	7108856	1752	1761	91.37	22557665	25672803	OU342881.1	chr10	OU342881.1	chr09	NC_062979.1
5895385	5898154	7112166	7114943	2770	2778	91.44	22557665	25672803	OU342881.1	chr10	OU342881.1	chr09	NC_062979.1
6096304	6097970	7370764	7372441	1667	1678	90.52	22557665	25672803	OU342881.1	chr10	OU342881.1	chr09	NC_062979.1
6122685	6124467	7384668	7386448	1783	1781	88.68	22557665	25672803	OU342881.1	chr10	OU342881.1	chr09	NC_062979.1
6132351	6133684	7427628	7428942	1334	1315	91.59	22557665	25672803	OU342881.1	chr10	OU342881.1	chr09	NC_062979.1
6181007	6182366	7461043	7462406	1360	1364	90.64	22557665	25672803	OU342881.1	chr10	OU342881.1	chr09	NC_062979.1
6186069	6187501	7465819	7467226	1433	1408	89.76	22557665	25672803	OU342881.1	chr10	OU342881.1	chr09	NC_062979.1
6303949	6305086	7594827	7595961	1138	1135	95.17	22557665	25672803	OU342881.1	chr10	OU342881.1	chr09	NC_062979.1
6310047	6311140	7605659	7606834	1094	1176	86.38	22557665	25672803	OU342881.1	chr10	OU342881.1	chr09	NC_062979.1
6320121	6321754	7616737	7618347	1634	1611	95.17	22557665	25672803	OU342881.1	chr10	OU342881.1	chr09	NC_062979.1
6325059	6326074	7621041	7622047	1016	1007	90.84	22557665	25672803	OU342881.1	chr10	OU342881.1	chr09	NC_062979.1
6326924	6328953	7622687	7624702	2030	2016	86.73	22557665	25672803	OU342881.1	chr10	OU342881.1	chr09	NC_062979.1
6334537	6339493	7629698	7634650	4957	4953	94.88	22557665	25672803	OU342881.1	chr10	OU342881.1	chr09	NC_062979.1
6345026	6347285	7641019	7643268	2260	2250	94.27	22557665	25672803	OU342881.1	chr10	OU342881.1	chr09	NC_062979.1
6348785	6350356	7644520	7646060	1572	1541	92.62	22557665	25672803	OU342881.1	chr10	OU342881.1	chr09	NC_062979.1
6377569	6378626	7681668	7682725	1058	1058	93.02	22557665	25672803	OU342881.1	chr10	OU342881.1	chr09	NC_062979.1
6785553	6787193	8087715	8089352	1641	1638	90.54	22557665	25672803	OU342881.1	chr10	OU342881.1	chr09	NC_062979.1
6916234	6918241	8375254	8377256	2008	2003	93.53	22557665	25672803	OU342881.1	chr10	OU342881.1	chr09	NC_062979.1
6945704	6948997	8398374	8401683	3294	3310	90.09	22557665	25672803	OU342881.1	chr10	OU342881.1	chr09	NC_062979.1
7132631	7133806	8628371	8629538	1176	1168	90.73	22557665	25672803	OU342881.1	chr10	OU342881.1	chr09	NC_062979.1
7206547	7207750	8762544	8763745	1204	1202	91.04	22557665	25672803	OU342881.1	chr10	OU342881.1	chr09	NC_062979.1
7220161	7221211	8778944	8779953	1051	1010	86.92	22557665	25672803	OU342881.1	chr10	OU342881.1	chr09	NC_062979.1
7319557	7320837	8908587	8909794	1281	1208	88.54	22557665	25672803	OU342881.1	chr10	OU342881.1	chr09	NC_062979.1
7325825	7327241	8918557	8919941	1417	1385	90.62	22557665	25672803	OU342881.1	chr10	OU342881.1	chr09	NC_062979.1
7398683	7400168	9013950	9015376	1486	1427	88.24	22557665	25672803	OU342881.1	chr10	OU342881.1	chr09	NC_062979.1
7452265	7456866	9096937	9101536	4602	4600	94.63	22557665	25672803	OU342881.1	chr10	OU342881.1	chr09	NC_062979.1
7490548	7491785	9148706	9149891	1238	1186	86.98	22557665	25672803	OU342881.1	chr10	OU342881.1	chr09	NC_062979.1
7494809	7496021	9153358	9154516	1213	1159	84.5	22557665	25672803	OU342881.1	chr10	OU342881.1	chr09	NC_062979.1
7498714	7499968	9158638	9159887	1255	1250	91.37	22557665	25672803	OU342881.1	chr10	OU342881.1	chr09	NC_062979.1
7514790	7517135	9184147	9186464	2346	2318	91.34	22557665	25672803	OU342881.1	chr10	OU342881.1	chr09	NC_062979.1
7718961	7720031	9454577	9455620	1071	1044	89.37	22557665	25672803	OU342881.1	chr10	OU342881.1	chr09	NC_062979.1
7723077	7724138	9459004	9460063	1062	1060	90.74	22557665	25672803	OU342881.1	chr10	OU342881.1	chr09	NC_062979.1
7777854	7779119	9513974	9515184	1266	1211	85.09	22557665	25672803	OU342881.1	chr10	OU342881.1	chr09	NC_062979.1
7801123	7802218	9541687	9542785	1096	1099	88.06	22557665	25672803	OU342881.1	chr10	OU342881.1	chr09	NC_062979.1
7846323	7847396	9591493	9592571	1074	1079	91.59	22557665	25672803	OU342881.1	chr10	OU342881.1	chr09	NC_062979.1
7860587	7861946	9602170	9603532	1360	1363	87.58	22557665	25672803	OU342881.1	chr10	OU342881.1	chr09	NC_062979.1
7886455	7887498	9619077	9620121	1044	1045	93.07	22557665	25672803	OU342881.1	chr10	OU342881.1	chr09	NC_062979.1
7898635	7900527	9628839	9630731	1893	1893	90.68	22557665	25672803	OU342881.1	chr10	OU342881.1	chr09	NC_062979.1
7914089	7919163	9643578	9648595	5075	5018	93.62	22557665	25672803	OU342881.1	chr10	OU342881.1	chr09	NC_062979.1
7926013	7927289	9654249	9655520	1277	1272	93.35	22557665	25672803	OU342881.1	chr10	OU342881.1	chr09	NC_062979.1
7932970	7934305	9658797	9660096	1336	1300	86.89	22557665	25672803	OU342881.1	chr10	OU342881.1	chr09	NC_062979.1
7967266	7968657	9680882	9682246	1392	1365	90.4	22557665	25672803	OU342881.1	chr10	OU342881.1	chr09	NC_062979.1
7999986	8001555	9712520	9714063	1570	1544	91.37	22557665	25672803	OU342881.1	chr10	OU342881.1	chr09	NC_062979.1
8006864	8008242	9718598	9720049	1379	1452	88.38	22557665	25672803	OU342881.1	chr10	OU342881.1	chr09	NC_062979.1
8027578	8028652	9740514	9741593	1075	1080	81.6	22557665	25672803	OU342881.1	chr10	OU342881.1	chr09	NC_062979.1
8044171	8045648	9757849	9759309	1478	1461	92.54	22557665	25672803	OU342881.1	chr10	OU342881.1	chr09	NC_062979.1
8046568	8048410	9760498	9762346	1843	1849	92.96	22557665	25672803	OU342881.1	chr10	OU342881.1	chr09	NC_062979.1
8056127	8057299	9771978	9773121	1173	1144	87.55	22557665	25672803	OU342881.1	chr10	OU342881.1	chr09	NC_062979.1
8082166	8083604	9802966	9804398	1439	1433	93.66	22557665	25672803	OU342881.1	chr10	OU342881.1	chr09	NC_062979.1
8098207	8099703	9828753	9830231	1497	1479	90.04	22557665	25672803	OU342881.1	chr10	OU342881.1	chr09	NC_062979.1
8141023	8142367	9879759	9881101	1345	1343	88.73	22557665	25672803	OU342881.1	chr10	OU342881.1	chr09	NC_062979.1
8265862	8267131	9925477	9926746	1270	1270	93.62	22557665	25672803	OU342881.1	chr10	OU342881.1	chr09	NC_062979.1
8276032	8277444	9930760	9932159	1413	1400	89.02	22557665	25672803	OU342881.1	chr10	OU342881.1	chr09	NC_062979.1
8328937	8330260	10020501	10021824	1324	1324	89.87	22557665	25672803	OU342881.1	chr10	OU342881.1	chr09	NC_062979.1
8331100	8332112	10023027	10024042	1013	1016	85.7	22557665	25672803	OU342881.1	chr10	OU342881.1	chr09	NC_062979.1
8494127	8495497	10211247	10212611	1371	1365	89.88	22557665	25672803	OU342881.1	chr10	OU342881.1	chr09	NC_062979.1
8499669	8500977	10214386	10215698	1309	1313	87.99	22557665	25672803	OU342881.1	chr10	OU342881.1	chr09	NC_062979.1
8506039	8507579	10222372	10223912	1541	1541	92.93	22557665	25672803	OU342881.1	chr10	OU342881.1	chr09	NC_062979.1
8515383	8517334	10228159	10230166	1952	2008	88	22557665	25672803	OU342881.1	chr10	OU342881.1	chr09	NC_062979.1
8540311	8541770	10249084	10250529	1460	1446	84.06	22557665	25672803	OU342881.1	chr10	OU342881.1	chr09	NC_062979.1
8572701	8574365	10285159	10286814	1665	1656	89.52	22557665	25672803	OU342881.1	chr10	OU342881.1	chr09	NC_062979.1
8579937	8581526	10296995	10298582	1590	1588	89.6	22557665	25672803	OU342881.1	chr10	OU342881.1	chr09	NC_062979.1
8608826	8611164	10334771	10337102	2339	2332	89.32	22557665	25672803	OU342881.1	chr10	OU342881.1	chr09	NC_062979.1
9092987	9096064	10867729	10870839	3078	3111	90.39	22557665	25672803	OU342881.1	chr10	OU342881.1	chr09	NC_062979.1
9098063	9099809	10872009	10873746	1747	1738	90.89	22557665	25672803	OU342881.1	chr10	OU342881.1	chr09	NC_062979.1
9101596	9102725	10874967	10876068	1130	1102	88.08	22557665	25672803	OU342881.1	chr10	OU342881.1	chr09	NC_062979.1
9152017	9153309	10932187	10933484	1293	1298	88.6	22557665	25672803	OU342881.1	chr10	OU342881.1	chr09	NC_062979.1
9237860	9239016	11054016	11055183	1157	1168	92.71	22557665	25672803	OU342881.1	chr10	OU342881.1	chr09	NC_062979.1
9243855	9244988	11060595	11061727	1134	1133	95.15	22557665	25672803	OU342881.1	chr10	OU342881.1	chr09	NC_062979.1
9247862	9249052	11066775	11067991	1191	1217	85.27	22557665	25672803	OU342881.1	chr10	OU342881.1	chr09	NC_062979.1
9254361	9265925	11076062	11087602	11565	11541	88.53	22557665	25672803	OU342881.1	chr10	OU342881.1	chr09	NC_062979.1
9338454	9340127	11168622	11170291	1674	1670	92.92	22557665	25672803	OU342881.1	chr10	OU342881.1	chr09	NC_062979.1
9353423	9354760	11185412	11186730	1338	1319	88.59	22557665	25672803	OU342881.1	chr10	OU342881.1	chr09	NC_062979.1
9380254	9381566	11234431	11235697	1313	1267	87.09	22557665	25672803	OU342881.1	chr10	OU342881.1	chr09	NC_062979.1
9382123	9383206	11236991	11238074	1084	1084	92.17	22557665	25672803	OU342881.1	chr10	OU342881.1	chr09	NC_062979.1
9467504	9469113	11339220	11340803	1610	1584	91.39	22557665	25672803	OU342881.1	chr10	OU342881.1	chr09	NC_062979.1
9539937	9541419	11416722	11418223	1483	1502	85.49	22557665	25672803	OU342881.1	chr10	OU342881.1	chr09	NC_062979.1
9624422	9626155	11497073	11498807	1734	1735	95.98	22557665	25672803	OU342881.1	chr10	OU342881.1	chr09	NC_062979.1
9631041	9633437	11504097	11506490	2397	2394	92.41	22557665	25672803	OU342881.1	chr10	OU342881.1	chr09	NC_062979.1
9656388	9658168	11540127	11541867	1781	1741	90.13	22557665	25672803	OU342881.1	chr10	OU342881.1	chr09	NC_062979.1
9660897	9663149	11546925	11549185	2253	2261	87.6	22557665	25672803	OU342881.1	chr10	OU342881.1	chr09	NC_062979.1
9666956	9668141	11552359	11553541	1186	1183	88.38	22557665	25672803	OU342881.1	chr10	OU342881.1	chr09	NC_062979.1
9670544	9671624	11559396	11560413	1081	1018	79.59	22557665	25672803	OU342881.1	chr10	OU342881.1	chr09	NC_062979.1
9674610	9675724	11564931	11566015	1115	1085	85.75	22557665	25672803	OU342881.1	chr10	OU342881.1	chr09	NC_062979.1
9677520	9679191	11568555	11570204	1672	1650	88.07	22557665	25672803	OU342881.1	chr10	OU342881.1	chr09	NC_062979.1
9683901	9685065	11576417	11577532	1165	1116	86.54	22557665	25672803	OU342881.1	chr10	OU342881.1	chr09	NC_062979.1
9692986	9694866	11581041	11582927	1881	1887	86.37	22557665	25672803	OU342881.1	chr10	OU342881.1	chr09	NC_062979.1
9697828	9700131	11590729	11593068	2304	2340	87.02	22557665	25672803	OU342881.1	chr10	OU342881.1	chr09	NC_062979.1
9719318	9720788	11609764	11611223	1471	1460	89.95	22557665	25672803	OU342881.1	chr10	OU342881.1	chr09	NC_062979.1
9737176	9738791	11629862	11631493	1616	1632	89.87	22557665	25672803	OU342881.1	chr10	OU342881.1	chr09	NC_062979.1
9860206	9861501	11784809	11786091	1296	1283	92.9	22557665	25672803	OU342881.1	chr10	OU342881.1	chr09	NC_062979.1
9879364	9881004	11808863	11810495	1641	1633	90.01	22557665	25672803	OU342881.1	chr10	OU342881.1	chr09	NC_062979.1
9912235	9915108	11837621	11840513	2874	2893	91.67	22557665	25672803	OU342881.1	chr10	OU342881.1	chr09	NC_062979.1
9920053	9923649	11849361	11852926	3597	3566	91.95	22557665	25672803	OU342881.1	chr10	OU342881.1	chr09	NC_062979.1
9927404	9928503	11854900	11855989	1100	1090	85.12	22557665	25672803	OU342881.1	chr10	OU342881.1	chr09	NC_062979.1
9928893	9930979	11856385	11858447	2087	2063	91.36	22557665	25672803	OU342881.1	chr10	OU342881.1	chr09	NC_062979.1
9945093	9946697	11877201	11878733	1605	1533	86.18	22557665	25672803	OU342881.1	chr10	OU342881.1	chr09	NC_062979.1
9961203	9962671	11889625	11891070	1469	1446	88.69	22557665	25672803	OU342881.1	chr10	OU342881.1	chr09	NC_062979.1
9963378	9964498	11891710	11892801	1121	1092	90.09	22557665	25672803	OU342881.1	chr10	OU342881.1	chr09	NC_062979.1
9965105	9966445	11894222	11895536	1341	1315	90.64	22557665	25672803	OU342881.1	chr10	OU342881.1	chr09	NC_062979.1
9966601	9967741	11895723	11896823	1141	1101	88.49	22557665	25672803	OU342881.1	chr10	OU342881.1	chr09	NC_062979.1
10086254	10087516	12015374	12016635	1263	1262	94.56	22557665	25672803	OU342881.1	chr10	OU342881.1	chr09	NC_062979.1
10098885	10099906	12029040	12030066	1022	1027	91.51	22557665	25672803	OU342881.1	chr10	OU342881.1	chr09	NC_062979.1
10106782	10108746	12044270	12046281	1965	2012	91.03	22557665	25672803	OU342881.1	chr10	OU342881.1	chr09	NC_062979.1
10170839	10172916	12117368	12119433	2078	2066	94.33	22557665	25672803	OU342881.1	chr10	OU342881.1	chr09	NC_062979.1
10943676	10948353	12557402	12562032	4678	4631	91.9	22557665	25672803	OU342881.1	chr10	OU342881.1	chr09	NC_062979.1
10952022	10954534	12567362	12569834	2513	2473	87.78	22557665	25672803	OU342881.1	chr10	OU342881.1	chr09	NC_062979.1
10974231	10975425	12589442	12590590	1195	1149	88.48	22557665	25672803	OU342881.1	chr10	OU342881.1	chr09	NC_062979.1
10976670	10977728	12605151	12606191	1059	1041	87.34	22557665	25672803	OU342881.1	chr10	OU342881.1	chr09	NC_062979.1
10987623	10989117	12619591	12621079	1495	1489	93.29	22557665	25672803	OU342881.1	chr10	OU342881.1	chr09	NC_062979.1
11007245	11008250	12636609	12637615	1006	1007	87.57	22557665	25672803	OU342881.1	chr10	OU342881.1	chr09	NC_062979.1
11022199	11023369	12654855	12655993	1171	1139	87.08	22557665	25672803	OU342881.1	chr10	OU342881.1	chr09	NC_062979.1
24431554	24433470	12710365	12708448	1917	1918	89.37	28508080	25672803	OU342874.1	chr10	OU342881.1	chr09	NC_062979.1
11160988	11162675	12850188	12851851	1688	1664	90.68	22557665	25672803	OU342881.1	chr10	OU342881.1	chr09	NC_062979.1
11169669	11171366	12860420	12862089	1698	1670	85.13	22557665	25672803	OU342881.1	chr10	OU342881.1	chr09	NC_062979.1
11172028	11173553	12862650	12864170	1526	1521	93.73	22557665	25672803	OU342881.1	chr10	OU342881.1	chr09	NC_062979.1
12141394	12142496	14047915	14049021	1103	1107	90.24	22557665	25672803	OU342881.1	chr10	OU342881.1	chr09	NC_062979.1
12147860	12149767	14054190	14056094	1908	1905	86.84	22557665	25672803	OU342881.1	chr10	OU342881.1	chr09	NC_062979.1
12181685	12182701	14106601	14107624	1017	1024	86.15	22557665	25672803	OU342881.1	chr10	OU342881.1	chr09	NC_062979.1
12229439	12230503	14132438	14133525	1065	1088	87.83	22557665	25672803	OU342881.1	chr10	OU342881.1	chr09	NC_062979.1
12286090	12287377	14205318	14206602	1288	1285	88.35	22557665	25672803	OU342881.1	chr10	OU342881.1	chr09	NC_062979.1
12317137	12318353	14241331	14242548	1217	1218	91.91	22557665	25672803	OU342881.1	chr10	OU342881.1	chr09	NC_062979.1
12589212	12590842	14579812	14581448	1631	1637	92.88	22557665	25672803	OU342881.1	chr10	OU342881.1	chr09	NC_062979.1
12804272	12805338	14840943	14842010	1067	1068	88.91	22557665	25672803	OU342881.1	chr10	OU342881.1	chr09	NC_062979.1
12809229	12811848	14845734	14848353	2620	2620	93.51	22557665	25672803	OU342881.1	chr10	OU342881.1	chr09	NC_062979.1
12981879	12982942	14986731	14987774	1064	1044	88.67	22557665	25672803	OU342881.1	chr10	OU342881.1	chr09	NC_062979.1
12983832	12985136	14988436	14989739	1305	1304	88.89	22557665	25672803	OU342881.1	chr10	OU342881.1	chr09	NC_062979.1
12995612	12997038	15013818	15015222	1427	1405	85.51	22557665	25672803	OU342881.1	chr10	OU342881.1	chr09	NC_062979.1
13081937	13083269	15068787	15070118	1333	1332	90.94	22557665	25672803	OU342881.1	chr10	OU342881.1	chr09	NC_062979.1
13151681	13155733	15114607	15118654	4053	4048	92.17	22557665	25672803	OU342881.1	chr10	OU342881.1	chr09	NC_062979.1
13170270	13171421	15136400	15137550	1152	1151	92.06	22557665	25672803	OU342881.1	chr10	OU342881.1	chr09	NC_062979.1
13194373	13195602	15159516	15160747	1230	1232	88.8	22557665	25672803	OU342881.1	chr10	OU342881.1	chr09	NC_062979.1
13288278	13290427	15273701	15275845	2150	2145	87.36	22557665	25672803	OU342881.1	chr10	OU342881.1	chr09	NC_062979.1
13908678	13909768	16115228	16116318	1091	1091	86.27	22557665	25672803	OU342881.1	chr10	OU342881.1	chr09	NC_062979.1
13909979	13911808	16116655	16118490	1830	1836	85.72	22557665	25672803	OU342881.1	chr10	OU342881.1	chr09	NC_062979.1
13943024	13944283	16160623	16161887	1260	1265	86.17	22557665	25672803	OU342881.1	chr10	OU342881.1	chr09	NC_062979.1
13944570	13945704	16162035	16163157	1135	1123	90.58	22557665	25672803	OU342881.1	chr10	OU342881.1	chr09	NC_062979.1
14126985	14128731	16416406	16418142	1747	1737	90.15	22557665	25672803	OU342881.1	chr10	OU342881.1	chr09	NC_062979.1
4082085	4084550	16603882	16601417	2466	2466	89.02	24834953	25672803	OU342877.1	chr10	OU342881.1	chr09	NC_062979.1
14537891	14539126	16797304	16798546	1236	1243	88.9	22557665	25672803	OU342881.1	chr10	OU342881.1	chr09	NC_062979.1
14578040	14580432	16836101	16838472	2393	2372	90.28	22557665	25672803	OU342881.1	chr10	OU342881.1	chr09	NC_062979.1
14642491	14643532	16869703	16870734	1042	1032	92.52	22557665	25672803	OU342881.1	chr10	OU342881.1	chr09	NC_062979.1
14664973	14667230	16902588	16904849	2258	2262	91.95	22557665	25672803	OU342881.1	chr10	OU342881.1	chr09	NC_062979.1
14680090	14681132	16954209	16955233	1043	1025	89.83	22557665	25672803	OU342881.1	chr10	OU342881.1	chr09	NC_062979.1
14699305	14701229	16979517	16981400	1925	1884	91.56	22557665	25672803	OU342881.1	chr10	OU342881.1	chr09	NC_062979.1
14706262	14707944	16987229	16988921	1683	1693	93.24	22557665	25672803	OU342881.1	chr10	OU342881.1	chr09	NC_062979.1
14726606	14728509	17009041	17010923	1904	1883	84.28	22557665	25672803	OU342881.1	chr10	OU342881.1	chr09	NC_062979.1
14738607	14740125	17025185	17026686	1519	1502	90.93	22557665	25672803	OU342881.1	chr10	OU342881.1	chr09	NC_062979.1
14758906	14760268	17050143	17051516	1363	1374	92.13	22557665	25672803	OU342881.1	chr10	OU342881.1	chr09	NC_062979.1
14823126	14824277	17117842	17118981	1152	1140	92.62	22557665	25672803	OU342881.1	chr10	OU342881.1	chr09	NC_062979.1
14846708	14847927	17138137	17139349	1220	1213	92.54	22557665	25672803	OU342881.1	chr10	OU342881.1	chr09	NC_062979.1
14939757	14940817	17205819	17206913	1061	1095	86.87	22557665	25672803	OU342881.1	chr10	OU342881.1	chr09	NC_062979.1
14942149	14943620	17208374	17209836	1472	1463	91.31	22557665	25672803	OU342881.1	chr10	OU342881.1	chr09	NC_062979.1
14943616	14945133	17209957	17211483	1518	1527	87.84	22557665	25672803	OU342881.1	chr10	OU342881.1	chr09	NC_062979.1
14973648	14975870	17237372	17239574	2223	2203	87.71	22557665	25672803	OU342881.1	chr10	OU342881.1	chr09	NC_062979.1
14986157	14987797	17250371	17252011	1641	1641	93.24	22557665	25672803	OU342881.1	chr10	OU342881.1	chr09	NC_062979.1
15017430	15018871	17289582	17291012	1442	1431	91.17	22557665	25672803	OU342881.1	chr10	OU342881.1	chr09	NC_062979.1
15019033	15020496	17301404	17302866	1464	1463	92.55	22557665	25672803	OU342881.1	chr10	OU342881.1	chr09	NC_062979.1
15028945	15030232	17317329	17318617	1288	1289	93.02	22557665	25672803	OU342881.1	chr10	OU342881.1	chr09	NC_062979.1
15095672	15097050	17405962	17407353	1379	1392	91.35	22557665	25672803	OU342881.1	chr10	OU342881.1	chr09	NC_062979.1
15266382	15267867	17675700	17677194	1486	1495	89.74	22557665	25672803	OU342881.1	chr10	OU342881.1	chr09	NC_062979.1
515860	518877	17944959	17947987	3018	3029	81.52	799861	25672803	CAJUYE010000068.1			chr09	NC_062979.1
17389039	17390078	19172843	19173874	1040	1032	86.28	22557665	25672803	OU342881.1	chr10	OU342881.1	chr09	NC_062979.1
17502646	17503807	19389631	19390736	1162	1106	86.84	22557665	25672803	OU342881.1	chr10	OU342881.1	chr09	NC_062979.1
17621947	17623042	19517846	19518942	1096	1097	91.91	22557665	25672803	OU342881.1	chr10	OU342881.1	chr09	NC_062979.1
17630567	17636640	19536837	19542860	6074	6024	93.8	22557665	25672803	OU342881.1	chr10	OU342881.1	chr09	NC_062979.1
17906891	17908718	19880773	19882601	1828	1829	94.73	22557665	25672803	OU342881.1	chr10	OU342881.1	chr09	NC_062979.1
18036881	18037999	20057500	20058628	1119	1129	89.22	22557665	25672803	OU342881.1	chr10	OU342881.1	chr09	NC_062979.1
18129177	18130194	20177585	20178585	1018	1001	88.27	22557665	25672803	OU342881.1	chr10	OU342881.1	chr09	NC_062979.1
18132156	18133605	20179981	20181453	1450	1473	90.9	22557665	25672803	OU342881.1	chr10	OU342881.1	chr09	NC_062979.1
18160344	18161889	20203207	20204748	1546	1542	90.78	22557665	25672803	OU342881.1	chr10	OU342881.1	chr09	NC_062979.1
18161943	18165027	20205036	20208121	3085	3086	93.95	22557665	25672803	OU342881.1	chr10	OU342881.1	chr09	NC_062979.1
18230067	18234703	20272539	20277177	4637	4639	96.34	22557665	25672803	OU342881.1	chr10	OU342881.1	chr09	NC_062979.1
326593	328034	20776014	20774576	1442	1439	84.74	360538	25672803	CAJUYE010000082.1			chr09	NC_062979.1
18633202	18634263	20786630	20787681	1062	1052	90.67	22557665	25672803	OU342881.1	chr10	OU342881.1	chr09	NC_062979.1
18634335	18638688	20798998	20803341	4354	4344	94.58	22557665	25672803	OU342881.1	chr10	OU342881.1	chr09	NC_062979.1
18649184	18650855	20821130	20822801	1672	1672	90.91	22557665	25672803	OU342881.1	chr10	OU342881.1	chr09	NC_062979.1
18651001	18653097	20823009	20825115	2097	2107	90.39	22557665	25672803	OU342881.1	chr10	OU342881.1	chr09	NC_062979.1
18729123	18730789	20882485	20884152	1667	1668	87.48	22557665	25672803	OU342881.1	chr10	OU342881.1	chr09	NC_062979.1
18759092	18760704	20916677	20918300	1613	1624	88.82	22557665	25672803	OU342881.1	chr10	OU342881.1	chr09	NC_062979.1
18772756	18773807	20929825	20930870	1052	1046	89	22557665	25672803	OU342881.1	chr10	OU342881.1	chr09	NC_062979.1
18896906	18899535	21060253	21062828	2630	2576	88.93	22557665	25672803	OU342881.1	chr10	OU342881.1	chr09	NC_062979.1
18907350	18913031	21070061	21075741	5682	5681	95.16	22557665	25672803	OU342881.1	chr10	OU342881.1	chr09	NC_062979.1
18947343	18949045	21116107	21117737	1703	1631	85.85	22557665	25672803	OU342881.1	chr10	OU342881.1	chr09	NC_062979.1
18964542	18965661	21132880	21133992	1120	1113	89.2	22557665	25672803	OU342881.1	chr10	OU342881.1	chr09	NC_062979.1
18974611	18975802	21146009	21147214	1192	1206	90.51	22557665	25672803	OU342881.1	chr10	OU342881.1	chr09	NC_062979.1
12132903	12135843	21474624	21477564	2941	2941	88.41	13595625	25672803	OU342894.1	chr10	OU342881.1	chr09	NC_062979.1
19536612	19539008	21859044	21861415	2397	2372	92.49	22557665	25672803	OU342881.1	chr10	OU342881.1	chr09	NC_062979.1
19543923	19545349	21866533	21867953	1427	1421	89.48	22557665	25672803	OU342881.1	chr10	OU342881.1	chr09	NC_062979.1
19575134	19581231	21892338	21898438	6098	6101	94.75	22557665	25672803	OU342881.1	chr10	OU342881.1	chr09	NC_062979.1
1751224	1752426	22361661	22362860	1203	1200	85.83	22557665	25672803	OU342881.1	chr10	OU342881.1	chr09	NC_062979.1
19982038	19986551	22413633	22418134	4514	4502	93.03	22557665	25672803	OU342881.1	chr10	OU342881.1	chr09	NC_062979.1
20248788	20250136	23105045	23106393	1349	1349	90.21	22557665	25672803	OU342881.1	chr10	OU342881.1	chr09	NC_062979.1
20552456	20554393	23492073	23494025	1938	1953	85.08	22557665	25672803	OU342881.1	chr10	OU342881.1	chr09	NC_062979.1
21174597	21176926	23790662	23788348	2330	2315	84.99	22557665	25672803	OU342881.1	chr10	OU342881.1	chr09	NC_062979.1
21102122	21103516	23887606	23886232	1395	1375	91.96	22557665	25672803	OU342881.1	chr10	OU342881.1	chr09	NC_062979.1
21096791	21098022	23894202	23893016	1232	1187	86.58	22557665	25672803	OU342881.1	chr10	OU342881.1	chr09	NC_062979.1
21091563	21092827	23899266	23898034	1265	1233	90.05	22557665	25672803	OU342881.1	chr10	OU342881.1	chr09	NC_062979.1
21062894	21064592	23922692	23921009	1699	1684	89.9	22557665	25672803	OU342881.1	chr10	OU342881.1	chr09	NC_062979.1
21336987	21338221	25295187	25293946	1235	1242	89.81	22557665	25672803	OU342881.1	chr10	OU342881.1	chr09	NC_062979.1
21028501	21029971	104287	102815	1471	1473	92.64	21087900	25267037	OU342884.1	chr13	OU342884.1	chr10	NC_062980.1
21025830	21027292	107970	106519	1463	1452	92.17	21087900	25267037	OU342884.1	chr13	OU342884.1	chr10	NC_062980.1
16723693	16725063	131753	133130	1371	1378	89.06	17389724	25267037	OU342890.1	chr19	OU342890.1	chr10	NC_062980.1
19803362	19807483	408161	412316	4122	4156	87.94	25305885	25267037	OU342876.1	chr05	OU342876.1	chr10	NC_062980.1
20568114	20569121	636156	635145	1008	1012	86.97	21087900	25267037	OU342884.1	chr13	OU342884.1	chr10	NC_062980.1
20540363	20541571	650143	648957	1209	1187	86.55	21087900	25267037	OU342884.1	chr13	OU342884.1	chr10	NC_062980.1
20436178	20444404	790528	782366	8227	8163	88.02	21087900	25267037	OU342884.1	chr13	OU342884.1	chr10	NC_062980.1
20381904	20385645	842218	838429	3742	3790	87.84	21087900	25267037	OU342884.1	chr13	OU342884.1	chr10	NC_062980.1
19934908	19936393	1393824	1392334	1486	1491	92.11	21087900	25267037	OU342884.1	chr13	OU342884.1	chr10	NC_062980.1
19776387	19778306	1632659	1630775	1920	1885	89.51	21087900	25267037	OU342884.1	chr13	OU342884.1	chr10	NC_062980.1
19764175	19776210	1644816	1632865	12036	11952	94.24	21087900	25267037	OU342884.1	chr13	OU342884.1	chr10	NC_062980.1
19723485	19724672	1694721	1693528	1188	1194	90.92	21087900	25267037	OU342884.1	chr13	OU342884.1	chr10	NC_062980.1
19721004	19722724	1697108	1695406	1721	1703	91.13	21087900	25267037	OU342884.1	chr13	OU342884.1	chr10	NC_062980.1
19622510	19624052	1845234	1843700	1543	1535	89.74	21087900	25267037	OU342884.1	chr13	OU342884.1	chr10	NC_062980.1
19546218	19547307	1950260	1949181	1090	1080	92.11	21087900	25267037	OU342884.1	chr13	OU342884.1	chr10	NC_062980.1
19292112	19293284	2279333	2278154	1173	1180	85.88	21087900	25267037	OU342884.1	chr13	OU342884.1	chr10	NC_062980.1
19084035	19086066	2561636	2559571	2032	2066	88.45	21087900	25267037	OU342884.1	chr13	OU342884.1	chr10	NC_062980.1
19073154	19075192	2581206	2579150	2039	2057	91.81	21087900	25267037	OU342884.1	chr13	OU342884.1	chr10	NC_062980.1
18861031	18866554	2907337	2901840	5524	5498	88.73	21087900	25267037	OU342884.1	chr13	OU342884.1	chr10	NC_062980.1
18735949	18737100	3071019	3069868	1152	1152	89.41	21087900	25267037	OU342884.1	chr13	OU342884.1	chr10	NC_062980.1
18723992	18725030	3077959	3076925	1039	1035	96.17	21087900	25267037	OU342884.1	chr13	OU342884.1	chr10	NC_062980.1
18666913	18668121	3123493	3122281	1209	1213	90.19	21087900	25267037	OU342884.1	chr13	OU342884.1	chr10	NC_062980.1
18602909	18604218	3210624	3209315	1310	1310	95.96	21087900	25267037	OU342884.1	chr13	OU342884.1	chr10	NC_062980.1
18316182	18317892	3507585	3505902	1711	1684	89.56	21087900	25267037	OU342884.1	chr13	OU342884.1	chr10	NC_062980.1
17835838	17837468	3975421	3973861	1631	1561	86.33	21087900	25267037	OU342884.1	chr13	OU342884.1	chr10	NC_062980.1
17833810	17834934	3977206	3976093	1125	1114	85.66	21087900	25267037	OU342884.1	chr13	OU342884.1	chr10	NC_062980.1
17795520	17802599	4010971	4003918	7080	7054	93.05	21087900	25267037	OU342884.1	chr13	OU342884.1	chr10	NC_062980.1
17793102	17794388	4016366	4015080	1287	1287	87.01	21087900	25267037	OU342884.1	chr13	OU342884.1	chr10	NC_062980.1
17753562	17754723	4077842	4076693	1162	1150	89.41	21087900	25267037	OU342884.1	chr13	OU342884.1	chr10	NC_062980.1
5394383	5396139	4287886	4289637	1757	1752	87.89	13997743	25267037	OU342893.1	chr22	OU342893.1	chr10	NC_062980.1
5398108	5400004	4289760	4291656	1897	1897	86.14	13997743	25267037	OU342893.1	chr22	OU342893.1	chr10	NC_062980.1
16748143	16749636	5162803	5161271	1494	1533	88.2	21087900	25267037	OU342884.1	chr13	OU342884.1	chr10	NC_062980.1
16645882	16647938	5270029	5267961	2057	2069	86.85	21087900	25267037	OU342884.1	chr13	OU342884.1	chr10	NC_062980.1
16576722	16578523	5363238	5361459	1802	1780	84.84	21087900	25267037	OU342884.1	chr13	OU342884.1	chr10	NC_062980.1
16385591	16387067	5581866	5580394	1477	1473	93.47	21087900	25267037	OU342884.1	chr13	OU342884.1	chr10	NC_062980.1
16383493	16385489	5584126	5582129	1997	1998	92.07	21087900	25267037	OU342884.1	chr13	OU342884.1	chr10	NC_062980.1
16365335	16366473	5606219	5605098	1139	1122	88.79	21087900	25267037	OU342884.1	chr13	OU342884.1	chr10	NC_062980.1
16363027	16364058	5607865	5606818	1032	1048	91.67	21087900	25267037	OU342884.1	chr13	OU342884.1	chr10	NC_062980.1
15987448	15988527	5862426	5861342	1080	1085	85.55	21087900	25267037	OU342884.1	chr13	OU342884.1	chr10	NC_062980.1
15591844	15593037	6383505	6382294	1194	1212	92.54	21087900	25267037	OU342884.1	chr13	OU342884.1	chr10	NC_062980.1
15532337	15533495	6485803	6484640	1159	1164	88.51	21087900	25267037	OU342884.1	chr13	OU342884.1	chr10	NC_062980.1
15523958	15525796	6495779	6493919	1839	1861	88.94	21087900	25267037	OU342884.1	chr13	OU342884.1	chr10	NC_062980.1
861399	863169	6621602	6623372	1771	1771	85.98	1732411	25267037	CAJUYE010000057.1			chr10	NC_062980.1
15387005	15388484	6672979	6671503	1480	1477	82.25	21087900	25267037	OU342884.1	chr13	OU342884.1	chr10	NC_062980.1
15335370	15336945	6748452	6746897	1576	1556	87.82	21087900	25267037	OU342884.1	chr13	OU342884.1	chr10	NC_062980.1
15287726	15288919	6797193	6796003	1194	1191	86.33	21087900	25267037	OU342884.1	chr13	OU342884.1	chr10	NC_062980.1
15235600	15236688	6828456	6827380	1089	1077	90.58	21087900	25267037	OU342884.1	chr13	OU342884.1	chr10	NC_062980.1
15225524	15228575	6840374	6837361	3052	3014	91.62	21087900	25267037	OU342884.1	chr13	OU342884.1	chr10	NC_062980.1
15196965	15198857	6867383	6865497	1893	1887	89.11	21087900	25267037	OU342884.1	chr13	OU342884.1	chr10	NC_062980.1
15093306	15094690	6968568	6967217	1385	1352	86.61	21087900	25267037	OU342884.1	chr13	OU342884.1	chr10	NC_062980.1
15090978	15092237	6971745	6970518	1260	1228	84.82	21087900	25267037	OU342884.1	chr13	OU342884.1	chr10	NC_062980.1
15089634	15090695	6973045	6971998	1062	1048	88.47	21087900	25267037	OU342884.1	chr13	OU342884.1	chr10	NC_062980.1
15088359	15089434	6974351	6973241	1076	1111	81.81	21087900	25267037	OU342884.1	chr13	OU342884.1	chr10	NC_062980.1
14640575	14642690	7290024	7287887	2116	2138	91.79	21087900	25267037	OU342884.1	chr13	OU342884.1	chr10	NC_062980.1
14533299	14534764	7424024	7422580	1466	1445	90.26	21087900	25267037	OU342884.1	chr13	OU342884.1	chr10	NC_062980.1
14420815	14423580	7566845	7564124	2766	2722	88.38	21087900	25267037	OU342884.1	chr13	OU342884.1	chr10	NC_062980.1
14411135	14413722	7576002	7573439	2588	2564	89.05	21087900	25267037	OU342884.1	chr13	OU342884.1	chr10	NC_062980.1
14398376	14400250	7593571	7591697	1875	1875	87.63	21087900	25267037	OU342884.1	chr13	OU342884.1	chr10	NC_062980.1
14128254	14131013	7840964	7838280	2760	2685	83.86	21087900	25267037	OU342884.1	chr13	OU342884.1	chr10	NC_062980.1
14126695	14127820	7842505	7841377	1126	1129	87.01	21087900	25267037	OU342884.1	chr13	OU342884.1	chr10	NC_062980.1
14101420	14102544	7871700	7870567	1125	1134	91.79	21087900	25267037	OU342884.1	chr13	OU342884.1	chr10	NC_062980.1
14067577	14070402	7912689	7909880	2826	2810	85.01	21087900	25267037	OU342884.1	chr13	OU342884.1	chr10	NC_062980.1
13970068	13972261	7976918	7974821	2194	2098	85.65	21087900	25267037	OU342884.1	chr13	OU342884.1	chr10	NC_062980.1
13934083	13935125	8018987	8017957	1043	1031	92.32	21087900	25267037	OU342884.1	chr13	OU342884.1	chr10	NC_062980.1
13873328	13877230	8099531	8095628	3903	3904	89.43	21087900	25267037	OU342884.1	chr13	OU342884.1	chr10	NC_062980.1
13678824	13680101	8257242	8255970	1278	1273	88.22	21087900	25267037	OU342884.1	chr13	OU342884.1	chr10	NC_062980.1
13671204	13672758	8270791	8269227	1555	1565	90.33	21087900	25267037	OU342884.1	chr13	OU342884.1	chr10	NC_062980.1
13642043	13643123	8298340	8297290	1081	1051	90.83	21087900	25267037	OU342884.1	chr13	OU342884.1	chr10	NC_062980.1
13621080	13622391	8327685	8326381	1312	1305	89.19	21087900	25267037	OU342884.1	chr13	OU342884.1	chr10	NC_062980.1
13595082	13596647	8357568	8356026	1566	1543	91.13	21087900	25267037	OU342884.1	chr13	OU342884.1	chr10	NC_062980.1
13583643	13585162	8372417	8370905	1520	1513	88.69	21087900	25267037	OU342884.1	chr13	OU342884.1	chr10	NC_062980.1
13565016	13566959	8389175	8387270	1944	1906	88.17	21087900	25267037	OU342884.1	chr13	OU342884.1	chr10	NC_062980.1
13545301	13548337	8408876	8405874	3037	3003	90.56	21087900	25267037	OU342884.1	chr13	OU342884.1	chr10	NC_062980.1
13536760	13538515	8421873	8420131	1756	1743	91.29	21087900	25267037	OU342884.1	chr13	OU342884.1	chr10	NC_062980.1
13535180	13536418	8423436	8422195	1239	1242	89.22	21087900	25267037	OU342884.1	chr13	OU342884.1	chr10	NC_062980.1
13500549	13502327	8445982	8444201	1779	1782	87.68	21087900	25267037	OU342884.1	chr13	OU342884.1	chr10	NC_062980.1
13460835	13461958	8489607	8488488	1124	1120	87.56	21087900	25267037	OU342884.1	chr13	OU342884.1	chr10	NC_062980.1
13389861	13391486	8553528	8551901	1626	1628	92.09	21087900	25267037	OU342884.1	chr13	OU342884.1	chr10	NC_062980.1
13387835	13388939	8566015	8564929	1105	1087	94.14	21087900	25267037	OU342884.1	chr13	OU342884.1	chr10	NC_062980.1
13226638	13228071	8703571	8702146	1434	1426	90.12	21087900	25267037	OU342884.1	chr13	OU342884.1	chr10	NC_062980.1
13148852	13151747	8792380	8789506	2896	2875	92.36	21087900	25267037	OU342884.1	chr13	OU342884.1	chr10	NC_062980.1
13126502	13127680	8806490	8805303	1179	1188	86.2	21087900	25267037	OU342884.1	chr13	OU342884.1	chr10	NC_062980.1
13064682	13067227	8850551	8848008	2546	2544	91.09	21087900	25267037	OU342884.1	chr13	OU342884.1	chr10	NC_062980.1
12855381	12856501	9128367	9127261	1121	1107	89.61	21087900	25267037	OU342884.1	chr13	OU342884.1	chr10	NC_062980.1
12813784	12814980	9203071	9201859	1197	1213	88.51	21087900	25267037	OU342884.1	chr13	OU342884.1	chr10	NC_062980.1
12800825	12802182	9211826	9210492	1358	1335	90.03	21087900	25267037	OU342884.1	chr13	OU342884.1	chr10	NC_062980.1
12776928	12778019	9239067	9237971	1092	1097	86.71	21087900	25267037	OU342884.1	chr13	OU342884.1	chr10	NC_062980.1
12760532	12762394	9243001	9241116	1863	1886	89.29	21087900	25267037	OU342884.1	chr13	OU342884.1	chr10	NC_062980.1
12757964	12760469	9245681	9243208	2506	2474	87.9	21087900	25267037	OU342884.1	chr13	OU342884.1	chr10	NC_062980.1
12590661	12592948	9463838	9461539	2288	2300	84.83	21087900	25267037	OU342884.1	chr13	OU342884.1	chr10	NC_062980.1
12468362	12469966	9600558	9598953	1605	1606	86.77	21087900	25267037	OU342884.1	chr13	OU342884.1	chr10	NC_062980.1
12462483	12463537	9607997	9606968	1055	1030	88.96	21087900	25267037	OU342884.1	chr13	OU342884.1	chr10	NC_062980.1
10527559	10530580	9752284	9755303	3022	3020	90.05	16596891	25267037	OU342891.1	chr22	OU342891.1	chr10	NC_062980.1
12360506	12363474	9773292	9770466	2969	2827	87.22	21087900	25267037	OU342884.1	chr13	OU342884.1	chr10	NC_062980.1
12231093	12232219	9928975	9927850	1127	1126	87.72	21087900	25267037	OU342884.1	chr13	OU342884.1	chr10	NC_062980.1
12229251	12230724	9930693	9929218	1474	1476	90.14	21087900	25267037	OU342884.1	chr13	OU342884.1	chr10	NC_062980.1
12154472	12158764	9989363	9985092	4293	4272	91.38	21087900	25267037	OU342884.1	chr13	OU342884.1	chr10	NC_062980.1
12151342	12152646	9991993	9990719	1305	1275	88.88	21087900	25267037	OU342884.1	chr13	OU342884.1	chr10	NC_062980.1
12109634	12111623	10041959	10040050	1990	1910	90.3	21087900	25267037	OU342884.1	chr13	OU342884.1	chr10	NC_062980.1
11995730	11997689	10172684	10170765	1960	1920	90.25	21087900	25267037	OU342884.1	chr13	OU342884.1	chr10	NC_062980.1
11921153	11922245	10220073	10218976	1093	1098	86.29	21087900	25267037	OU342884.1	chr13	OU342884.1	chr10	NC_062980.1
11905876	11911265	10236548	10231117	5390	5432	90.41	21087900	25267037	OU342884.1	chr13	OU342884.1	chr10	NC_062980.1
11885086	11886126	10257725	10256717	1041	1009	88.16	21087900	25267037	OU342884.1	chr13	OU342884.1	chr10	NC_062980.1
11877911	11879237	10269552	10268223	1327	1330	89.95	21087900	25267037	OU342884.1	chr13	OU342884.1	chr10	NC_062980.1
11706205	11707505	10417393	10416139	1301	1255	93.71	21087900	25267037	OU342884.1	chr13	OU342884.1	chr10	NC_062980.1
11659799	11660947	10447132	10445996	1149	1137	96.61	21087900	25267037	OU342884.1	chr13	OU342884.1	chr10	NC_062980.1
11651367	11653096	10454700	10453058	1730	1643	83.83	21087900	25267037	OU342884.1	chr13	OU342884.1	chr10	NC_062980.1
11631379	11632918	10487665	10486142	1540	1524	85.94	21087900	25267037	OU342884.1	chr13	OU342884.1	chr10	NC_062980.1
11624306	11626441	10494003	10491925	2136	2079	88.16	21087900	25267037	OU342884.1	chr13	OU342884.1	chr10	NC_062980.1
11617580	11618789	10509029	10507899	1210	1131	84.22	21087900	25267037	OU342884.1	chr13	OU342884.1	chr10	NC_062980.1
11596171	11597249	10539321	10538247	1079	1075	92.05	21087900	25267037	OU342884.1	chr13	OU342884.1	chr10	NC_062980.1
11573967	11575605	10565034	10563495	1639	1540	89.69	21087900	25267037	OU342884.1	chr13	OU342884.1	chr10	NC_062980.1
11419003	11421029	10808745	10806683	2027	2063	90.02	21087900	25267037	OU342884.1	chr13	OU342884.1	chr10	NC_062980.1
11365721	11367260	10863867	10862334	1540	1534	91.13	21087900	25267037	OU342884.1	chr13	OU342884.1	chr10	NC_062980.1
11314752	11316582	10939188	10937362	1831	1827	92.85	21087900	25267037	OU342884.1	chr13	OU342884.1	chr10	NC_062980.1
11312099	11314604	10941806	10939317	2506	2490	89.67	21087900	25267037	OU342884.1	chr13	OU342884.1	chr10	NC_062980.1
11182598	11184053	11146753	11145314	1456	1440	86.13	21087900	25267037	OU342884.1	chr13	OU342884.1	chr10	NC_062980.1
11023124	11025978	11370799	11367975	2855	2825	88.6	21087900	25267037	OU342884.1	chr13	OU342884.1	chr10	NC_062980.1
10991894	10992938	11405788	11404766	1045	1023	86.77	21087900	25267037	OU342884.1	chr13	OU342884.1	chr10	NC_062980.1
10965518	10966880	11425542	11424182	1363	1361	88.86	21087900	25267037	OU342884.1	chr13	OU342884.1	chr10	NC_062980.1
10960055	10963137	11431094	11428062	3083	3033	92.16	21087900	25267037	OU342884.1	chr13	OU342884.1	chr10	NC_062980.1
10890090	10891286	11511772	11510587	1197	1186	88.24	21087900	25267037	OU342884.1	chr13	OU342884.1	chr10	NC_062980.1
10725884	10727951	11723196	11721130	2068	2067	94.05	21087900	25267037	OU342884.1	chr13	OU342884.1	chr10	NC_062980.1
10720904	10722528	11729071	11727430	1625	1642	87.66	21087900	25267037	OU342884.1	chr13	OU342884.1	chr10	NC_062980.1
10709632	10710657	11742981	11741954	1026	1028	94.57	21087900	25267037	OU342884.1	chr13	OU342884.1	chr10	NC_062980.1
10677543	10678664	11774485	11773371	1122	1115	92.92	21087900	25267037	OU342884.1	chr13	OU342884.1	chr10	NC_062980.1
10632086	10633320	11834273	11833053	1235	1221	88.63	21087900	25267037	OU342884.1	chr13	OU342884.1	chr10	NC_062980.1
10587905	10588934	11881587	11880549	1030	1039	95.79	21087900	25267037	OU342884.1	chr13	OU342884.1	chr10	NC_062980.1
10586238	10587758	11883290	11881761	1521	1530	93.48	21087900	25267037	OU342884.1	chr13	OU342884.1	chr10	NC_062980.1
10578843	10583800	11893341	11888450	4958	4892	93.97	21087900	25267037	OU342884.1	chr13	OU342884.1	chr10	NC_062980.1
10514442	10515967	11963567	11962054	1526	1514	87.63	21087900	25267037	OU342884.1	chr13	OU342884.1	chr10	NC_062980.1
10440634	10441965	12059202	12057888	1332	1315	89.27	21087900	25267037	OU342884.1	chr13	OU342884.1	chr10	NC_062980.1
10423818	10427535	12074454	12070692	3718	3763	91.23	21087900	25267037	OU342884.1	chr13	OU342884.1	chr10	NC_062980.1
10391536	10392606	12103716	12102666	1071	1051	83.55	21087900	25267037	OU342884.1	chr13	OU342884.1	chr10	NC_062980.1
10176243	10177768	12332732	12331220	1526	1513	89.53	21087900	25267037	OU342884.1	chr13	OU342884.1	chr10	NC_062980.1
10168792	10170441	12340424	12338805	1650	1620	92.97	21087900	25267037	OU342884.1	chr13	OU342884.1	chr10	NC_062980.1
10153205	10154632	12365056	12363636	1428	1421	94.01	21087900	25267037	OU342884.1	chr13	OU342884.1	chr10	NC_062980.1
10151474	10153024	12366795	12365222	1551	1574	92.53	21087900	25267037	OU342884.1	chr13	OU342884.1	chr10	NC_062980.1
10148737	10149899	12369617	12368479	1163	1139	91.2	21087900	25267037	OU342884.1	chr13	OU342884.1	chr10	NC_062980.1
10146069	10147108	12372236	12371194	1040	1043	95.03	21087900	25267037	OU342884.1	chr13	OU342884.1	chr10	NC_062980.1
10132794	10134761	12392845	12390888	1968	1958	92.75	21087900	25267037	OU342884.1	chr13	OU342884.1	chr10	NC_062980.1
10117964	10119100	12437158	12436053	1137	1106	88.62	21087900	25267037	OU342884.1	chr13	OU342884.1	chr10	NC_062980.1
10114536	10116881	12441363	12438988	2346	2376	89.74	21087900	25267037	OU342884.1	chr13	OU342884.1	chr10	NC_062980.1
10100400	10102456	12467560	12465483	2057	2078	91.8	21087900	25267037	OU342884.1	chr13	OU342884.1	chr10	NC_062980.1
10009880	10011304	12574000	12572520	1425	1481	89.99	21087900	25267037	OU342884.1	chr13	OU342884.1	chr10	NC_062980.1
9946788	9947945	12655133	12653984	1158	1150	86.82	21087900	25267037	OU342884.1	chr13	OU342884.1	chr10	NC_062980.1
9929940	9931727	12678787	12676996	1788	1792	90.81	21087900	25267037	OU342884.1	chr13	OU342884.1	chr10	NC_062980.1
9926231	9928387	12682739	12680611	2157	2129	91.43	21087900	25267037	OU342884.1	chr13	OU342884.1	chr10	NC_062980.1
9895150	9897016	12747246	12745371	1867	1876	88.39	21087900	25267037	OU342884.1	chr13	OU342884.1	chr10	NC_062980.1
9693211	9694310	12987654	12986536	1100	1119	82.95	21087900	25267037	OU342884.1	chr13	OU342884.1	chr10	NC_062980.1
9590260	9593309	13141502	13138456	3050	3047	90.33	21087900	25267037	OU342884.1	chr13	OU342884.1	chr10	NC_062980.1
9119598	9121542	13839763	13837871	1945	1893	88.08	21087900	25267037	OU342884.1	chr13	OU342884.1	chr10	NC_062980.1
9080960	9082656	13885953	13884250	1697	1704	90.47	21087900	25267037	OU342884.1	chr13	OU342884.1	chr10	NC_062980.1
8919176	8921758	14098591	14096024	2583	2568	89.31	21087900	25267037	OU342884.1	chr13	OU342884.1	chr10	NC_062980.1
8709425	8710445	14441797	14440759	1021	1039	86.13	21087900	25267037	OU342884.1	chr13	OU342884.1	chr10	NC_062980.1
8544915	8547589	14729572	14726920	2675	2653	88.84	21087900	25267037	OU342884.1	chr13	OU342884.1	chr10	NC_062980.1
8400755	8401844	14951061	14949975	1090	1087	92.48	21087900	25267037	OU342884.1	chr13	OU342884.1	chr10	NC_062980.1
8389806	8391929	14962151	14960022	2124	2130	86.25	21087900	25267037	OU342884.1	chr13	OU342884.1	chr10	NC_062980.1
8272590	8273906	15061246	15059997	1317	1250	83.53	21087900	25267037	OU342884.1	chr13	OU342884.1	chr10	NC_062980.1
8150966	8154089	15225197	15222065	3124	3133	89.84	21087900	25267037	OU342884.1	chr13	OU342884.1	chr10	NC_062980.1
8058782	8059837	15316928	15315888	1056	1041	87.47	21087900	25267037	OU342884.1	chr13	OU342884.1	chr10	NC_062980.1
273781	276330	15370169	15367613	2550	2557	87.17	505430	25267037	CAJUYE010000077.1			chr10	NC_062980.1
7908595	7913047	15458843	15454447	4453	4397	88.85	21087900	25267037	OU342884.1	chr13	OU342884.1	chr10	NC_062980.1
7873200	7874668	15496164	15494710	1469	1455	87.36	21087900	25267037	OU342884.1	chr13	OU342884.1	chr10	NC_062980.1
7782939	7784120	15573104	15571938	1182	1167	93.15	21087900	25267037	OU342884.1	chr13	OU342884.1	chr10	NC_062980.1
7776896	7778025	15581149	15580017	1130	1133	91.27	21087900	25267037	OU342884.1	chr13	OU342884.1	chr10	NC_062980.1
7773663	7775799	15583749	15581632	2137	2118	92.01	21087900	25267037	OU342884.1	chr13	OU342884.1	chr10	NC_062980.1
7768600	7770560	15590542	15588610	1961	1933	88.37	21087900	25267037	OU342884.1	chr13	OU342884.1	chr10	NC_062980.1
7765636	7767120	15593449	15591963	1485	1487	94.3	21087900	25267037	OU342884.1	chr13	OU342884.1	chr10	NC_062980.1
7761943	7763843	15597532	15595630	1901	1903	96.58	21087900	25267037	OU342884.1	chr13	OU342884.1	chr10	NC_062980.1
10290888	10292001	15723779	15724882	1114	1104	85.2	19832212	25267037	OU342885.1	chr14	OU342885.1	chr10	NC_062980.1
6388278	6389908	17471220	17469571	1631	1650	88.08	21087900	25267037	OU342884.1	chr13	OU342884.1	chr10	NC_062980.1
5901210	5902299	17999480	17998384	1090	1097	89.47	21087900	25267037	OU342884.1	chr13	OU342884.1	chr10	NC_062980.1
5874337	5878545	18023265	18019053	4209	4213	88.29	21087900	25267037	OU342884.1	chr13	OU342884.1	chr10	NC_062980.1
5757765	5758906	18131780	18130631	1142	1150	92.53	21087900	25267037	OU342884.1	chr13	OU342884.1	chr10	NC_062980.1
5742010	5743934	18141351	18139492	1925	1860	86.52	21087900	25267037	OU342884.1	chr13	OU342884.1	chr10	NC_062980.1
5733584	5734943	18149250	18147898	1360	1353	85.4	21087900	25267037	OU342884.1	chr13	OU342884.1	chr10	NC_062980.1
5693916	5695915	18204096	18202098	2000	1999	87.62	21087900	25267037	OU342884.1	chr13	OU342884.1	chr10	NC_062980.1
5690839	5692988	18213444	18211299	2150	2146	95.13	21087900	25267037	OU342884.1	chr13	OU342884.1	chr10	NC_062980.1
5447314	5448772	18457351	18455902	1459	1450	90.34	21087900	25267037	OU342884.1	chr13	OU342884.1	chr10	NC_062980.1
7398066	7399470	18681166	18679774	1405	1393	86.61	25305885	25267037	OU342876.1	chr05	OU342876.1	chr10	NC_062980.1
4964558	4965704	19106778	19105620	1147	1159	88.5	21087900	25267037	OU342884.1	chr13	OU342884.1	chr10	NC_062980.1
4960929	4962279	19111748	19110396	1351	1353	92.53	21087900	25267037	OU342884.1	chr13	OU342884.1	chr10	NC_062980.1
4957678	4959604	19113634	19111767	1927	1868	86.91	21087900	25267037	OU342884.1	chr13	OU342884.1	chr10	NC_062980.1
4911383	4912806	19154082	19152663	1424	1420	89.99	21087900	25267037	OU342884.1	chr13	OU342884.1	chr10	NC_062980.1
4780175	4782401	19311712	19309495	2227	2218	87.63	21087900	25267037	OU342884.1	chr13	OU342884.1	chr10	NC_062980.1
4660463	4661479	19471565	19470547	1017	1019	98.14	21087900	25267037	OU342884.1	chr13	OU342884.1	chr10	NC_062980.1
4658631	4660204	19473392	19471838	1574	1555	89.44	21087900	25267037	OU342884.1	chr13	OU342884.1	chr10	NC_062980.1
4648596	4649797	19481868	19480684	1202	1185	94.47	21087900	25267037	OU342884.1	chr13	OU342884.1	chr10	NC_062980.1
4646843	4647889	19483612	19482543	1047	1070	86.76	21087900	25267037	OU342884.1	chr13	OU342884.1	chr10	NC_062980.1
4637595	4638729	19488885	19487761	1135	1125	91.89	21087900	25267037	OU342884.1	chr13	OU342884.1	chr10	NC_062980.1
4423236	4424827	19782301	19780704	1592	1598	92.25	21087900	25267037	OU342884.1	chr13	OU342884.1	chr10	NC_062980.1
3830353	3832548	20514464	20512269	2196	2196	84.38	21087900	25267037	OU342884.1	chr13	OU342884.1	chr10	NC_062980.1
3402233	3403711	21080340	21078845	1479	1496	87.55	21087900	25267037	OU342884.1	chr13	OU342884.1	chr10	NC_062980.1
3041030	3042301	21266863	21265593	1272	1271	93	21087900	25267037	OU342884.1	chr13	OU342884.1	chr10	NC_062980.1
1991789	1993477	22639438	22637752	1689	1687	87.4	21087900	25267037	OU342884.1	chr13	OU342884.1	chr10	NC_062980.1
1949099	1950415	22665257	22663963	1317	1295	92.25	21087900	25267037	OU342884.1	chr13	OU342884.1	chr10	NC_062980.1
1898829	1899923	22677850	22678953	1095	1104	85.43	21087900	25267037	OU342884.1	chr13	OU342884.1	chr10	NC_062980.1
577954	578979	23408702	23409724	1026	1023	85.77	21087900	25267037	OU342884.1	chr13	OU342884.1	chr10	NC_062980.1
710830	712267	23585361	23586797	1438	1437	92.84	21087900	25267037	OU342884.1	chr13	OU342884.1	chr10	NC_062980.1
14412359	14413641	23873356	23874638	1283	1283	81.66	15656045	25267037	OU342892.1	chr21	OU342892.1	chr10	NC_062980.1
1187693	1190934	24119054	24115812	3242	3243	93.47	21087900	25267037	OU342884.1	chr13	OU342884.1	chr10	NC_062980.1
1272507	1273645	24456701	24457811	1139	1111	86.29	21087900	25267037	OU342884.1	chr13	OU342884.1	chr10	NC_062980.1
1274744	1277575	24458818	24461641	2832	2824	91.84	21087900	25267037	OU342884.1	chr13	OU342884.1	chr10	NC_062980.1
1300437	1301632	24481472	24482671	1196	1200	91.45	21087900	25267037	OU342884.1	chr13	OU342884.1	chr10	NC_062980.1
1329717	1330794	24534094	24535149	1078	1056	93.07	21087900	25267037	OU342884.1	chr13	OU342884.1	chr10	NC_062980.1
1435078	1436856	24649805	24651563	1779	1759	86.9	21087900	25267037	OU342884.1	chr13	OU342884.1	chr10	NC_062980.1
1797911	1800063	25036897	25039037	2153	2141	87.45	21087900	25267037	OU342884.1	chr13	OU342884.1	chr10	NC_062980.1
1800158	1801518	25039143	25040498	1361	1356	90.85	21087900	25267037	OU342884.1	chr13	OU342884.1	chr10	NC_062980.1
1	1627	25261932	25260289	1627	1644	90.25	31490872	25267037	OU342873.1	chr02	OU342873.1	chr10	NC_062980.1
1609	4180	25265779	25263148	2572	2632	90.31	19197471	25267037	OU342888.1	chr17	OU342888.1	chr10	NC_062980.1
3828099	3829283	156795	157979	1185	1185	91.73	19197471	24202123	OU342888.1	chr17	OU342888.1	chr11	NC_062981.1
553057	554424	343722	345077	1368	1356	86.56	19691877	24202123	OU342886.1	chr15	OU342886.1	chr11	NC_062981.1
629566	630639	453253	454350	1074	1098	91.55	19691877	24202123	OU342886.1	chr15	OU342886.1	chr11	NC_062981.1
630825	632860	454516	456535	2036	2020	92.11	19691877	24202123	OU342886.1	chr15	OU342886.1	chr11	NC_062981.1
9066378	9069704	468759	465426	3327	3334	81.94	19691877	24202123	OU342886.1	chr15	OU342886.1	chr11	NC_062981.1
1042064	1046790	1101650	1106380	4727	4731	89.27	19691877	24202123	OU342886.1	chr15	OU342886.1	chr11	NC_062981.1
1047133	1048179	1107312	1108358	1047	1047	88.44	19691877	24202123	OU342886.1	chr15	OU342886.1	chr11	NC_062981.1
1319767	1322400	1465371	1468013	2634	2643	90.29	19691877	24202123	OU342886.1	chr15	OU342886.1	chr11	NC_062981.1
1329793	1331074	1477073	1478313	1282	1241	84.97	19691877	24202123	OU342886.1	chr15	OU342886.1	chr11	NC_062981.1
1402515	1403942	1492025	1490635	1428	1391	90.38	19691877	24202123	OU342886.1	chr15	OU342886.1	chr11	NC_062981.1
1657920	1659447	1925347	1926869	1528	1523	93.8	19691877	24202123	OU342886.1	chr15	OU342886.1	chr11	NC_062981.1
1669299	1670828	1932478	1934017	1530	1540	89.64	19691877	24202123	OU342886.1	chr15	OU342886.1	chr11	NC_062981.1
1675960	1677802	1945900	1947775	1843	1876	88.53	19691877	24202123	OU342886.1	chr15	OU342886.1	chr11	NC_062981.1
1685569	1686651	1959876	1960916	1083	1041	85.75	19691877	24202123	OU342886.1	chr15	OU342886.1	chr11	NC_062981.1
1699832	1701473	1975483	1977194	1642	1712	85.94	19691877	24202123	OU342886.1	chr15	OU342886.1	chr11	NC_062981.1
1712409	1713996	1987907	1989542	1588	1636	90.13	19691877	24202123	OU342886.1	chr15	OU342886.1	chr11	NC_062981.1
1741151	1742734	2025537	2027107	1584	1571	93.98	19691877	24202123	OU342886.1	chr15	OU342886.1	chr11	NC_062981.1
1761004	1762520	2041953	2043450	1517	1498	91.09	19691877	24202123	OU342886.1	chr15	OU342886.1	chr11	NC_062981.1
1780025	1781565	2058052	2059590	1541	1539	91.74	19691877	24202123	OU342886.1	chr15	OU342886.1	chr11	NC_062981.1
1826444	1829774	2102301	2105628	3331	3328	91.07	19691877	24202123	OU342886.1	chr15	OU342886.1	chr11	NC_062981.1
1833591	1836367	2107697	2110457	2777	2761	92.77	19691877	24202123	OU342886.1	chr15	OU342886.1	chr11	NC_062981.1
1849754	1851136	2130579	2131962	1383	1384	94.52	19691877	24202123	OU342886.1	chr15	OU342886.1	chr11	NC_062981.1
1898545	1902548	2166601	2170616	4004	4016	89.08	19691877	24202123	OU342886.1	chr15	OU342886.1	chr11	NC_062981.1
1908140	1909219	2176037	2177101	1080	1065	89.52	19691877	24202123	OU342886.1	chr15	OU342886.1	chr11	NC_062981.1
2708931	2710803	2942658	2944513	1873	1856	87.65	19691877	24202123	OU342886.1	chr15	OU342886.1	chr11	NC_062981.1
2724253	2725462	2956019	2957225	1210	1207	93.8	19691877	24202123	OU342886.1	chr15	OU342886.1	chr11	NC_062981.1
2727997	2729478	2960527	2961998	1482	1472	86.72	19691877	24202123	OU342886.1	chr15	OU342886.1	chr11	NC_062981.1
2787185	2788712	3025159	3026681	1528	1523	88.97	19691877	24202123	OU342886.1	chr15	OU342886.1	chr11	NC_062981.1
2807322	2809789	3048438	3050883	2468	2446	89.63	19691877	24202123	OU342886.1	chr15	OU342886.1	chr11	NC_062981.1
3128146	3129155	3347251	3348268	1010	1018	87.9	19691877	24202123	OU342886.1	chr15	OU342886.1	chr11	NC_062981.1
3450373	3451726	3731977	3733337	1354	1361	89.09	19691877	24202123	OU342886.1	chr15	OU342886.1	chr11	NC_062981.1
3770228	3771425	4151337	4152535	1198	1199	90.04	19691877	24202123	OU342886.1	chr15	OU342886.1	chr11	NC_062981.1
3873454	3876295	4249324	4252173	2842	2850	89.96	19691877	24202123	OU342886.1	chr15	OU342886.1	chr11	NC_062981.1
3918003	3920251	4333323	4335642	2249	2320	88.15	19691877	24202123	OU342886.1	chr15	OU342886.1	chr11	NC_062981.1
3933501	3935237	4352453	4354174	1737	1722	86.09	19691877	24202123	OU342886.1	chr15	OU342886.1	chr11	NC_062981.1
3963890	3965573	4414973	4416631	1684	1659	90.63	19691877	24202123	OU342886.1	chr15	OU342886.1	chr11	NC_062981.1
3998266	3999911	4445110	4446746	1646	1637	93.1	19691877	24202123	OU342886.1	chr15	OU342886.1	chr11	NC_062981.1
4000251	4001766	4447677	4449188	1516	1512	84.03	19691877	24202123	OU342886.1	chr15	OU342886.1	chr11	NC_062981.1
4026861	4027908	4474326	4475352	1048	1027	91.35	19691877	24202123	OU342886.1	chr15	OU342886.1	chr11	NC_062981.1
4214626	4215780	4651362	4652517	1155	1156	93.69	19691877	24202123	OU342886.1	chr15	OU342886.1	chr11	NC_062981.1
4364819	4365907	4853049	4854102	1089	1054	87	19691877	24202123	OU342886.1	chr15	OU342886.1	chr11	NC_062981.1
4432702	4435347	4916318	4918893	2646	2576	90.52	19691877	24202123	OU342886.1	chr15	OU342886.1	chr11	NC_062981.1
4440442	4441588	4926359	4927499	1147	1141	91.76	19691877	24202123	OU342886.1	chr15	OU342886.1	chr11	NC_062981.1
21137462	21141710	5053026	5048778	4249	4249	88.42	22981268	24202123	OU342880.1	chr15	OU342886.1	chr11	NC_062981.1
4650199	4651903	5145213	5146838	1705	1626	89.14	19691877	24202123	OU342886.1	chr15	OU342886.1	chr11	NC_062981.1
4665589	4666981	5167154	5168526	1393	1373	90.71	19691877	24202123	OU342886.1	chr15	OU342886.1	chr11	NC_062981.1
4764581	4767217	5273748	5276397	2637	2650	90.62	19691877	24202123	OU342886.1	chr15	OU342886.1	chr11	NC_062981.1
4857752	4859954	5354363	5356575	2203	2213	88.29	19691877	24202123	OU342886.1	chr15	OU342886.1	chr11	NC_062981.1
4954862	4956036	5472713	5473894	1175	1182	91	19691877	24202123	OU342886.1	chr15	OU342886.1	chr11	NC_062981.1
4956763	4958521	5533224	5534970	1759	1747	87.09	19691877	24202123	OU342886.1	chr15	OU342886.1	chr11	NC_062981.1
4958959	4960217	5539466	5540746	1259	1281	88.68	19691877	24202123	OU342886.1	chr15	OU342886.1	chr11	NC_062981.1
5002139	5004482	5585303	5587648	2344	2346	86.08	19691877	24202123	OU342886.1	chr15	OU342886.1	chr11	NC_062981.1
5004682	5005715	5587832	5588844	1034	1013	88.08	19691877	24202123	OU342886.1	chr15	OU342886.1	chr11	NC_062981.1
5007521	5008922	5609174	5610578	1402	1405	93	19691877	24202123	OU342886.1	chr15	OU342886.1	chr11	NC_062981.1
5114205	5115508	5759697	5761001	1304	1305	91.98	19691877	24202123	OU342886.1	chr15	OU342886.1	chr11	NC_062981.1
5116577	5119892	5762415	5765730	3316	3316	88.99	19691877	24202123	OU342886.1	chr15	OU342886.1	chr11	NC_062981.1
5633764	5635891	6353968	6356041	2128	2074	91.1	19691877	24202123	OU342886.1	chr15	OU342886.1	chr11	NC_062981.1
5720412	5721493	6431731	6432811	1082	1081	92.59	19691877	24202123	OU342886.1	chr15	OU342886.1	chr11	NC_062981.1
5846201	5848142	6576344	6578280	1942	1937	87.48	19691877	24202123	OU342886.1	chr15	OU342886.1	chr11	NC_062981.1
6.23994e+06	6.24172e+06	6.60256e+06	6.6042e+06	1777.52	1765.86	89.8448	1.98451e+07	24202123	OU342888.2	chr17	OU342888.2	chr11	NC_062981.1
6.32805e+06	6.32982e+06	6.70767e+06	6.70932e+06	1775.56	1763.66	89.852	1.98487e+07	24202123	OU342886.1	chr15	OU342886.1	chr11	NC_062981.1
6.41615e+06	6.41792e+06	6.81279e+06	6.81444e+06	1773.59	1761.47	89.8591	1.98522e+07	24202123	OU342886.1	chr15	OU342886.1	chr11	NC_062981.1
6.50425e+06	6.50602e+06	6.91791e+06	6.91957e+06	1771.63	1759.27	89.8663	1.98557e+07	24202123	OU342886.1	chr15	OU342886.1	chr11	NC_062981.1
6.59236e+06	6.59413e+06	7.02303e+06	7.02469e+06	1769.66	1757.08	89.8735	1.98593e+07	24202123	OU342886.1	chr15	OU342886.1	chr11	NC_062981.1
6.68046e+06	6.68223e+06	7.12815e+06	7.12981e+06	1767.69	1754.89	89.8807	1.98628e+07	24202123	OU342886.1	chr15	OU342886.1	chr11	NC_062981.1
6.76857e+06	6.77033e+06	7.23327e+06	7.23494e+06	1765.73	1752.69	89.8879	1.98663e+07	24202123	OU342886.1	chr15	OU342886.1	chr11	NC_062981.1
6.85667e+06	6.85843e+06	7.33839e+06	7.34006e+06	1763.76	1750.5	89.895	1.98698e+07	24202123	OU342886.1	chr15	OU342886.1	chr11	NC_062981.1
6.94478e+06	6.94654e+06	7.44351e+06	7.44518e+06	1761.8	1748.3	89.9022	1.98734e+07	24202123	OU342886.1	chr15	OU342886.1	chr11	NC_062981.1
7.03288e+06	7.03464e+06	7.54863e+06	7.55031e+06	1759.83	1746.11	89.9094	1.98769e+07	24202123	OU342886.1	chr15	OU342886.1	chr11	NC_062981.1
7.12098e+06	7.12274e+06	7.65375e+06	7.65543e+06	1757.87	1743.91	89.9166	1.98804e+07	24202123	OU342886.1	chr15	OU342886.1	chr11	NC_062981.1
7.20909e+06	7.21084e+06	7.75887e+06	7.76055e+06	1755.9	1741.72	89.9238	1.9884e+07	24202123	OU342886.1	chr15	OU342886.1	chr11	NC_062981.1
7.29719e+06	7.29895e+06	7.86399e+06	7.86568e+06	1753.93	1739.52	89.931	1.98875e+07	24202123	OU342886.1	chr15	OU342886.1	chr11	NC_062981.1
7.3853e+06	7.38705e+06	7.96911e+06	7.9708e+06	1751.97	1737.33	89.9381	1.9891e+07	24202123	OU342886.1	chr15	OU342886.1	chr11	NC_062981.1
7.4734e+06	7.47515e+06	8.07423e+06	8.07592e+06	1750	1735.13	89.9453	1.98945e+07	24202123	OU342886.1	chr15	OU342886.1	chr11	NC_062981.1
7.56151e+06	7.56325e+06	8.17935e+06	8.18105e+06	1748.04	1732.94	89.9525	1.98981e+07	24202123	OU342886.1	chr15	OU342886.1	chr11	NC_062981.1
7.64961e+06	7.65136e+06	8.28447e+06	8.28617e+06	1746.07	1730.74	89.9597	1.99016e+07	24202123	OU342886.1	chr15	OU342886.1	chr11	NC_062981.1
7.73772e+06	7.73946e+06	8.38959e+06	8.39129e+06	1744.11	1728.55	89.9669	1.99051e+07	24202123	OU342886.1	chr15	OU342886.1	chr11	NC_062981.1
7.82582e+06	7.82756e+06	8.49471e+06	8.49642e+06	1742.14	1726.36	89.974	1.99087e+07	24202123	OU342886.1	chr15	OU342886.1	chr11	NC_062981.1
7.91392e+06	7.91566e+06	8.59983e+06	8.60154e+06	1740.18	1724.16	89.9812	1.99122e+07	24202123	OU342886.1	chr15	OU342886.1	chr11	NC_062981.1
8.00203e+06	8.00377e+06	8.70495e+06	8.70666e+06	1738.21	1721.97	89.9884	1.99157e+07	24202123	OU342886.1	chr15	OU342886.1	chr11	NC_062981.1
8.09013e+06	8.09187e+06	8.81006e+06	8.81179e+06	1736.24	1719.77	89.9956	1.99193e+07	24202123	OU342886.1	chr15	OU342886.1	chr11	NC_062981.1
8.17824e+06	8.17997e+06	8.91518e+06	8.91691e+06	1734.28	1717.58	90.0028	1.99228e+07	24202123	OU342886.1	chr15	OU342886.1	chr11	NC_062981.1
8.26634e+06	8.26807e+06	9.0203e+06	9.02203e+06	1732.31	1715.38	90.01	1.99263e+07	24202123	OU342886.1	chr15	OU342886.1	chr11	NC_062981.1
8.35445e+06	8.35618e+06	9.12542e+06	9.12716e+06	1730.35	1713.19	90.0171	1.99298e+07	24202123	OU342886.1	chr15	OU342886.1	chr11	NC_062981.1
8.44255e+06	8.44428e+06	9.23054e+06	9.23228e+06	1728.38	1710.99	90.0243	1.99334e+07	24202123	OU342886.1	chr15	OU342886.1	chr11	NC_062981.1
8.53065e+06	8.53238e+06	9.33566e+06	9.3374e+06	1726.42	1708.8	90.0315	1.99369e+07	24202123	OU342886.1	chr15	OU342886.1	chr11	NC_062981.1
8.61876e+06	8.62048e+06	9.44078e+06	9.44253e+06	1724.45	1706.6	90.0387	1.99404e+07	24202123	OU342886.1	chr15	OU342886.1	chr11	NC_062981.1
8.70686e+06	8.70858e+06	9.5459e+06	9.54765e+06	1722.48	1704.41	90.0459	1.9944e+07	24202123	OU342886.1	chr15	OU342886.1	chr11	NC_062981.1
8.79497e+06	8.79669e+06	9.65102e+06	9.65277e+06	1720.52	1702.22	90.053	1.99475e+07	24202123	OU342886.1	chr15	OU342886.1	chr11	NC_062981.1
8.88307e+06	8.88479e+06	9.75614e+06	9.7579e+06	1718.55	1700.02	90.0602	1.9951e+07	24202123	OU342886.1	chr15	OU342886.1	chr11	NC_062981.1
8.97118e+06	8.97289e+06	9.86126e+06	9.86302e+06	1716.59	1697.83	90.0674	1.99545e+07	24202123	OU342886.1	chr15	OU342886.1	chr11	NC_062981.1
9.05928e+06	9.06099e+06	9.96638e+06	9.96814e+06	1714.62	1695.63	90.0746	1.99581e+07	24202123	OU342886.1	chr15	OU342886.1	chr11	NC_062981.1
9.14739e+06	9.1491e+06	1.00715e+07	1.00733e+07	1712.66	1693.44	90.0818	1.99616e+07	24202123	OU342886.1	chr15	OU342886.1	chr11	NC_062981.1
9.23549e+06	9.2372e+06	1.01766e+07	1.01784e+07	1710.69	1691.24	90.089	1.99651e+07	24202123	OU342886.1	chr15	OU342886.1	chr11	NC_062981.1
9.32359e+06	9.3253e+06	1.02817e+07	1.02835e+07	1708.73	1689.05	90.0961	1.99687e+07	24202123	OU342886.1	chr15	OU342886.1	chr11	NC_062981.1
9.4117e+06	9.4134e+06	1.03869e+07	1.03886e+07	1706.76	1686.85	90.1033	1.99722e+07	24202123	OU342886.1	chr15	OU342886.1	chr11	NC_062981.1
9.4998e+06	9.50151e+06	1.0492e+07	1.04938e+07	1704.79	1684.66	90.1105	1.99757e+07	24202123	OU342886.1	chr15	OU342886.1	chr11	NC_062981.1
9.58791e+06	9.58961e+06	1.05971e+07	1.05989e+07	1702.83	1682.46	90.1177	1.99793e+07	24202123	OU342886.1	chr15	OU342886.1	chr11	NC_062981.1
9.67601e+06	9.67771e+06	1.07022e+07	1.0704e+07	1700.86	1680.27	90.1249	1.99828e+07	24202123	OU342886.1	chr15	OU342886.1	chr11	NC_062981.1
9.76412e+06	9.76581e+06	1.08073e+07	1.08091e+07	1698.9	1678.08	90.132	1.99863e+07	24202123	OU342886.1	chr15	OU342886.1	chr11	NC_062981.1
9.85222e+06	9.85392e+06	1.09125e+07	1.09143e+07	1696.93	1675.88	90.1392	1.99898e+07	24202123	OU342886.1	chr15	OU342886.1	chr11	NC_062981.1
9.94032e+06	9.94202e+06	1.10176e+07	1.10194e+07	1694.97	1673.69	90.1464	1.99934e+07	24202123	OU342886.1	chr15	OU342886.1	chr11	NC_062981.1
1.00284e+07	1.00301e+07	1.11227e+07	1.11245e+07	1693	1671.49	90.1536	1.99969e+07	24202123	OU342880.2	chr15	OU342886.1	chr11	NC_062981.1
1.01165e+07	1.01182e+07	1.12278e+07	1.12296e+07	1691.03	1669.3	90.1608	2.00004e+07	24202123	OU342886.1	chr15	OU342886.1	chr11	NC_062981.1
1.02046e+07	1.02063e+07	1.13329e+07	1.13347e+07	1689.07	1667.1	90.168	2.0004e+07	24202123	OU342886.1	chr15	OU342886.1	chr11	NC_062981.1
1.02927e+07	1.02944e+07	1.14381e+07	1.14399e+07	1687.1	1664.91	90.1751	2.00075e+07	24202123	OU342886.1	chr15	OU342886.1	chr11	NC_062981.1
1.03808e+07	1.03825e+07	1.15432e+07	1.1545e+07	1685.14	1662.71	90.1823	2.0011e+07	24202123	OU342886.1	chr15	OU342886.1	chr11	NC_062981.1
1.0469e+07	1.04706e+07	1.16483e+07	1.16501e+07	1683.17	1660.52	90.1895	2.00145e+07	24202123	OU342886.1	chr15	OU342886.1	chr11	NC_062981.1
1.05571e+07	1.05587e+07	1.17534e+07	1.17552e+07	1681.21	1658.32	90.1967	2.00181e+07	24202123	OU342886.1	chr15	OU342886.1	chr11	NC_062981.1
1.06452e+07	1.06468e+07	1.18585e+07	1.18604e+07	1679.24	1656.13	90.2039	2.00216e+07	24202123	OU342886.1	chr15	OU342886.1	chr11	NC_062981.1
1.07333e+07	1.07349e+07	1.19636e+07	1.19655e+07	1677.28	1653.94	90.211	2.00251e+07	24202123	OU342886.1	chr15	OU342886.1	chr11	NC_062981.1
1.08214e+07	1.0823e+07	1.20688e+07	1.20706e+07	1675.31	1651.74	90.2182	2.00287e+07	24202123	OU342886.1	chr15	OU342886.1	chr11	NC_062981.1
1.09095e+07	1.09111e+07	1.21739e+07	1.21757e+07	1673.34	1649.55	90.2254	2.00322e+07	24202123	OU342886.1	chr15	OU342886.1	chr11	NC_062981.1
1.09976e+07	1.09992e+07	1.2279e+07	1.22809e+07	1671.38	1647.35	90.2326	2.00357e+07	24202123	OU342886.1	chr15	OU342886.1	chr11	NC_062981.1
1.10857e+07	1.10873e+07	1.23841e+07	1.2386e+07	1669.41	1645.16	90.2398	2.00393e+07	24202123	OU342886.1	chr15	OU342886.1	chr11	NC_062981.1
1.11738e+07	1.11755e+07	1.24892e+07	1.24911e+07	1667.45	1642.96	90.247	2.00428e+07	24202123	OU342886.1	chr15	OU342886.1	chr11	NC_062981.1
1.12619e+07	1.12636e+07	1.25944e+07	1.25962e+07	1665.48	1640.77	90.2541	2.00463e+07	24202123	OU342886.1	chr15	OU342886.1	chr11	NC_062981.1
1.135e+07	1.13517e+07	1.26995e+07	1.27014e+07	1663.52	1638.57	90.2613	2.00498e+07	24202123	OU342886.1	chr15	OU342886.1	chr11	NC_062981.1
1.14381e+07	1.14398e+07	1.28046e+07	1.28065e+07	1661.55	1636.38	90.2685	2.00534e+07	24202123	OU342888.3	chr17	OU342888.3	chr11	NC_062981.1
1.15262e+07	1.15279e+07	1.29097e+07	1.29116e+07	1659.58	1634.18	90.2757	2.00569e+07	24202123	OU342886.1	chr15	OU342886.1	chr11	NC_062981.1
1.16143e+07	1.1616e+07	1.30148e+07	1.30167e+07	1657.62	1631.99	90.2829	2.00604e+07	24202123	OU342886.1	chr15	OU342886.1	chr11	NC_062981.1
1.17024e+07	1.17041e+07	1.312e+07	1.31218e+07	1655.65	1629.79	90.29	2.0064e+07	24202123	OU342886.1	chr15	OU342886.1	chr11	NC_062981.1
1.17905e+07	1.17922e+07	1.32251e+07	1.3227e+07	1653.69	1627.6	90.2972	2.00675e+07	24202123	OU342886.1	chr15	OU342886.1	chr11	NC_062981.1
1.18786e+07	1.18803e+07	1.33302e+07	1.33321e+07	1651.72	1625.41	90.3044	2.0071e+07	24202123	OU342886.1	chr15	OU342886.1	chr11	NC_062981.1
1.19667e+07	1.19684e+07	1.34353e+07	1.34372e+07	1649.76	1623.21	90.3116	2.00745e+07	24202123	OU342886.1	chr15	OU342886.1	chr11	NC_062981.1
1.20548e+07	1.20565e+07	1.35404e+07	1.35423e+07	1647.79	1621.02	90.3188	2.00781e+07	24202123	OU342886.1	chr15	OU342886.1	chr11	NC_062981.1
1.21429e+07	1.21446e+07	1.36456e+07	1.36475e+07	1645.83	1618.82	90.326	2.00816e+07	24202123	OU342886.1	chr15	OU342886.1	chr11	NC_062981.1
1.2231e+07	1.22327e+07	1.37507e+07	1.37526e+07	1643.86	1616.63	90.3331	2.00851e+07	24202123	OU342886.1	chr15	OU342886.1	chr11	NC_062981.1
1.23191e+07	1.23208e+07	1.38558e+07	1.38577e+07	1641.89	1614.43	90.3403	2.00887e+07	24202123	OU342886.1	chr15	OU342886.1	chr11	NC_062981.1
1.24072e+07	1.24089e+07	1.39609e+07	1.39628e+07	1639.93	1612.24	90.3475	2.00922e+07	24202123	OU342886.1	chr15	OU342886.1	chr11	NC_062981.1
1.24954e+07	1.2497e+07	1.4066e+07	1.4068e+07	1637.96	1610.04	90.3547	2.00957e+07	24202123	OU342886.1	chr15	OU342886.1	chr11	NC_062981.1
1.25835e+07	1.25851e+07	1.41712e+07	1.41731e+07	1636	1607.85	90.3619	2.00993e+07	24202123	OU342886.1	chr15	OU342886.1	chr11	NC_062981.1
1.26716e+07	1.26732e+07	1.42763e+07	1.42782e+07	1634.03	1605.65	90.369	2.01028e+07	24202123	OU342886.1	chr15	OU342886.1	chr11	NC_062981.1
1.27597e+07	1.27613e+07	1.43814e+07	1.43833e+07	1632.07	1603.46	90.3762	2.01063e+07	24202123	OU342886.1	chr15	OU342886.1	chr11	NC_062981.1
1.28478e+07	1.28494e+07	1.44865e+07	1.44884e+07	1630.1	1601.27	90.3834	2.01098e+07	24202123	OU342886.1	chr15	OU342886.1	chr11	NC_062981.1
1.29359e+07	1.29375e+07	1.45916e+07	1.45936e+07	1628.13	1599.07	90.3906	2.01134e+07	24202123	OU342886.1	chr15	OU342886.1	chr11	NC_062981.1
1.3024e+07	1.30256e+07	1.46968e+07	1.46987e+07	1626.17	1596.88	90.3978	2.01169e+07	24202123	OU342886.1	chr15	OU342886.1	chr11	NC_062981.1
1.31121e+07	1.31137e+07	1.48019e+07	1.48038e+07	1624.2	1594.68	90.405	2.01204e+07	24202123	OU342886.1	chr15	OU342886.1	chr11	NC_062981.1
1.32002e+07	1.32018e+07	1.4907e+07	1.49089e+07	1622.24	1592.49	90.4121	2.0124e+07	24202123	OU342886.1	chr15	OU342886.1	chr11	NC_062981.1
1.32883e+07	1.32899e+07	1.50121e+07	1.50141e+07	1620.27	1590.29	90.4193	2.01275e+07	24202123	OU342886.1	chr15	OU342886.1	chr11	NC_062981.1
1.33764e+07	1.3378e+07	1.51172e+07	1.51192e+07	1618.31	1588.1	90.4265	2.0131e+07	24202123	OU342886.1	chr15	OU342886.1	chr11	NC_062981.1
1.34645e+07	1.34661e+07	1.52224e+07	1.52243e+07	1616.34	1585.9	90.4337	2.01346e+07	24202123	OU342886.1	chr15	OU342886.1	chr11	NC_062981.1
1.35526e+07	1.35542e+07	1.53275e+07	1.53294e+07	1614.37	1583.71	90.4409	2.01381e+07	24202123	OU342886.1	chr15	OU342886.1	chr11	NC_062981.1
1.36407e+07	1.36423e+07	1.54326e+07	1.54346e+07	1612.41	1581.51	90.448	2.01416e+07	24202123	OU342886.1	chr15	OU342886.1	chr11	NC_062981.1
1.37288e+07	1.37304e+07	1.55377e+07	1.55397e+07	1610.44	1579.32	90.4552	2.01451e+07	24202123	OU342886.1	chr15	OU342886.1	chr11	NC_062981.1
1.38169e+07	1.38185e+07	1.56428e+07	1.56448e+07	1608.48	1577.13	90.4624	2.01487e+07	24202123	OU342886.1	chr15	OU342886.1	chr11	NC_062981.1
1.3905e+07	1.39066e+07	1.5748e+07	1.57499e+07	1606.51	1574.93	90.4696	2.01522e+07	24202123	OU342886.1	chr15	OU342886.1	chr11	NC_062981.1
1.39931e+07	1.39947e+07	1.58531e+07	1.58551e+07	1604.55	1572.74	90.4768	2.01557e+07	24202123	OU342886.1	chr15	OU342886.1	chr11	NC_062981.1
1.40812e+07	1.40828e+07	1.59582e+07	1.59602e+07	1602.58	1570.54	90.484	2.01593e+07	24202123	OU342886.1	chr15	OU342886.1	chr11	NC_062981.1
1.41693e+07	1.41709e+07	1.60633e+07	1.60653e+07	1600.62	1568.35	90.4911	2.01628e+07	24202123	OU342886.1	chr15	OU342886.1	chr11	NC_062981.1
1.42574e+07	1.4259e+07	1.61684e+07	1.61704e+07	1598.65	1566.15	90.4983	2.01663e+07	24202123	OU342886.1	chr15	OU342886.1	chr11	NC_062981.1
1.43455e+07	1.43471e+07	1.62735e+07	1.62755e+07	1596.68	1563.96	90.5055	2.01698e+07	24202123	OU342886.1	chr15	OU342886.1	chr11	NC_062981.1
1.44336e+07	1.44352e+07	1.63787e+07	1.63807e+07	1594.72	1561.76	90.5127	2.01734e+07	24202123	OU342886.1	chr15	OU342886.1	chr11	NC_062981.1
1.45218e+07	1.45233e+07	1.64838e+07	1.64858e+07	1592.75	1559.57	90.5199	2.01769e+07	24202123	OU342886.1	chr15	OU342886.1	chr11	NC_062981.1
1.46099e+07	1.46114e+07	1.65889e+07	1.65909e+07	1590.79	1557.37	90.527	2.01804e+07	24202123	OU342886.1	chr15	OU342886.1	chr11	NC_062981.1
1.4698e+07	1.46995e+07	1.6694e+07	1.6696e+07	1588.82	1555.18	90.5342	2.0184e+07	24202123	OU342886.1	chr15	OU342886.1	chr11	NC_062981.1
1.47861e+07	1.47877e+07	1.67991e+07	1.68012e+07	1586.86	1552.99	90.5414	2.01875e+07	24202123	OU342886.1	chr15	OU342886.1	chr11	NC_062981.1
1.48742e+07	1.48758e+07	1.69043e+07	1.69063e+07	1584.89	1550.79	90.5486	2.0191e+07	24202123	OU342886.1	chr15	OU342886.1	chr11	NC_062981.1
1.49623e+07	1.49639e+07	1.70094e+07	1.70114e+07	1582.92	1548.6	90.5558	2.01946e+07	24202123	OU342886.1	chr15	OU342886.1	chr11	NC_062981.1
1.50504e+07	1.5052e+07	1.71145e+07	1.71165e+07	1580.96	1546.4	90.563	2.01981e+07	24202123	OU342886.1	chr15	OU342886.1	chr11	NC_062981.1
1.51385e+07	1.51401e+07	1.72196e+07	1.72217e+07	1578.99	1544.21	90.5701	2.02016e+07	24202123	OU342886.1	chr15	OU342886.1	chr11	NC_062981.1
1.52266e+07	1.52282e+07	1.73247e+07	1.73268e+07	1577.03	1542.01	90.5773	2.02051e+07	24202123	OU342880.3	chr15	OU342886.1	chr11	NC_062981.1
1.53147e+07	1.53163e+07	1.74299e+07	1.74319e+07	1575.06	1539.82	90.5845	2.02087e+07	24202123	OU342886.1	chr15	OU342886.1	chr11	NC_062981.1
1.54028e+07	1.54044e+07	1.7535e+07	1.7537e+07	1573.1	1537.62	90.5917	2.02122e+07	24202123	OU342886.1	chr15	OU342886.1	chr11	NC_062981.1
1.54909e+07	1.54925e+07	1.76401e+07	1.76421e+07	1571.13	1535.43	90.5989	2.02157e+07	24202123	OU342886.1	chr15	OU342886.1	chr11	NC_062981.1
1.5579e+07	1.55806e+07	1.77452e+07	1.77473e+07	1569.17	1533.23	90.606	2.02193e+07	24202123	OU342886.1	chr15	OU342886.1	chr11	NC_062981.1
1.56671e+07	1.56687e+07	1.78503e+07	1.78524e+07	1567.2	1531.04	90.6132	2.02228e+07	24202123	OU342886.1	chr15	OU342886.1	chr11	NC_062981.1
1.57552e+07	1.57568e+07	1.79555e+07	1.79575e+07	1565.23	1528.85	90.6204	2.02263e+07	24202123	OU342886.1	chr15	OU342886.1	chr11	NC_062981.1
1.58433e+07	1.58449e+07	1.80606e+07	1.80626e+07	1563.27	1526.65	90.6276	2.02298e+07	24202123	OU342886.1	chr15	OU342886.1	chr11	NC_062981.1
1.59314e+07	1.5933e+07	1.81657e+07	1.81678e+07	1561.3	1524.46	90.6348	2.02334e+07	24202123	OU342886.1	chr15	OU342886.1	chr11	NC_062981.1
1.60195e+07	1.60211e+07	1.82708e+07	1.82729e+07	1559.34	1522.26	90.642	2.02369e+07	24202123	OU342886.1	chr15	OU342886.1	chr11	NC_062981.1
1.61076e+07	1.61092e+07	1.83759e+07	1.8378e+07	1557.37	1520.07	90.6491	2.02404e+07	24202123	OU342886.1	chr15	OU342886.1	chr11	NC_062981.1
1.61957e+07	1.61973e+07	1.84811e+07	1.84831e+07	1555.41	1517.87	90.6563	2.0244e+07	24202123	OU342886.1	chr15	OU342886.1	chr11	NC_062981.1
1.62838e+07	1.62854e+07	1.85862e+07	1.85883e+07	1553.44	1515.68	90.6635	2.02475e+07	24202123	OU342886.1	chr15	OU342886.1	chr11	NC_062981.1
1.63719e+07	1.63735e+07	1.86913e+07	1.86934e+07	1551.47	1513.48	90.6707	2.0251e+07	24202123	OU342886.1	chr15	OU342886.1	chr11	NC_062981.1
1.646e+07	1.64616e+07	1.87964e+07	1.87985e+07	1549.51	1511.29	90.6779	2.02546e+07	24202123	OU342886.1	chr15	OU342886.1	chr11	NC_062981.1
1.65482e+07	1.65497e+07	1.89015e+07	1.89036e+07	1547.54	1509.09	90.685	2.02581e+07	24202123	OU342886.1	chr15	OU342886.1	chr11	NC_062981.1
1.66363e+07	1.66378e+07	1.90067e+07	1.90088e+07	1545.58	1506.9	90.6922	2.02616e+07	24202123	OU342888.4	chr17	OU342888.4	chr11	NC_062981.1
1.67244e+07	1.67259e+07	1.91118e+07	1.91139e+07	1543.61	1504.7	90.6994	2.02651e+07	24202123	OU342886.1	chr15	OU342886.1	chr11	NC_062981.1
1.68125e+07	1.6814e+07	1.92169e+07	1.9219e+07	1541.65	1502.51	90.7066	2.02687e+07	24202123	OU342886.1	chr15	OU342886.1	chr11	NC_062981.1
1.69006e+07	1.69021e+07	1.9322e+07	1.93241e+07	1539.68	1500.32	90.7138	2.02722e+07	24202123	OU342886.1	chr15	OU342886.1	chr11	NC_062981.1
1.69887e+07	1.69902e+07	1.94271e+07	1.94292e+07	1537.72	1498.12	90.721	2.02757e+07	24202123	OU342886.1	chr15	OU342886.1	chr11	NC_062981.1
1.70768e+07	1.70783e+07	1.95323e+07	1.95344e+07	1535.75	1495.93	90.7281	2.02793e+07	24202123	OU342886.1	chr15	OU342886.1	chr11	NC_062981.1
1.71649e+07	1.71664e+07	1.96374e+07	1.96395e+07	1533.78	1493.73	90.7353	2.02828e+07	24202123	OU342886.1	chr15	OU342886.1	chr11	NC_062981.1
1.7253e+07	1.72545e+07	1.97425e+07	1.97446e+07	1531.82	1491.54	90.7425	2.02863e+07	24202123	OU342886.1	chr15	OU342886.1	chr11	NC_062981.1
1.73411e+07	1.73426e+07	1.98476e+07	1.98497e+07	1529.85	1489.34	90.7497	2.02898e+07	24202123	OU342886.1	chr15	OU342886.1	chr11	NC_062981.1
1.74292e+07	1.74307e+07	1.99527e+07	1.99549e+07	1527.89	1487.15	90.7569	2.02934e+07	24202123	OU342886.1	chr15	OU342886.1	chr11	NC_062981.1
1.75173e+07	1.75188e+07	2.00579e+07	2.006e+07	1525.92	1484.95	90.764	2.02969e+07	24202123	OU342886.1	chr15	OU342886.1	chr11	NC_062981.1
1.76054e+07	1.76069e+07	2.0163e+07	2.01651e+07	1523.96	1482.76	90.7712	2.03004e+07	24202123	OU342886.1	chr15	OU342886.1	chr11	NC_062981.1
1.76935e+07	1.7695e+07	2.02681e+07	2.02702e+07	1521.99	1480.56	90.7784	2.0304e+07	24202123	OU342886.1	chr15	OU342886.1	chr11	NC_062981.1
1.77816e+07	1.77831e+07	2.03732e+07	2.03754e+07	1520.02	1478.37	90.7856	2.03075e+07	24202123	OU342886.1	chr15	OU342886.1	chr11	NC_062981.1
1.78697e+07	1.78712e+07	2.04783e+07	2.04805e+07	1518.06	1476.18	90.7928	2.0311e+07	24202123	OU342886.1	chr15	OU342886.1	chr11	NC_062981.1
1.79578e+07	1.79593e+07	2.05834e+07	2.05856e+07	1516.09	1473.98	90.7999	2.03146e+07	24202123	OU342886.1	chr15	OU342886.1	chr11	NC_062981.1
1.80459e+07	1.80474e+07	2.06886e+07	2.06907e+07	1514.13	1471.79	90.8071	2.03181e+07	24202123	OU342886.1	chr15	OU342886.1	chr11	NC_062981.1
1.8134e+07	1.81355e+07	2.07937e+07	2.07958e+07	1512.16	1469.59	90.8143	2.03216e+07	24202123	OU342886.1	chr15	OU342886.1	chr11	NC_062981.1
1.82221e+07	1.82236e+07	2.08988e+07	2.0901e+07	1510.2	1467.4	90.8215	2.03251e+07	24202123	OU342886.1	chr15	OU342886.1	chr11	NC_062981.1
1.83102e+07	1.83117e+07	2.10039e+07	2.10061e+07	1508.23	1465.2	90.8287	2.03287e+07	24202123	OU342886.1	chr15	OU342886.1	chr11	NC_062981.1
1.83983e+07	1.83999e+07	2.1109e+07	2.11112e+07	1506.26	1463.01	90.8359	2.03322e+07	24202123	OU342886.1	chr15	OU342886.1	chr11	NC_062981.1
1.84864e+07	1.8488e+07	2.12142e+07	2.12163e+07	1504.3	1460.81	90.843	2.03357e+07	24202123	OU342886.1	chr15	OU342886.1	chr11	NC_062981.1
1.85746e+07	1.85761e+07	2.13193e+07	2.13215e+07	1502.33	1458.62	90.8502	2.03393e+07	24202123	OU342886.1	chr15	OU342886.1	chr11	NC_062981.1
1.86627e+07	1.86642e+07	2.14244e+07	2.14266e+07	1500.37	1456.42	90.8574	2.03428e+07	24202123	OU342886.1	chr15	OU342886.1	chr11	NC_062981.1
1.87508e+07	1.87523e+07	2.15295e+07	2.15317e+07	1498.4	1454.23	90.8646	2.03463e+07	24202123	OU342886.1	chr15	OU342886.1	chr11	NC_062981.1
1.88389e+07	1.88404e+07	2.16346e+07	2.16368e+07	1496.44	1452.04	90.8718	2.03498e+07	24202123	OU342886.1	chr15	OU342886.1	chr11	NC_062981.1
1.8927e+07	1.89285e+07	2.17398e+07	2.1742e+07	1494.47	1449.84	90.8789	2.03534e+07	24202123	OU342886.1	chr15	OU342886.1	chr11	NC_062981.1
1.90151e+07	1.90166e+07	2.18449e+07	2.18471e+07	1492.51	1447.65	90.8861	2.03569e+07	24202123	OU342886.1	chr15	OU342886.1	chr11	NC_062981.1
1.91032e+07	1.91047e+07	2.195e+07	2.19522e+07	1490.54	1445.45	90.8933	2.03604e+07	24202123	OU342886.1	chr15	OU342886.1	chr11	NC_062981.1
1.91913e+07	1.91928e+07	2.20551e+07	2.20573e+07	1488.57	1443.26	90.9005	2.0364e+07	24202123	OU342886.1	chr15	OU342886.1	chr11	NC_062981.1
1.92794e+07	1.92809e+07	2.21602e+07	2.21625e+07	1486.61	1441.06	90.9077	2.03675e+07	24202123	OU342886.1	chr15	OU342886.1	chr11	NC_062981.1
1.93675e+07	1.9369e+07	2.22654e+07	2.22676e+07	1484.64	1438.87	90.9149	2.0371e+07	24202123	OU342886.1	chr15	OU342886.1	chr11	NC_062981.1
1.94556e+07	1.94571e+07	2.23705e+07	2.23727e+07	1482.68	1436.67	90.922	2.03746e+07	24202123	OU342886.1	chr15	OU342886.1	chr11	NC_062981.1
1.95437e+07	1.95452e+07	2.24756e+07	2.24778e+07	1480.71	1434.48	90.9292	2.03781e+07	24202123	OU342886.1	chr15	OU342886.1	chr11	NC_062981.1
1.96318e+07	1.96333e+07	2.25807e+07	2.25829e+07	1478.75	1432.28	90.9364	2.03816e+07	24202123	OU342886.1	chr15	OU342886.1	chr11	NC_062981.1
1.97199e+07	1.97214e+07	2.26858e+07	2.26881e+07	1476.78	1430.09	90.9436	2.03851e+07	24202123	OU342886.1	chr15	OU342886.1	chr11	NC_062981.1
1.9808e+07	1.98095e+07	2.2791e+07	2.27932e+07	1474.81	1427.9	90.9508	2.03887e+07	24202123	OU342886.1	chr15	OU342886.1	chr11	NC_062981.1
1.98961e+07	1.98976e+07	2.28961e+07	2.28983e+07	1472.85	1425.7	90.9579	2.03922e+07	24202123	OU342886.1	chr15	OU342886.1	chr11	NC_062981.1
1.99842e+07	1.99857e+07	2.30012e+07	2.30034e+07	1470.88	1423.51	90.9651	2.03957e+07	24202123	OU342886.1	chr15	OU342886.1	chr11	NC_062981.1
2.00723e+07	2.00738e+07	2.31063e+07	2.31086e+07	1468.92	1421.31	90.9723	2.03993e+07	24202123	OU342886.1	chr15	OU342886.1	chr11	NC_062981.1
2.01604e+07	2.01619e+07	2.32114e+07	2.32137e+07	1466.95	1419.12	90.9795	2.04028e+07	24202123	OU342886.1	chr15	OU342886.1	chr11	NC_062981.1
2.02485e+07	2.025e+07	2.33166e+07	2.33188e+07	1464.99	1416.92	90.9867	2.04063e+07	24202123	OU342886.1	chr15	OU342886.1	chr11	NC_062981.1
2.03366e+07	2.03381e+07	2.34217e+07	2.34239e+07	1463.02	1414.73	90.9939	2.04098e+07	24202123	OU342886.1	chr15	OU342886.1	chr11	NC_062981.1
2.04247e+07	2.04262e+07	2.35268e+07	2.35291e+07	1461.06	1412.53	91.001	2.04134e+07	24202123	OU342880.4	chr15	OU342886.1	chr11	NC_062981.1
2.05128e+07	2.05143e+07	2.36319e+07	2.36342e+07	1459.09	1410.34	91.0082	2.04169e+07	24202123	OU342886.1	chr15	OU342886.1	chr11	NC_062981.1
2.0601e+07	2.06024e+07	2.3737e+07	2.37393e+07	1457.12	1408.14	91.0154	2.04204e+07	24202123	OU342886.1	chr15	OU342886.1	chr11	NC_062981.1
2.06891e+07	2.06905e+07	2.38422e+07	2.38444e+07	1455.16	1405.95	91.0226	2.0424e+07	24202123	OU342886.1	chr15	OU342886.1	chr11	NC_062981.1
2.07772e+07	2.07786e+07	2.39473e+07	2.39495e+07	1453.19	1403.75	91.0298	2.04275e+07	24202123	OU342886.1	chr15	OU342886.1	chr11	NC_062981.1
2.08653e+07	2.08667e+07	2.40524e+07	2.40547e+07	1451.23	1401.56	91.0369	2.0431e+07	24202123	OU342886.1	chr15	OU342886.1	chr11	NC_062981.1
2.09534e+07	2.09548e+07	2.41575e+07	2.41598e+07	1449.26	1399.37	91.0441	2.04346e+07	24202123	OU342886.1	chr15	OU342886.1	chr11	NC_062981.1
2.10415e+07	2.10429e+07	2.42626e+07	2.42649e+07	1447.3	1397.17	91.0513	2.04381e+07	24202123	OU342886.1	chr15	OU342886.1	chr11	NC_062981.1
2.11296e+07	2.1131e+07	2.43678e+07	2.437e+07	1445.33	1394.98	91.0585	2.04416e+07	24202123	OU342886.1	chr15	OU342886.1	chr11	NC_062981.1
2.12177e+07	2.12191e+07	2.44729e+07	2.44752e+07	1443.36	1392.78	91.0657	2.04451e+07	24202123	OU342886.1	chr15	OU342886.1	chr11	NC_062981.1
2.13058e+07	2.13072e+07	2.4578e+07	2.45803e+07	1441.4	1390.59	91.0729	2.04487e+07	24202123	OU342886.1	chr15	OU342886.1	chr11	NC_062981.1
2.13939e+07	2.13953e+07	2.46831e+07	2.46854e+07	1439.43	1388.39	91.08	2.04522e+07	24202123	OU342886.1	chr15	OU342886.1	chr11	NC_062981.1
2.1482e+07	2.14834e+07	2.47882e+07	2.47905e+07	1437.47	1386.2	91.0872	2.04557e+07	24202123	OU342886.1	chr15	OU342886.1	chr11	NC_062981.1
2.15701e+07	2.15715e+07	2.48933e+07	2.48957e+07	1435.5	1384	91.0944	2.04593e+07	24202123	OU342886.1	chr15	OU342886.1	chr11	NC_062981.1
2.16582e+07	2.16596e+07	2.49985e+07	2.50008e+07	1433.54	1381.81	91.1016	2.04628e+07	24202123	OU342886.1	chr15	OU342886.1	chr11	NC_062981.1
2.17463e+07	2.17477e+07	2.51036e+07	2.51059e+07	1431.57	1379.61	91.1088	2.04663e+07	24202123	OU342886.1	chr15	OU342886.1	chr11	NC_062981.1
2.18344e+07	2.18358e+07	2.52087e+07	2.5211e+07	1429.61	1377.42	91.1159	2.04699e+07	24202123	OU342888.5	chr17	OU342888.5	chr11	NC_062981.1
2.19225e+07	2.19239e+07	2.53138e+07	2.53162e+07	1427.64	1375.23	91.1231	2.04734e+07	24202123	OU342886.1	chr15	OU342886.1	chr11	NC_062981.1
2.20106e+07	2.2012e+07	2.54189e+07	2.54213e+07	1425.67	1373.03	91.1303	2.04769e+07	24202123	OU342886.1	chr15	OU342886.1	chr11	NC_062981.1
2.20987e+07	2.21002e+07	2.55241e+07	2.55264e+07	1423.71	1370.84	91.1375	2.04804e+07	24202123	OU342886.1	chr15	OU342886.1	chr11	NC_062981.1
2.21868e+07	2.21883e+07	2.56292e+07	2.56315e+07	1421.74	1368.64	91.1447	2.0484e+07	24202123	OU342886.1	chr15	OU342886.1	chr11	NC_062981.1
2.22749e+07	2.22764e+07	2.57343e+07	2.57366e+07	1419.78	1366.45	91.1519	2.04875e+07	24202123	OU342886.1	chr15	OU342886.1	chr11	NC_062981.1
2.2363e+07	2.23645e+07	2.58394e+07	2.58418e+07	1417.81	1364.25	91.159	2.0491e+07	24202123	OU342886.1	chr15	OU342886.1	chr11	NC_062981.1
2.24511e+07	2.24526e+07	2.59445e+07	2.59469e+07	1415.85	1362.06	91.1662	2.04946e+07	24202123	OU342886.1	chr15	OU342886.1	chr11	NC_062981.1
2.25393e+07	2.25407e+07	2.60497e+07	2.6052e+07	1413.88	1359.86	91.1734	2.04981e+07	24202123	OU342886.1	chr15	OU342886.1	chr11	NC_062981.1
2.26274e+07	2.26288e+07	2.61548e+07	2.61571e+07	1411.91	1357.67	91.1806	2.05016e+07	24202123	OU342886.1	chr15	OU342886.1	chr11	NC_062981.1
2.27155e+07	2.27169e+07	2.62599e+07	2.62623e+07	1409.95	1355.47	91.1878	2.05051e+07	24202123	OU342886.1	chr15	OU342886.1	chr11	NC_062981.1
2.28036e+07	2.2805e+07	2.6365e+07	2.63674e+07	1407.98	1353.28	91.1949	2.05087e+07	24202123	OU342886.1	chr15	OU342886.1	chr11	NC_062981.1
2.28917e+07	2.28931e+07	2.64701e+07	2.64725e+07	1406.02	1351.09	91.2021	2.05122e+07	24202123	OU342886.1	chr15	OU342886.1	chr11	NC_062981.1
2.29798e+07	2.29812e+07	2.65753e+07	2.65776e+07	1404.05	1348.89	91.2093	2.05157e+07	24202123	OU342886.1	chr15	OU342886.1	chr11	NC_062981.1
2.30679e+07	2.30693e+07	2.66804e+07	2.66828e+07	1402.09	1346.7	91.2165	2.05193e+07	24202123	OU342886.1	chr15	OU342886.1	chr11	NC_062981.1
2.3156e+07	2.31574e+07	2.67855e+07	2.67879e+07	1400.12	1344.5	91.2237	2.05228e+07	24202123	OU342886.1	chr15	OU342886.1	chr11	NC_062981.1
2.32441e+07	2.32455e+07	2.68906e+07	2.6893e+07	1398.16	1342.31	91.2309	2.05263e+07	24202123	OU342886.1	chr15	OU342886.1	chr11	NC_062981.1
2.33322e+07	2.33336e+07	2.69957e+07	2.69981e+07	1396.19	1340.11	91.238	2.05299e+07	24202123	OU342886.1	chr15	OU342886.1	chr11	NC_062981.1
2.34203e+07	2.34217e+07	2.71009e+07	2.71032e+07	1394.22	1337.92	91.2452	2.05334e+07	24202123	OU342886.1	chr15	OU342886.1	chr11	NC_062981.1
2.35084e+07	2.35098e+07	2.7206e+07	2.72084e+07	1392.26	1335.72	91.2524	2.05369e+07	24202123	OU342886.1	chr15	OU342886.1	chr11	NC_062981.1
2.35965e+07	2.35979e+07	2.73111e+07	2.73135e+07	1390.29	1333.53	91.2596	2.05404e+07	24202123	OU342886.1	chr15	OU342886.1	chr11	NC_062981.1
21055468	21057585	131469	129342	2118	2128	82.82	21274828	24472463	OU342883.1	chr12	OU342883.1	chr12	NC_062982.1
20886389	20887441	336397	335359	1053	1039	87.1	21274828	24472463	OU342883.1	chr12	OU342883.1	chr12	NC_062982.1
20816305	20817331	407057	406031	1027	1027	90.85	21274828	24472463	OU342883.1	chr12	OU342883.1	chr12	NC_062982.1
20202920	20204164	1003762	1002548	1245	1215	86.5	21274828	24472463	OU342883.1	chr12	OU342883.1	chr12	NC_062982.1
20194529	20196163	1017511	1015865	1635	1647	87.71	21274828	24472463	OU342883.1	chr12	OU342883.1	chr12	NC_062982.1
20150981	20153100	1066078	1063959	2120	2120	85.73	21274828	24472463	OU342883.1	chr12	OU342883.1	chr12	NC_062982.1
20090724	20092159	1106508	1105070	1436	1439	86.13	21274828	24472463	OU342883.1	chr12	OU342883.1	chr12	NC_062982.1
20083546	20084634	1113843	1112785	1089	1059	86.22	21274828	24472463	OU342883.1	chr12	OU342883.1	chr12	NC_062982.1
19747967	19749881	1545378	1543464	1915	1915	92.01	21274828	24472463	OU342883.1	chr12	OU342883.1	chr12	NC_062982.1
19569832	19571748	1831129	1829180	1917	1950	86.74	21274828	24472463	OU342883.1	chr12	OU342883.1	chr12	NC_062982.1
19543396	19546172	1878032	1875278	2777	2755	92.21	21274828	24472463	OU342883.1	chr12	OU342883.1	chr12	NC_062982.1
19538666	19543247	1882956	1878397	4582	4560	91.89	21274828	24472463	OU342883.1	chr12	OU342883.1	chr12	NC_062982.1
19479664	19481847	1945144	1942972	2184	2173	89.53	21274828	24472463	OU342883.1	chr12	OU342883.1	chr12	NC_062982.1
3027880	3031802	3318524	3314599	3923	3926	84.65	22055301	24472463	OU342882.1	chr12	OU342883.1	chr12	NC_062982.1
18205712	18211681	3557018	3551048	5970	5971	90.86	21274828	24472463	OU342883.1	chr12	OU342883.1	chr12	NC_062982.1
18203298	18204711	3559346	3557929	1414	1418	89.53	21274828	24472463	OU342883.1	chr12	OU342883.1	chr12	NC_062982.1
18199141	18200784	3564100	3562456	1644	1645	91.85	21274828	24472463	OU342883.1	chr12	OU342883.1	chr12	NC_062982.1
17782701	17787467	4066818	4062055	4767	4764	89.18	21274828	24472463	OU342883.1	chr12	OU342883.1	chr12	NC_062982.1
17488590	17491266	4392710	4390038	2677	2673	90.07	21274828	24472463	OU342883.1	chr12	OU342883.1	chr12	NC_062982.1
17412502	17414129	4439924	4438302	1628	1623	89.5	21274828	24472463	OU342883.1	chr12	OU342883.1	chr12	NC_062982.1
17210917	17212342	4705216	4703780	1426	1437	86.36	21274828	24472463	OU342883.1	chr12	OU342883.1	chr12	NC_062982.1
17203770	17204867	4712330	4711218	1098	1113	90.14	21274828	24472463	OU342883.1	chr12	OU342883.1	chr12	NC_062982.1
17201956	17203777	4714712	4712855	1822	1858	90.53	21274828	24472463	OU342883.1	chr12	OU342883.1	chr12	NC_062982.1
17196477	17197652	4721066	4719896	1176	1171	93.58	21274828	24472463	OU342883.1	chr12	OU342883.1	chr12	NC_062982.1
17187529	17194513	4741490	4734502	6985	6989	91.46	21274828	24472463	OU342883.1	chr12	OU342883.1	chr12	NC_062982.1
17158383	17159695	4770487	4769172	1313	1316	89.29	21274828	24472463	OU342883.1	chr12	OU342883.1	chr12	NC_062982.1
17156462	17157547	4772298	4771231	1086	1068	85.48	21274828	24472463	OU342883.1	chr12	OU342883.1	chr12	NC_062982.1
17148063	17149398	4777702	4776367	1336	1336	91.51	21274828	24472463	OU342883.1	chr12	OU342883.1	chr12	NC_062982.1
17121253	17122691	4818967	4817529	1439	1439	86.11	21274828	24472463	OU342883.1	chr12	OU342883.1	chr12	NC_062982.1
17118753	17120595	4820975	4819135	1843	1841	88.28	21274828	24472463	OU342883.1	chr12	OU342883.1	chr12	NC_062982.1
17097270	17098988	4849321	4847551	1719	1771	84.43	21274828	24472463	OU342883.1	chr12	OU342883.1	chr12	NC_062982.1
16759662	16760981	5315500	5314191	1320	1310	90.85	21274828	24472463	OU342883.1	chr12	OU342883.1	chr12	NC_062982.1
16310789	16312143	5773460	5772118	1355	1343	93.83	21274828	24472463	OU342883.1	chr12	OU342883.1	chr12	NC_062982.1
16218786	16220204	5876692	5875266	1419	1427	90.24	21274828	24472463	OU342883.1	chr12	OU342883.1	chr12	NC_062982.1
16213789	16215463	5885772	5884081	1675	1692	91.59	21274828	24472463	OU342883.1	chr12	OU342883.1	chr12	NC_062982.1
16190590	16191838	5909390	5908192	1249	1199	86.59	21274828	24472463	OU342883.1	chr12	OU342883.1	chr12	NC_062982.1
15864441	15865913	6283301	6281835	1473	1467	87.15	21274828	24472463	OU342883.1	chr12	OU342883.1	chr12	NC_062982.1
6807367	6810204	6580774	6577935	2838	2840	84.51	13997743	24472463	OU342893.1	chr12	OU342883.1	chr12	NC_062982.1
15526878	15527902	6638435	6637413	1025	1023	94.73	21274828	24472463	OU342883.1	chr12	OU342883.1	chr12	NC_062982.1
15500300	15502037	6664739	6663039	1738	1701	90.28	21274828	24472463	OU342883.1	chr12	OU342883.1	chr12	NC_062982.1
15486405	15488097	6679887	6678190	1693	1698	91.19	21274828	24472463	OU342883.1	chr12	OU342883.1	chr12	NC_062982.1
15465204	15466569	6699225	6697869	1366	1357	86.32	21274828	24472463	OU342883.1	chr12	OU342883.1	chr12	NC_062982.1
15462564	15464741	6701460	6699289	2178	2172	88.76	21274828	24472463	OU342883.1	chr12	OU342883.1	chr12	NC_062982.1
15430341	15432561	6743985	6741764	2221	2222	90.34	21274828	24472463	OU342883.1	chr12	OU342883.1	chr12	NC_062982.1
15392663	15394092	6826993	6825593	1430	1401	89.98	21274828	24472463	OU342883.1	chr12	OU342883.1	chr12	NC_062982.1
15388311	15389404	6831027	6829934	1094	1094	92.71	21274828	24472463	OU342883.1	chr12	OU342883.1	chr12	NC_062982.1
15181969	15183293	7059196	7057869	1325	1328	87.8	21274828	24472463	OU342883.1	chr12	OU342883.1	chr12	NC_062982.1
15170686	15173202	7074370	7071894	2517	2477	89.07	21274828	24472463	OU342883.1	chr12	OU342883.1	chr12	NC_062982.1
15071599	15073082	7173811	7172402	1484	1410	83.34	21274828	24472463	OU342883.1	chr12	OU342883.1	chr12	NC_062982.1
15065054	15066412	7182053	7180712	1359	1342	84.68	21274828	24472463	OU342883.1	chr12	OU342883.1	chr12	NC_062982.1
15054500	15055615	7190885	7189779	1116	1107	85.84	21274828	24472463	OU342883.1	chr12	OU342883.1	chr12	NC_062982.1
15050535	15051574	7196759	7195695	1040	1065	88.91	21274828	24472463	OU342883.1	chr12	OU342883.1	chr12	NC_062982.1
14969532	14970620	7295980	7294892	1089	1089	91.19	21274828	24472463	OU342883.1	chr12	OU342883.1	chr12	NC_062982.1
14706818	14711934	7628961	7623857	5117	5105	92.24	21274828	24472463	OU342883.1	chr12	OU342883.1	chr12	NC_062982.1
14664473	14665508	7699956	7698927	1036	1030	91.06	21274828	24472463	OU342883.1	chr12	OU342883.1	chr12	NC_062982.1
14565939	14568404	7826627	7824159	2466	2469	93.99	21274828	24472463	OU342883.1	chr12	OU342883.1	chr12	NC_062982.1
14564616	14565701	7827878	7826852	1086	1027	81.97	21274828	24472463	OU342883.1	chr12	OU342883.1	chr12	NC_062982.1
14561869	14563003	7831153	7830037	1135	1117	93.44	21274828	24472463	OU342883.1	chr12	OU342883.1	chr12	NC_062982.1
14558493	14559711	7834431	7833244	1219	1188	87.43	21274828	24472463	OU342883.1	chr12	OU342883.1	chr12	NC_062982.1
14514465	14516414	7891920	7890019	1950	1902	86.46	21274828	24472463	OU342883.1	chr12	OU342883.1	chr12	NC_062982.1
14464892	14466938	7964667	7962670	2047	1998	86.29	21274828	24472463	OU342883.1	chr12	OU342883.1	chr12	NC_062982.1
14445696	14447409	7986321	7984611	1714	1711	88.86	21274828	24472463	OU342883.1	chr12	OU342883.1	chr12	NC_062982.1
14199214	14200655	8296498	8295023	1442	1476	90.16	21274828	24472463	OU342883.1	chr12	OU342883.1	chr12	NC_062982.1
14174550	14176633	8324000	8321976	2084	2025	88.71	21274828	24472463	OU342883.1	chr12	OU342883.1	chr12	NC_062982.1
13937745	13941300	8625407	8621848	3556	3560	91.22	21274828	24472463	OU342883.1	chr12	OU342883.1	chr12	NC_062982.1
13873632	13875160	8691951	8690456	1529	1496	87.68	21274828	24472463	OU342883.1	chr12	OU342883.1	chr12	NC_062982.1
13759065	13761379	8819555	8817239	2315	2317	89.26	21274828	24472463	OU342883.1	chr12	OU342883.1	chr12	NC_062982.1
13687096	13688431	8878985	8877665	1336	1321	86.04	21274828	24472463	OU342883.1	chr12	OU342883.1	chr12	NC_062982.1
13596860	13598182	9024791	9023483	1323	1309	88.37	21274828	24472463	OU342883.1	chr12	OU342883.1	chr12	NC_062982.1
12981845	12986228	9592967	9588613	4384	4355	90.8	21274828	24472463	OU342883.1	chr12	OU342883.1	chr12	NC_062982.1
12795492	12798549	9778354	9775364	3058	2991	89.67	21274828	24472463	OU342883.1	chr12	OU342883.1	chr12	NC_062982.1
12790864	12791924	9782634	9781612	1061	1023	86.18	21274828	24472463	OU342883.1	chr12	OU342883.1	chr12	NC_062982.1
12778344	12779447	9800766	9799701	1104	1066	85.49	21274828	24472463	OU342883.1	chr12	OU342883.1	chr12	NC_062982.1
12775752	12777197	9803028	9801591	1446	1438	83.88	21274828	24472463	OU342883.1	chr12	OU342883.1	chr12	NC_062982.1
12763958	12765067	9836243	9835163	1110	1081	86.84	21274828	24472463	OU342883.1	chr12	OU342883.1	chr12	NC_062982.1
12755488	12756900	9839894	9838467	1413	1428	90.68	21274828	24472463	OU342883.1	chr12	OU342883.1	chr12	NC_062982.1
12677044	12679536	9909050	9906574	2493	2477	90.39	21274828	24472463	OU342883.1	chr12	OU342883.1	chr12	NC_062982.1
12635422	12636487	9940133	9939057	1066	1077	89.6	21274828	24472463	OU342883.1	chr12	OU342883.1	chr12	NC_062982.1
12601085	12602232	9993746	9992604	1148	1143	90.41	21274828	24472463	OU342883.1	chr12	OU342883.1	chr12	NC_062982.1
12545237	12546399	10032696	10031540	1163	1157	88.31	21274828	24472463	OU342883.1	chr12	OU342883.1	chr12	NC_062982.1
12536834	12538060	10048250	10047047	1227	1204	83.35	21274828	24472463	OU342883.1	chr12	OU342883.1	chr12	NC_062982.1
12534041	12535243	10084911	10083779	1203	1133	82.12	21274828	24472463	OU342883.1	chr12	OU342883.1	chr12	NC_062982.1
12499819	12502347	10135390	10132856	2529	2535	89.92	21274828	24472463	OU342883.1	chr12	OU342883.1	chr12	NC_062982.1
12486616	12489911	10142516	10139237	3296	3280	89.09	21274828	24472463	OU342883.1	chr12	OU342883.1	chr12	NC_062982.1
12441746	12443037	10185648	10184359	1292	1290	91.57	21274828	24472463	OU342883.1	chr12	OU342883.1	chr12	NC_062982.1
12434116	12436188	10196840	10194774	2073	2067	85.94	21274828	24472463	OU342883.1	chr12	OU342883.1	chr12	NC_062982.1
12428318	12431613	10202628	10199320	3296	3309	91.96	21274828	24472463	OU342883.1	chr12	OU342883.1	chr12	NC_062982.1
12423325	12424617	10208500	10207217	1293	1284	87	21274828	24472463	OU342883.1	chr12	OU342883.1	chr12	NC_062982.1
12341042	12343745	10278222	10275500	2704	2723	90.3	21274828	24472463	OU342883.1	chr12	OU342883.1	chr12	NC_062982.1
12222527	12224268	10526236	10524499	1742	1738	89.54	21274828	24472463	OU342883.1	chr12	OU342883.1	chr12	NC_062982.1
12210720	12213952	10539039	10535769	3233	3271	91.19	21274828	24472463	OU342883.1	chr12	OU342883.1	chr12	NC_062982.1
12186375	12189015	10558587	10555982	2641	2606	90.83	21274828	24472463	OU342883.1	chr12	OU342883.1	chr12	NC_062982.1
12173003	12174766	10576248	10574517	1764	1732	88.18	21274828	24472463	OU342883.1	chr12	OU342883.1	chr12	NC_062982.1
12117155	12118903	10635429	10633720	1749	1710	89.62	21274828	24472463	OU342883.1	chr12	OU342883.1	chr12	NC_062982.1
12098173	12099567	10651294	10649900	1395	1395	89.75	21274828	24472463	OU342883.1	chr12	OU342883.1	chr12	NC_062982.1
12083259	12084684	10662948	10661582	1426	1367	87.71	21274828	24472463	OU342883.1	chr12	OU342883.1	chr12	NC_062982.1
12079962	12083091	10666276	10663110	3130	3167	89.7	21274828	24472463	OU342883.1	chr12	OU342883.1	chr12	NC_062982.1
12074722	12076684	10669479	10667543	1963	1937	85.46	21274828	24472463	OU342883.1	chr12	OU342883.1	chr12	NC_062982.1
12069961	12070984	10674331	10673308	1024	1024	89.21	21274828	24472463	OU342883.1	chr12	OU342883.1	chr12	NC_062982.1
12068111	12069271	10676263	10675095	1161	1169	96.08	21274828	24472463	OU342883.1	chr12	OU342883.1	chr12	NC_062982.1
11950529	11952384	10837697	10835894	1856	1804	87.8	21274828	24472463	OU342883.1	chr12	OU342883.1	chr12	NC_062982.1
11943701	11944792	10842712	10841625	1092	1088	93.87	21274828	24472463	OU342883.1	chr12	OU342883.1	chr12	NC_062982.1
11802876	11803962	11037485	11036417	1087	1069	89.5	21274828	24472463	OU342883.1	chr12	OU342883.1	chr12	NC_062982.1
11775129	11777834	11060996	11058292	2706	2705	91.79	21274828	24472463	OU342883.1	chr12	OU342883.1	chr12	NC_062982.1
11773461	11774917	11062680	11061233	1457	1448	82.34	21274828	24472463	OU342883.1	chr12	OU342883.1	chr12	NC_062982.1
11626351	11627783	11252313	11250891	1433	1423	89.68	21274828	24472463	OU342883.1	chr12	OU342883.1	chr12	NC_062982.1
11623072	11624223	11253822	11252608	1152	1215	86.28	21274828	24472463	OU342883.1	chr12	OU342883.1	chr12	NC_062982.1
11620909	11622009	11261873	11260779	1101	1095	95.11	21274828	24472463	OU342883.1	chr12	OU342883.1	chr12	NC_062982.1
11617904	11619369	11265801	11264401	1466	1401	84.28	21274828	24472463	OU342883.1	chr12	OU342883.1	chr12	NC_062982.1
11600036	11601501	11282982	11281529	1466	1454	87	21274828	24472463	OU342883.1	chr12	OU342883.1	chr12	NC_062982.1
11589575	11591771	11308657	11306492	2197	2166	91.87	21274828	24472463	OU342883.1	chr12	OU342883.1	chr12	NC_062982.1
11431046	11432482	11408976	11407540	1437	1437	89.98	21274828	24472463	OU342883.1	chr12	OU342883.1	chr12	NC_062982.1
11415019	11418092	11419615	11416570	3074	3046	87.38	21274828	24472463	OU342883.1	chr12	OU342883.1	chr12	NC_062982.1
11368364	11369604	11451789	11450578	1241	1212	90.45	21274828	24472463	OU342883.1	chr12	OU342883.1	chr12	NC_062982.1
11356819	11358275	11495605	11494149	1457	1457	94.74	21274828	24472463	OU342883.1	chr12	OU342883.1	chr12	NC_062982.1
11327493	11328578	11534635	11533576	1086	1060	93.65	21274828	24472463	OU342883.1	chr12	OU342883.1	chr12	NC_062982.1
11034930	11036934	11795365	11793355	2005	2011	94.68	21274828	24472463	OU342883.1	chr12	OU342883.1	chr12	NC_062982.1
10929043	10930459	11918537	11917125	1417	1413	87.67	21274828	24472463	OU342883.1	chr12	OU342883.1	chr12	NC_062982.1
10918031	10920436	11944117	11941741	2406	2377	89.86	21274828	24472463	OU342883.1	chr12	OU342883.1	chr12	NC_062982.1
10914647	10916553	11949736	11947824	1907	1913	92.11	21274828	24472463	OU342883.1	chr12	OU342883.1	chr12	NC_062982.1
10847848	10848922	12053034	12051963	1075	1072	86.83	21274828	24472463	OU342883.1	chr12	OU342883.1	chr12	NC_062982.1
10842838	10844078	12060485	12059251	1241	1235	89.04	21274828	24472463	OU342883.1	chr12	OU342883.1	chr12	NC_062982.1
10832436	10834276	12075027	12073187	1841	1841	91.04	21274828	24472463	OU342883.1	chr12	OU342883.1	chr12	NC_062982.1
10825903	10829905	12083486	12079465	4003	4022	90.09	21274828	24472463	OU342883.1	chr12	OU342883.1	chr12	NC_062982.1
10784138	10789053	12111133	12106219	4916	4915	92.21	21274828	24472463	OU342883.1	chr12	OU342883.1	chr12	NC_062982.1
10645668	10647642	12208894	12206929	1975	1966	89.8	21274828	24472463	OU342883.1	chr12	OU342883.1	chr12	NC_062982.1
10572656	10575227	12231455	12228893	2572	2563	89.91	21274828	24472463	OU342883.1	chr12	OU342883.1	chr12	NC_062982.1
10525491	10527342	12277367	12275488	1852	1880	84.85	21274828	24472463	OU342883.1	chr12	OU342883.1	chr12	NC_062982.1
10470546	10472281	12320423	12318693	1736	1731	89.39	21274828	24472463	OU342883.1	chr12	OU342883.1	chr12	NC_062982.1
10450639	10451713	12354044	12352965	1075	1080	87.11	21274828	24472463	OU342883.1	chr12	OU342883.1	chr12	NC_062982.1
10096440	10100136	12716837	12713144	3697	3694	87.63	21274828	24472463	OU342883.1	chr12	OU342883.1	chr12	NC_062982.1
10065554	10068363	12744624	12741797	2810	2828	89.55	21274828	24472463	OU342883.1	chr12	OU342883.1	chr12	NC_062982.1
10048768	10050564	12761743	12759948	1797	1796	94.34	21274828	24472463	OU342883.1	chr12	OU342883.1	chr12	NC_062982.1
13531821	13533351	12770087	12768542	1531	1546	85.67	25305885	24472463	OU342876.1	chr12	OU342883.1	chr12	NC_062982.1
9958460	9960244	12919847	12918069	1785	1779	90.33	21274828	24472463	OU342883.1	chr12	OU342883.1	chr12	NC_062982.1
9815819	9817279	13036728	13035267	1461	1462	88.33	21274828	24472463	OU342883.1	chr12	OU342883.1	chr12	NC_062982.1
9756188	9757278	13091908	13090817	1091	1092	90.41	21274828	24472463	OU342883.1	chr12	OU342883.1	chr12	NC_062982.1
5510764	5513348	13114607	13112019	2585	2589	87.23	22055301	24472463	OU342882.1	chr12	OU342883.1	chr12	NC_062982.1
9713192	9714303	13168253	13167136	1112	1118	94.38	21274828	24472463	OU342883.1	chr12	OU342883.1	chr12	NC_062982.1
9708274	9710029	13172174	13170461	1756	1714	90.83	21274828	24472463	OU342883.1	chr12	OU342883.1	chr12	NC_062982.1
9701163	9702426	13181572	13180309	1264	1264	88.69	21274828	24472463	OU342883.1	chr12	OU342883.1	chr12	NC_062982.1
9670958	9675075	13203075	13199022	4118	4054	88.57	21274828	24472463	OU342883.1	chr12	OU342883.1	chr12	NC_062982.1
9637821	9639469	13218504	13216833	1649	1672	91.24	21274828	24472463	OU342883.1	chr12	OU342883.1	chr12	NC_062982.1
9635022	9636536	13221168	13219644	1515	1525	91.19	21274828	24472463	OU342883.1	chr12	OU342883.1	chr12	NC_062982.1
9481777	9484031	13353275	13351023	2255	2253	91.74	21274828	24472463	OU342883.1	chr12	OU342883.1	chr12	NC_062982.1
9478177	9479672	13356877	13355388	1496	1490	92.51	21274828	24472463	OU342883.1	chr12	OU342883.1	chr12	NC_062982.1
9383913	9385460	13461240	13459724	1548	1517	88.8	21274828	24472463	OU342883.1	chr12	OU342883.1	chr12	NC_062982.1
9379225	9380831	13464994	13463350	1607	1645	87.97	21274828	24472463	OU342883.1	chr12	OU342883.1	chr12	NC_062982.1
9247909	9249491	13612771	13611212	1583	1560	91.3	21274828	24472463	OU342883.1	chr12	OU342883.1	chr12	NC_062982.1
9189734	9193445	13678930	13675308	3712	3623	87.03	21274828	24472463	OU342883.1	chr12	OU342883.1	chr12	NC_062982.1
9180585	9182880	13682890	13680618	2296	2273	90.87	21274828	24472463	OU342883.1	chr12	OU342883.1	chr12	NC_062982.1
9146630	9148446	13710078	13708279	1817	1800	86.76	21274828	24472463	OU342883.1	chr12	OU342883.1	chr12	NC_062982.1
9104989	9107399	13744855	13742412	2411	2444	88.02	21274828	24472463	OU342883.1	chr12	OU342883.1	chr12	NC_062982.1
9054414	9055505	13784724	13783631	1092	1094	95.19	21274828	24472463	OU342883.1	chr12	OU342883.1	chr12	NC_062982.1
9033581	9036919	13799994	13796663	3339	3332	90.37	21274828	24472463	OU342883.1	chr12	OU342883.1	chr12	NC_062982.1
8996335	8998263	13823324	13821410	1929	1915	88.75	21274828	24472463	OU342883.1	chr12	OU342883.1	chr12	NC_062982.1
8992588	8994523	13825661	13823733	1936	1929	87.06	21274828	24472463	OU342883.1	chr12	OU342883.1	chr12	NC_062982.1
8989014	8990068	13829082	13828017	1055	1066	93.81	21274828	24472463	OU342883.1	chr12	OU342883.1	chr12	NC_062982.1
8790739	8791796	14101883	14100826	1058	1058	93.06	21274828	24472463	OU342883.1	chr12	OU342883.1	chr12	NC_062982.1
8616302	8618133	14334880	14333038	1832	1843	86.51	21274828	24472463	OU342883.1	chr12	OU342883.1	chr12	NC_062982.1
8479676	8481165	14552609	14551126	1490	1484	94.51	21274828	24472463	OU342883.1	chr12	OU342883.1	chr12	NC_062982.1
8430458	8432199	14587344	14585595	1742	1750	93.66	21274828	24472463	OU342883.1	chr12	OU342883.1	chr12	NC_062982.1
8309336	8310511	14714930	14713766	1176	1165	93.27	21274828	24472463	OU342883.1	chr12	OU342883.1	chr12	NC_062982.1
8298473	8299825	14726972	14725628	1353	1345	93.11	21274828	24472463	OU342883.1	chr12	OU342883.1	chr12	NC_062982.1
8247347	8248380	14773734	14772701	1034	1034	96.13	21274828	24472463	OU342883.1	chr12	OU342883.1	chr12	NC_062982.1
8225564	8227136	14797959	14796412	1573	1548	94.16	21274828	24472463	OU342883.1	chr12	OU342883.1	chr12	NC_062982.1
8213247	8214571	14822054	14820702	1325	1353	89.54	21274828	24472463	OU342883.1	chr12	OU342883.1	chr12	NC_062982.1
8201232	8203956	14841405	14838735	2725	2671	89.64	21274828	24472463	OU342883.1	chr12	OU342883.1	chr12	NC_062982.1
8152883	8154034	14882284	14881138	1152	1147	93.78	21274828	24472463	OU342883.1	chr12	OU342883.1	chr12	NC_062982.1
8135703	8138555	14898969	14896171	2853	2799	90.68	21274828	24472463	OU342883.1	chr12	OU342883.1	chr12	NC_062982.1
8130411	8132843	14903970	14901606	2433	2365	91.81	21274828	24472463	OU342883.1	chr12	OU342883.1	chr12	NC_062982.1
8126550	8130318	14908126	14904335	3769	3792	92.63	21274828	24472463	OU342883.1	chr12	OU342883.1	chr12	NC_062982.1
8125071	8126326	14909743	14908511	1256	1233	94.12	21274828	24472463	OU342883.1	chr12	OU342883.1	chr12	NC_062982.1
8122267	8123868	14913306	14911729	1602	1578	91.97	21274828	24472463	OU342883.1	chr12	OU342883.1	chr12	NC_062982.1
8121022	8122131	14914721	14913610	1110	1112	92.6	21274828	24472463	OU342883.1	chr12	OU342883.1	chr12	NC_062982.1
8119882	8120923	14915748	14914723	1042	1026	92.43	21274828	24472463	OU342883.1	chr12	OU342883.1	chr12	NC_062982.1
8114026	8116846	14921098	14918282	2821	2817	94.01	21274828	24472463	OU342883.1	chr12	OU342883.1	chr12	NC_062982.1
8107425	8113044	14927868	14922248	5620	5621	94.54	21274828	24472463	OU342883.1	chr12	OU342883.1	chr12	NC_062982.1
8100324	8106116	14934275	14928453	5793	5823	94.31	21274828	24472463	OU342883.1	chr12	OU342883.1	chr12	NC_062982.1
8071835	8073095	14963519	14962301	1261	1219	89.12	21274828	24472463	OU342883.1	chr12	OU342883.1	chr12	NC_062982.1
8065205	8066306	14968275	14967181	1102	1095	93.05	21274828	24472463	OU342883.1	chr12	OU342883.1	chr12	NC_062982.1
8053015	8054439	14987376	14985948	1425	1429	95.15	21274828	24472463	OU342883.1	chr12	OU342883.1	chr12	NC_062982.1
8051687	8052757	14989281	14988261	1071	1021	89.48	21274828	24472463	OU342883.1	chr12	OU342883.1	chr12	NC_062982.1
8046644	8048701	14996070	14993995	2058	2076	91.29	21274828	24472463	OU342883.1	chr12	OU342883.1	chr12	NC_062982.1
8042032	8043490	15001288	14999862	1459	1427	88.12	21274828	24472463	OU342883.1	chr12	OU342883.1	chr12	NC_062982.1
8036079	8039345	15007762	15004485	3267	3278	93.54	21274828	24472463	OU342883.1	chr12	OU342883.1	chr12	NC_062982.1
8027072	8028303	15029761	15028549	1232	1213	94.13	21274828	24472463	OU342883.1	chr12	OU342883.1	chr12	NC_062982.1
8023084	8024727	15033200	15031571	1644	1630	92.8	21274828	24472463	OU342883.1	chr12	OU342883.1	chr12	NC_062982.1
8014337	8016400	15040058	15037987	2064	2072	94.39	21274828	24472463	OU342883.1	chr12	OU342883.1	chr12	NC_062982.1
8013027	8014153	15041278	15040177	1127	1102	94.6	21274828	24472463	OU342883.1	chr12	OU342883.1	chr12	NC_062982.1
8000166	8002366	15066185	15063997	2201	2189	96.05	21274828	24472463	OU342883.1	chr12	OU342883.1	chr12	NC_062982.1
7967102	7968133	15091975	15090943	1032	1033	95.47	21274828	24472463	OU342883.1	chr12	OU342883.1	chr12	NC_062982.1
7943865	7945311	15119414	15117967	1447	1448	93.18	21274828	24472463	OU342883.1	chr12	OU342883.1	chr12	NC_062982.1
7942222	7943596	15121206	15119842	1375	1365	91.76	21274828	24472463	OU342883.1	chr12	OU342883.1	chr12	NC_062982.1
7940833	7942074	15123099	15121858	1242	1242	91.14	21274828	24472463	OU342883.1	chr12	OU342883.1	chr12	NC_062982.1
7917844	7919750	15144700	15142781	1907	1920	96.56	21274828	24472463	OU342883.1	chr12	OU342883.1	chr12	NC_062982.1
7912054	7913102	15151559	15150518	1049	1042	91.46	21274828	24472463	OU342883.1	chr12	OU342883.1	chr12	NC_062982.1
7893424	7894904	15172858	15171406	1481	1453	91.01	21274828	24472463	OU342883.1	chr12	OU342883.1	chr12	NC_062982.1
7888487	7890444	15178185	15176233	1958	1953	93.31	21274828	24472463	OU342883.1	chr12	OU342883.1	chr12	NC_062982.1
7882105	7883157	15182020	15180976	1053	1045	95.54	21274828	24472463	OU342883.1	chr12	OU342883.1	chr12	NC_062982.1
7855924	7857446	15207099	15205602	1523	1498	93.69	21274828	24472463	OU342883.1	chr12	OU342883.1	chr12	NC_062982.1
7828023	7830036	15260563	15258559	2014	2005	91.96	21274828	24472463	OU342883.1	chr12	OU342883.1	chr12	NC_062982.1
7760678	7762324	15304933	15303285	1647	1649	87.94	21274828	24472463	OU342883.1	chr12	OU342883.1	chr12	NC_062982.1
7744707	7746175	15323308	15321841	1469	1468	89.15	21274828	24472463	OU342883.1	chr12	OU342883.1	chr12	NC_062982.1
7729812	7731076	15355460	15354201	1265	1260	90.36	21274828	24472463	OU342883.1	chr12	OU342883.1	chr12	NC_062982.1
7718748	7720559	15367634	15365849	1812	1786	89.05	21274828	24472463	OU342883.1	chr12	OU342883.1	chr12	NC_062982.1
7710070	7712080	15375803	15373809	2011	1995	90.22	21274828	24472463	OU342883.1	chr12	OU342883.1	chr12	NC_062982.1
7692669	7694879	15398741	15396483	2211	2259	86.72	21274828	24472463	OU342883.1	chr12	OU342883.1	chr12	NC_062982.1
7690032	7692338	15401097	15398772	2307	2326	87.76	21274828	24472463	OU342883.1	chr12	OU342883.1	chr12	NC_062982.1
7678406	7679439	15412633	15411600	1034	1034	89.71	21274828	24472463	OU342883.1	chr12	OU342883.1	chr12	NC_062982.1
7676810	7677826	15415087	15414062	1017	1026	86.35	21274828	24472463	OU342883.1	chr12	OU342883.1	chr12	NC_062982.1
7599134	7601420	15500956	15498631	2287	2326	93.12	21274828	24472463	OU342883.1	chr12	OU342883.1	chr12	NC_062982.1
7597345	7599002	15502757	15501081	1658	1677	88.49	21274828	24472463	OU342883.1	chr12	OU342883.1	chr12	NC_062982.1
7485740	7487264	15624728	15623200	1525	1529	93.21	21274828	24472463	OU342883.1	chr12	OU342883.1	chr12	NC_062982.1
7368296	7369320	15677151	15676146	1025	1006	94.07	21274828	24472463	OU342883.1	chr12	OU342883.1	chr12	NC_062982.1
7237242	7238425	15853585	15852402	1184	1184	90.62	21274828	24472463	OU342883.1	chr12	OU342883.1	chr12	NC_062982.1
512431	517023	15864251	15859675	4593	4577	84.58	1546780	24472463	CAJUYE010000061.1			chr12	NC_062982.1
7216045	7217199	15881859	15880722	1155	1138	88.8	21274828	24472463	OU342883.1	chr12	OU342883.1	chr12	NC_062982.1
7161839	7163222	15981510	15980127	1384	1384	89.24	21274828	24472463	OU342883.1	chr12	OU342883.1	chr12	NC_062982.1
6956756	6958099	16224802	16223488	1344	1315	87.81	21274828	24472463	OU342883.1	chr12	OU342883.1	chr12	NC_062982.1
6263862	6266428	16827678	16825076	2567	2603	88.76	21274828	24472463	OU342883.1	chr12	OU342883.1	chr12	NC_062982.1
6261568	6263641	16830160	16828105	2074	2056	90.46	21274828	24472463	OU342883.1	chr12	OU342883.1	chr12	NC_062982.1
6083422	6085202	17014671	17012945	1781	1727	86.85	21274828	24472463	OU342883.1	chr12	OU342883.1	chr12	NC_062982.1
6007228	6008229	17118661	17117647	1002	1015	89.02	21274828	24472463	OU342883.1	chr12	OU342883.1	chr12	NC_062982.1
5997876	5998947	17127515	17126464	1072	1052	89.02	21274828	24472463	OU342883.1	chr12	OU342883.1	chr12	NC_062982.1
5985991	5987765	17139607	17137842	1775	1766	91.95	21274828	24472463	OU342883.1	chr12	OU342883.1	chr12	NC_062982.1
5976429	5977557	17166639	17165535	1129	1105	86.27	21274828	24472463	OU342883.1	chr12	OU342883.1	chr12	NC_062982.1
5946659	5947716	17191599	17190545	1058	1055	89.62	21274828	24472463	OU342883.1	chr12	OU342883.1	chr12	NC_062982.1
5912833	5913941	17242799	17241678	1109	1122	86.64	21274828	24472463	OU342883.1	chr12	OU342883.1	chr12	NC_062982.1
5908661	5912376	17246927	17243200	3716	3728	89.17	21274828	24472463	OU342883.1	chr12	OU342883.1	chr12	NC_062982.1
5866394	5868975	17289474	17287001	2582	2474	88.48	21274828	24472463	OU342883.1	chr12	OU342883.1	chr12	NC_062982.1
5856745	5858124	17298144	17296761	1380	1384	92.15	21274828	24472463	OU342883.1	chr12	OU342883.1	chr12	NC_062982.1
5771260	5772768	17378362	17376854	1509	1509	88.87	21274828	24472463	OU342883.1	chr12	OU342883.1	chr12	NC_062982.1
5482754	5483812	17748985	17747914	1059	1072	89.97	21274828	24472463	OU342883.1	chr12	OU342883.1	chr12	NC_062982.1
5127083	5128100	18163839	18162813	1018	1027	92.33	21274828	24472463	OU342883.1	chr12	OU342883.1	chr12	NC_062982.1
5078263	5080434	18198700	18196538	2172	2163	90.11	21274828	24472463	OU342883.1	chr12	OU342883.1	chr12	NC_062982.1
5050502	5051910	18228493	18227081	1409	1413	94.8	21274828	24472463	OU342883.1	chr12	OU342883.1	chr12	NC_062982.1
5037730	5039665	18235063	18233176	1936	1888	92.16	21274828	24472463	OU342883.1	chr12	OU342883.1	chr12	NC_062982.1
5028331	5029708	18243859	18242466	1378	1394	95.15	21274828	24472463	OU342883.1	chr12	OU342883.1	chr12	NC_062982.1
5020774	5028079	18251535	18244106	7306	7430	89.45	21274828	24472463	OU342883.1	chr12	OU342883.1	chr12	NC_062982.1
4948577	4951142	18306440	18303851	2566	2590	89.01	21274828	24472463	OU342883.1	chr12	OU342883.1	chr12	NC_062982.1
4887223	4888831	18343659	18342052	1609	1608	93.49	21274828	24472463	OU342883.1	chr12	OU342883.1	chr12	NC_062982.1
4879218	4884960	18356045	18350286	5743	5760	93.2	21274828	24472463	OU342883.1	chr12	OU342883.1	chr12	NC_062982.1
4819432	4820646	18439169	18437963	1215	1207	90.69	21274828	24472463	OU342883.1	chr12	OU342883.1	chr12	NC_062982.1
4781990	4784042	18491131	18489086	2053	2046	93.73	21274828	24472463	OU342883.1	chr12	OU342883.1	chr12	NC_062982.1
4396796	4398248	19046166	19044679	1453	1488	88.4	21274828	24472463	OU342883.1	chr12	OU342883.1	chr12	NC_062982.1
4297917	4299538	19171919	19170303	1622	1617	93.9	21274828	24472463	OU342883.1	chr12	OU342883.1	chr12	NC_062982.1
3728336	3729406	19827076	19826008	1071	1069	84.19	21274828	24472463	OU342883.1	chr12	OU342883.1	chr12	NC_062982.1
3722908	3725565	19833199	19830525	2658	2675	93.32	21274828	24472463	OU342883.1	chr12	OU342883.1	chr12	NC_062982.1
3543084	3545182	20038901	20036803	2099	2099	90.21	21274828	24472463	OU342883.1	chr12	OU342883.1	chr12	NC_062982.1
3536273	3538184	20055644	20053774	1912	1871	86.96	21274828	24472463	OU342883.1	chr12	OU342883.1	chr12	NC_062982.1
3407867	3409406	20235165	20233632	1540	1534	90.3	21274828	24472463	OU342883.1	chr12	OU342883.1	chr12	NC_062982.1
3405254	3406327	20237554	20236475	1074	1080	85.95	21274828	24472463	OU342883.1	chr12	OU342883.1	chr12	NC_062982.1
3331794	3332951	20306459	20305299	1158	1161	87.71	21274828	24472463	OU342883.1	chr12	OU342883.1	chr12	NC_062982.1
3232876	3233998	20410191	20409052	1123	1140	89.43	21274828	24472463	OU342883.1	chr12	OU342883.1	chr12	NC_062982.1
3203471	3205390	20497583	20495674	1920	1910	90.62	21274828	24472463	OU342883.1	chr12	OU342883.1	chr12	NC_062982.1
3192607	3195443	20506709	20503895	2837	2815	94.19	21274828	24472463	OU342883.1	chr12	OU342883.1	chr12	NC_062982.1
3180966	3182598	20520025	20518399	1633	1627	90.34	21274828	24472463	OU342883.1	chr12	OU342883.1	chr12	NC_062982.1
2916360	2917525	20836565	20835440	1166	1126	88.01	21274828	24472463	OU342883.1	chr12	OU342883.1	chr12	NC_062982.1
538955	540337	21495099	21496465	1383	1367	89.73	21274828	24472463	OU342883.1	chr12	OU342883.1	chr12	NC_062982.1
2952343	2955114	21703655	21700884	2772	2772	86.28	13595625	24472463	OU342894.1	chr12	OU342883.1	chr12	NC_062982.1
772097	773693	21886280	21887861	1597	1582	90.73	21274828	24472463	OU342883.1	chr12	OU342883.1	chr12	NC_062982.1
993987	995575	22265505	22267093	1589	1589	88.49	21274828	24472463	OU342883.1	chr12	OU342883.1	chr12	NC_062982.1
1236565	1238111	22451972	22450424	1547	1549	89.52	21274828	24472463	OU342883.1	chr12	OU342883.1	chr12	NC_062982.1
1354471	1355537	22679582	22680629	1067	1048	86.11	21274828	24472463	OU342883.1	chr12	OU342883.1	chr12	NC_062982.1
1404714	1405745	22717073	22718102	1032	1030	88.93	21274828	24472463	OU342883.1	chr12	OU342883.1	chr12	NC_062982.1
1421037	1422573	22749646	22751186	1537	1541	87.41	21274828	24472463	OU342883.1	chr12	OU342883.1	chr12	NC_062982.1
1511599	1513381	22817432	22819247	1783	1816	88.77	21274828	24472463	OU342883.1	chr12	OU342883.1	chr12	NC_062982.1
1848443	1850258	23270012	23271830	1816	1819	92.92	21274828	24472463	OU342883.1	chr12	OU342883.1	chr12	NC_062982.1
1850382	1852702	23271913	23274167	2321	2255	86.61	21274828	24472463	OU342883.1	chr12	OU342883.1	chr12	NC_062982.1
1858427	1861359	23281788	23284671	2933	2884	88.21	21274828	24472463	OU342883.1	chr12	OU342883.1	chr12	NC_062982.1
1863755	1864935	23286893	23288057	1181	1165	89.5	21274828	24472463	OU342883.1	chr12	OU342883.1	chr12	NC_062982.1
1971599	1973106	23426661	23428143	1508	1483	92.04	21274828	24472463	OU342883.1	chr12	OU342883.1	chr12	NC_062982.1
2203963	2206008	23665849	23667842	2046	1994	86.5	21274828	24472463	OU342883.1	chr12	OU342883.1	chr12	NC_062982.1
2215804	2218028	23670472	23672696	2225	2225	89.75	21274828	24472463	OU342883.1	chr12	OU342883.1	chr12	NC_062982.1
445109	446210	23981352	23982445	1102	1094	89.67	21274828	24472463	OU342883.1	chr12	OU342883.1	chr12	NC_062982.1
2393196	2394466	24081677	24080409	1271	1269	90.89	21274828	24472463	OU342883.1	chr12	OU342883.1	chr12	NC_062982.1
18415302	18418081	474432	471670	2780	2763	88.31	18985988	23289756	OU342889.1	chr18	OU342889.1	chr13	NC_062983.1
18413487	18415078	476173	474622	1592	1552	92.03	18985988	23289756	OU342889.1	chr18	OU342889.1	chr13	NC_062983.1
18338308	18339326	573059	572047	1019	1013	86.59	18985988	23289756	OU342889.1	chr18	OU342889.1	chr13	NC_062983.1
16509078	16511345	824396	822129	2268	2268	85.83	25629753	23289756	OU342875.1	chr04	OU342875.1	chr13	NC_062983.1
16361940	16364203	858231	860502	2264	2272	91.62	18985988	23289756	OU342889.1	chr18	OU342889.1	chr13	NC_062983.1
16410157	16411706	918262	919817	1550	1556	88.71	18985988	23289756	OU342889.1	chr18	OU342889.1	chr13	NC_062983.1
16668932	16670340	1311212	1312609	1409	1398	95.54	18985988	23289756	OU342889.1	chr18	OU342889.1	chr13	NC_062983.1
16674215	16676426	1315480	1317676	2212	2197	89.84	18985988	23289756	OU342889.1	chr18	OU342889.1	chr13	NC_062983.1
16987914	16988969	1765841	1764786	1056	1056	88.54	18985988	23289756	OU342889.1	chr18	OU342889.1	chr13	NC_062983.1
10718851	10719857	4062972	4061973	1007	1000	86.42	22557665	23289756	OU342881.1	chr10	OU342881.1	chr13	NC_062983.1
13787893	13789182	5843754	5842484	1290	1271	88.74	18985988	23289756	OU342889.1	chr18	OU342889.1	chr13	NC_062983.1
13784243	13785941	5847402	5845771	1699	1632	86.4	18985988	23289756	OU342889.1	chr18	OU342889.1	chr13	NC_062983.1
13721711	13722773	5890233	5889174	1063	1060	87.79	18985988	23289756	OU342889.1	chr18	OU342889.1	chr13	NC_062983.1
14251571	14256324	5956427	5961198	4754	4772	95.89	18985988	23289756	OU342889.1	chr18	OU342889.1	chr13	NC_062983.1
14282857	14285555	5985942	5988656	2699	2715	92.6	18985988	23289756	OU342889.1	chr18	OU342889.1	chr13	NC_062983.1
14333206	14334218	6044237	6045245	1013	1009	91.44	18985988	23289756	OU342889.1	chr18	OU342889.1	chr13	NC_062983.1
14795085	14799049	6521031	6524987	3965	3957	86.74	18985988	23289756	OU342889.1	chr18	OU342889.1	chr13	NC_062983.1
14814171	14815378	6538444	6539653	1208	1210	91.8	18985988	23289756	OU342889.1	chr18	OU342889.1	chr13	NC_062983.1
13546463	13547494	7075400	7074367	1032	1034	91.4	18985988	23289756	OU342889.1	chr18	OU342889.1	chr13	NC_062983.1
13507061	13508061	7146361	7145349	1001	1013	89.54	18985988	23289756	OU342889.1	chr18	OU342889.1	chr13	NC_062983.1
13451091	13452316	7211488	7210274	1226	1215	90.43	18985988	23289756	OU342889.1	chr18	OU342889.1	chr13	NC_062983.1
13404530	13406798	7267502	7265236	2269	2267	94.76	18985988	23289756	OU342889.1	chr18	OU342889.1	chr13	NC_062983.1
13398974	13400570	7279093	7277507	1597	1587	91.18	18985988	23289756	OU342889.1	chr18	OU342889.1	chr13	NC_062983.1
13151589	13152610	7576547	7575498	1022	1050	84.3	18985988	23289756	OU342889.1	chr18	OU342889.1	chr13	NC_062983.1
13073947	13076758	7665499	7662693	2812	2807	89.94	18985988	23289756	OU342889.1	chr18	OU342889.1	chr13	NC_062983.1
13064916	13066174	7683964	7682715	1259	1250	89.3	18985988	23289756	OU342889.1	chr18	OU342889.1	chr13	NC_062983.1
13033207	13034967	7749283	7747520	1761	1764	86.56	18985988	23289756	OU342889.1	chr18	OU342889.1	chr13	NC_062983.1
12679667	12681101	8180406	8179012	1435	1395	89.2	18985988	23289756	OU342889.1	chr18	OU342889.1	chr13	NC_062983.1
12676230	12677587	8190114	8188790	1358	1325	89.72	18985988	23289756	OU342889.1	chr18	OU342889.1	chr13	NC_062983.1
12482975	12484405	8402444	8401014	1431	1431	91	18985988	23289756	OU342889.1	chr18	OU342889.1	chr13	NC_062983.1
12466115	12468544	8420490	8418095	2430	2396	90.74	18985988	23289756	OU342889.1	chr18	OU342889.1	chr13	NC_062983.1
12424957	12426110	8441232	8440079	1154	1154	94.89	18985988	23289756	OU342889.1	chr18	OU342889.1	chr13	NC_062983.1
12390949	12392428	8478453	8476968	1480	1486	91.21	18985988	23289756	OU342889.1	chr18	OU342889.1	chr13	NC_062983.1
12384325	12386043	8485531	8483796	1719	1736	87.69	18985988	23289756	OU342889.1	chr18	OU342889.1	chr13	NC_062983.1
12018203	12019360	8977833	8976679	1158	1155	86.48	18985988	23289756	OU342889.1	chr18	OU342889.1	chr13	NC_062983.1
11889195	11891267	9164360	9162330	2073	2031	91.11	18985988	23289756	OU342889.1	chr18	OU342889.1	chr13	NC_062983.1
11594011	11595302	9755850	9754559	1292	1292	89.64	18985988	23289756	OU342889.1	chr18	OU342889.1	chr13	NC_062983.1
11125087	11126534	10609951	10608503	1448	1449	91.09	18985988	23289756	OU342889.1	chr18	OU342889.1	chr13	NC_062983.1
11108673	11110854	10629028	10626881	2182	2148	90.55	18985988	23289756	OU342889.1	chr18	OU342889.1	chr13	NC_062983.1
11083647	11085983	10660340	10658034	2337	2307	89.81	18985988	23289756	OU342889.1	chr18	OU342889.1	chr13	NC_062983.1
11077707	11079084	10666437	10665089	1378	1349	90.71	18985988	23289756	OU342889.1	chr18	OU342889.1	chr13	NC_062983.1
11071644	11073934	10670326	10668047	2291	2280	89.97	18985988	23289756	OU342889.1	chr18	OU342889.1	chr13	NC_062983.1
11056390	11057842	10686678	10685238	1453	1441	90.79	18985988	23289756	OU342889.1	chr18	OU342889.1	chr13	NC_062983.1
11053521	11054996	10689494	10688038	1476	1457	90.73	18985988	23289756	OU342889.1	chr18	OU342889.1	chr13	NC_062983.1
11047104	11049600	10695247	10692743	2497	2505	93.59	18985988	23289756	OU342889.1	chr18	OU342889.1	chr13	NC_062983.1
11044680	11046997	10697618	10695348	2318	2271	91.18	18985988	23289756	OU342889.1	chr18	OU342889.1	chr13	NC_062983.1
11024316	11025887	10722920	10721366	1572	1555	90.16	18985988	23289756	OU342889.1	chr18	OU342889.1	chr13	NC_062983.1
10981359	10982801	10775828	10774361	1443	1468	92.79	18985988	23289756	OU342889.1	chr18	OU342889.1	chr13	NC_062983.1
10645729	10647998	11271098	11268818	2270	2281	86.99	18985988	23289756	OU342889.1	chr18	OU342889.1	chr13	NC_062983.1
10555076	10556207	11350562	11349451	1132	1112	86.78	18985988	23289756	OU342889.1	chr18	OU342889.1	chr13	NC_062983.1
10523928	10525122	11376001	11374804	1195	1198	88.73	18985988	23289756	OU342889.1	chr18	OU342889.1	chr13	NC_062983.1
10521648	10522810	11377986	11376839	1163	1148	87.97	18985988	23289756	OU342889.1	chr18	OU342889.1	chr13	NC_062983.1
10453695	10455058	11452278	11450917	1364	1362	89.38	18985988	23289756	OU342889.1	chr18	OU342889.1	chr13	NC_062983.1
10430919	10432972	11478080	11476032	2054	2049	92.12	18985988	23289756	OU342889.1	chr18	OU342889.1	chr13	NC_062983.1
10357036	10358074	11577448	11576401	1039	1048	86.38	18985988	23289756	OU342889.1	chr18	OU342889.1	chr13	NC_062983.1
10337799	10338934	11598619	11597513	1136	1107	89.08	18985988	23289756	OU342889.1	chr18	OU342889.1	chr13	NC_062983.1
10333257	10335946	11603201	11600516	2690	2686	92.73	18985988	23289756	OU342889.1	chr18	OU342889.1	chr13	NC_062983.1
10302457	10303696	11644586	11643342	1240	1245	93.2	18985988	23289756	OU342889.1	chr18	OU342889.1	chr13	NC_062983.1
10291500	10292717	11654523	11653313	1218	1211	87.87	18985988	23289756	OU342889.1	chr18	OU342889.1	chr13	NC_062983.1
10238381	10239950	11717476	11715892	1570	1585	87.65	18985988	23289756	OU342889.1	chr18	OU342889.1	chr13	NC_062983.1
10216109	10217269	11742835	11741707	1161	1129	92	18985988	23289756	OU342889.1	chr18	OU342889.1	chr13	NC_062983.1
10214440	10215879	11744569	11743147	1440	1423	92.87	18985988	23289756	OU342889.1	chr18	OU342889.1	chr13	NC_062983.1
10207518	10208780	11747912	11746646	1263	1267	89.8	18985988	23289756	OU342889.1	chr18	OU342889.1	chr13	NC_062983.1
10196137	10197721	11753473	11751910	1585	1564	89.28	18985988	23289756	OU342889.1	chr18	OU342889.1	chr13	NC_062983.1
10194383	10195906	11755234	11753706	1524	1529	87.25	18985988	23289756	OU342889.1	chr18	OU342889.1	chr13	NC_062983.1
10043453	10044717	11886783	11885510	1265	1274	91.15	18985988	23289756	OU342889.1	chr18	OU342889.1	chr13	NC_062983.1
10041172	10042601	11888620	11887251	1430	1370	85.47	18985988	23289756	OU342889.1	chr18	OU342889.1	chr13	NC_062983.1
9349529	9350548	12724509	12723490	1020	1020	88.44	18985988	23289756	OU342889.1	chr18	OU342889.1	chr13	NC_062983.1
9262188	9264587	12789939	12787565	2400	2375	89.72	18985988	23289756	OU342889.1	chr18	OU342889.1	chr13	NC_062983.1
9232205	9234077	12850552	12848681	1873	1872	90.86	18985988	23289756	OU342889.1	chr18	OU342889.1	chr13	NC_062983.1
9229171	9231049	12857089	12855282	1879	1808	92.09	18985988	23289756	OU342889.1	chr18	OU342889.1	chr13	NC_062983.1
9204322	9205376	12875624	12874567	1055	1058	93.79	18985988	23289756	OU342889.1	chr18	OU342889.1	chr13	NC_062983.1
9145756	9147203	12935320	12933901	1448	1420	94.69	18985988	23289756	OU342889.1	chr18	OU342889.1	chr13	NC_062983.1
9141448	9144512	12939165	12936140	3065	3026	88.96	18985988	23289756	OU342889.1	chr18	OU342889.1	chr13	NC_062983.1
9131875	9132985	12945017	12943897	1111	1121	91.17	18985988	23289756	OU342889.1	chr18	OU342889.1	chr13	NC_062983.1
9087729	9088885	13005942	13004782	1157	1161	87.76	18985988	23289756	OU342889.1	chr18	OU342889.1	chr13	NC_062983.1
8969963	8971202	13136940	13135694	1240	1247	93.25	18985988	23289756	OU342889.1	chr18	OU342889.1	chr13	NC_062983.1
8884516	8885645	13226074	13224946	1130	1129	89.52	18985988	23289756	OU342889.1	chr18	OU342889.1	chr13	NC_062983.1
8867603	8868821	13240328	13239152	1219	1177	87.38	18985988	23289756	OU342889.1	chr18	OU342889.1	chr13	NC_062983.1
8856868	8858328	13255426	13253979	1461	1448	94.06	18985988	23289756	OU342889.1	chr18	OU342889.1	chr13	NC_062983.1
8837571	8839275	13293923	13292220	1705	1704	85.47	18985988	23289756	OU342889.1	chr18	OU342889.1	chr13	NC_062983.1
8809134	8810660	13314198	13312669	1527	1530	87.66	18985988	23289756	OU342889.1	chr18	OU342889.1	chr13	NC_062983.1
8765931	8767005	13356155	13355079	1075	1077	91.88	18985988	23289756	OU342889.1	chr18	OU342889.1	chr13	NC_062983.1
8760091	8762365	13360233	13357914	2275	2320	84.56	18985988	23289756	OU342889.1	chr18	OU342889.1	chr13	NC_062983.1
8710590	8711984	13400096	13398709	1395	1388	88.92	18985988	23289756	OU342889.1	chr18	OU342889.1	chr13	NC_062983.1
169080	172230	13420796	13423965	3151	3170	88.22	1821064	23289756	CAJUYE010000056.1			chr13	NC_062983.1
8482339	8483697	13556610	13555231	1359	1380	84.43	18985988	23289756	OU342889.1	chr18	OU342889.1	chr13	NC_062983.1
8389235	8390770	13638438	13636869	1536	1570	90.09	18985988	23289756	OU342889.1	chr18	OU342889.1	chr13	NC_062983.1
8344495	8346746	13665120	13662921	2252	2200	89.61	18985988	23289756	OU342889.1	chr18	OU342889.1	chr13	NC_062983.1
8339832	8340885	13671454	13670403	1054	1052	90.71	18985988	23289756	OU342889.1	chr18	OU342889.1	chr13	NC_062983.1
8308978	8309986	13679580	13678564	1009	1017	86.61	18985988	23289756	OU342889.1	chr18	OU342889.1	chr13	NC_062983.1
8207846	8208978	13744198	13743079	1133	1120	87.38	18985988	23289756	OU342889.1	chr18	OU342889.1	chr13	NC_062983.1
7971129	7972150	13925756	13924738	1022	1019	89.83	18985988	23289756	OU342889.1	chr18	OU342889.1	chr13	NC_062983.1
7967917	7969111	13929514	13928264	1195	1251	87.43	18985988	23289756	OU342889.1	chr18	OU342889.1	chr13	NC_062983.1
7945636	7947325	13948816	13947155	1690	1662	92.2	18985988	23289756	OU342889.1	chr18	OU342889.1	chr13	NC_062983.1
7940013	7945437	13954411	13949026	5425	5386	93.02	18985988	23289756	OU342889.1	chr18	OU342889.1	chr13	NC_062983.1
7906553	7907654	13988823	13987732	1102	1092	91.42	18985988	23289756	OU342889.1	chr18	OU342889.1	chr13	NC_062983.1
7887934	7890574	14022593	14019972	2641	2622	88.26	18985988	23289756	OU342889.1	chr18	OU342889.1	chr13	NC_062983.1
7875112	7876680	14045132	14043565	1569	1568	88.99	18985988	23289756	OU342889.1	chr18	OU342889.1	chr13	NC_062983.1
7840271	7841375	14073885	14072781	1105	1105	92.55	18985988	23289756	OU342889.1	chr18	OU342889.1	chr13	NC_062983.1
7784085	7785359	14142437	14141219	1275	1219	86.77	18985988	23289756	OU342889.1	chr18	OU342889.1	chr13	NC_062983.1
7779261	7780457	14146612	14145428	1197	1185	85.7	18985988	23289756	OU342889.1	chr18	OU342889.1	chr13	NC_062983.1
7771783	7773301	14156925	14155423	1519	1503	91.42	18985988	23289756	OU342889.1	chr18	OU342889.1	chr13	NC_062983.1
7764931	7766134	14161056	14159883	1204	1174	89.46	18985988	23289756	OU342889.1	chr18	OU342889.1	chr13	NC_062983.1
7753963	7755196	14170022	14168800	1234	1223	90.67	18985988	23289756	OU342889.1	chr18	OU342889.1	chr13	NC_062983.1
7741175	7742195	14183036	14182029	1021	1008	83.84	18985988	23289756	OU342889.1	chr18	OU342889.1	chr13	NC_062983.1
7661982	7663109	14271397	14270289	1128	1109	87.63	18985988	23289756	OU342889.1	chr18	OU342889.1	chr13	NC_062983.1
7627637	7629054	14299241	14297822	1418	1420	94.3	18985988	23289756	OU342889.1	chr18	OU342889.1	chr13	NC_062983.1
7484270	7485907	14650451	14648843	1638	1609	91.79	18985988	23289756	OU342889.1	chr18	OU342889.1	chr13	NC_062983.1
7233624	7234669	15021021	15019981	1046	1041	88.53	18985988	23289756	OU342889.1	chr18	OU342889.1	chr13	NC_062983.1
6993891	6998877	15309060	15304158	4987	4903	90.92	18985988	23289756	OU342889.1	chr18	OU342889.1	chr13	NC_062983.1
6991228	6993188	15311705	15309748	1961	1958	91.35	18985988	23289756	OU342889.1	chr18	OU342889.1	chr13	NC_062983.1
6987494	6988943	15318385	15316923	1450	1463	92.41	18985988	23289756	OU342889.1	chr18	OU342889.1	chr13	NC_062983.1
6985140	6986205	15320486	15319425	1066	1062	91.34	18985988	23289756	OU342889.1	chr18	OU342889.1	chr13	NC_062983.1
6981214	6983405	15324455	15322370	2192	2086	89	18985988	23289756	OU342889.1	chr18	OU342889.1	chr13	NC_062983.1
6974694	6976414	15331319	15329603	1721	1717	91.92	18985988	23289756	OU342889.1	chr18	OU342889.1	chr13	NC_062983.1
6968187	6970467	15338548	15336302	2281	2247	86.24	18985988	23289756	OU342889.1	chr18	OU342889.1	chr13	NC_062983.1
6799231	6800520	15489669	15488386	1290	1284	88.9	18985988	23289756	OU342889.1	chr18	OU342889.1	chr13	NC_062983.1
6779140	6780870	15522284	15520555	1731	1730	88.16	18985988	23289756	OU342889.1	chr18	OU342889.1	chr13	NC_062983.1
6723208	6724546	15602914	15601587	1339	1328	89.9	18985988	23289756	OU342889.1	chr18	OU342889.1	chr13	NC_062983.1
6699577	6704235	15632825	15628244	4659	4582	92.31	18985988	23289756	OU342889.1	chr18	OU342889.1	chr13	NC_062983.1
6499724	6500790	15898780	15897729	1067	1052	86.62	18985988	23289756	OU342889.1	chr18	OU342889.1	chr13	NC_062983.1
6455027	6456659	15949310	15947700	1633	1611	92.77	18985988	23289756	OU342889.1	chr18	OU342889.1	chr13	NC_062983.1
6370515	6371792	16038474	16037197	1278	1278	87.87	18985988	23289756	OU342889.1	chr18	OU342889.1	chr13	NC_062983.1
6282974	6286532	16148525	16144969	3559	3557	85.6	18985988	23289756	OU342889.1	chr18	OU342889.1	chr13	NC_062983.1
6203387	6204442	16279098	16278044	1056	1055	91.4	18985988	23289756	OU342889.1	chr18	OU342889.1	chr13	NC_062983.1
6151060	6152196	16357724	16356603	1137	1122	86.16	18985988	23289756	OU342889.1	chr18	OU342889.1	chr13	NC_062983.1
6111898	6113414	16422343	16420849	1517	1495	90.58	18985988	23289756	OU342889.1	chr18	OU342889.1	chr13	NC_062983.1
6047311	6048840	16514724	16513197	1530	1528	92.36	18985988	23289756	OU342889.1	chr18	OU342889.1	chr13	NC_062983.1
6045805	6046897	16516254	16515157	1093	1098	93.01	18985988	23289756	OU342889.1	chr18	OU342889.1	chr13	NC_062983.1
6044387	6045428	16517489	16516453	1042	1037	95.59	18985988	23289756	OU342889.1	chr18	OU342889.1	chr13	NC_062983.1
296409	300706	16724845	16720530	4298	4316	91.73	406611	23289756	CAJUYE010000079.1			chr13	NC_062983.1
15562226	15564889	17745334	17747997	2664	2664	86.6	17389724	23289756	OU342890.1	chr19	OU342890.1	chr13	NC_062983.1
4896792	4899920	18092595	18089471	3129	3125	93.33	18985988	23289756	OU342889.1	chr18	OU342889.1	chr13	NC_062983.1
4888683	4890654	18102779	18100824	1972	1956	88.59	18985988	23289756	OU342889.1	chr18	OU342889.1	chr13	NC_062983.1
4879077	4880365	18110140	18108863	1289	1278	91.87	18985988	23289756	OU342889.1	chr18	OU342889.1	chr13	NC_062983.1
4838653	4840480	18147776	18145933	1828	1844	90.35	18985988	23289756	OU342889.1	chr18	OU342889.1	chr13	NC_062983.1
4821568	4823673	18161693	18159585	2106	2109	92.63	18985988	23289756	OU342889.1	chr18	OU342889.1	chr13	NC_062983.1
4811650	4813318	18181167	18179499	1669	1669	89.52	18985988	23289756	OU342889.1	chr18	OU342889.1	chr13	NC_062983.1
4806362	4808083	18186635	18184914	1722	1722	90.24	18985988	23289756	OU342889.1	chr18	OU342889.1	chr13	NC_062983.1
4717304	4718725	18251997	18250586	1422	1412	92.72	18985988	23289756	OU342889.1	chr18	OU342889.1	chr13	NC_062983.1
4710023	4712299	18269980	18267728	2277	2253	90.26	18985988	23289756	OU342889.1	chr18	OU342889.1	chr13	NC_062983.1
4465909	4468593	18452183	18449494	2685	2690	89.86	18985988	23289756	OU342889.1	chr18	OU342889.1	chr13	NC_062983.1
4387856	4388961	18494593	18493497	1106	1097	88.57	18985988	23289756	OU342889.1	chr18	OU342889.1	chr13	NC_062983.1
4321865	4324770	18535307	18532427	2906	2881	90.51	18985988	23289756	OU342889.1	chr18	OU342889.1	chr13	NC_062983.1
4274256	4275785	18593457	18591930	1530	1528	92.62	18985988	23289756	OU342889.1	chr18	OU342889.1	chr13	NC_062983.1
4184490	4186072	18668589	18667004	1583	1586	88.71	18985988	23289756	OU342889.1	chr18	OU342889.1	chr13	NC_062983.1
4143389	4144410	18701922	18700897	1022	1026	89.69	18985988	23289756	OU342889.1	chr18	OU342889.1	chr13	NC_062983.1
3934144	3935989	18902456	18900607	1846	1850	88.44	18985988	23289756	OU342889.1	chr18	OU342889.1	chr13	NC_062983.1
3929124	3930401	18908816	18907544	1278	1273	95.48	18985988	23289756	OU342889.1	chr18	OU342889.1	chr13	NC_062983.1
3917105	3919054	18922334	18920410	1950	1925	91.62	18985988	23289756	OU342889.1	chr18	OU342889.1	chr13	NC_062983.1
3901493	3903084	18937275	18935693	1592	1583	89.67	18985988	23289756	OU342889.1	chr18	OU342889.1	chr13	NC_062983.1
3894804	3895942	18944607	18943475	1139	1133	94.43	18985988	23289756	OU342889.1	chr18	OU342889.1	chr13	NC_062983.1
3880524	3881599	18953949	18952904	1076	1046	82.71	18985988	23289756	OU342889.1	chr18	OU342889.1	chr13	NC_062983.1
3866314	3867405	18977324	18976270	1092	1055	84.82	18985988	23289756	OU342889.1	chr18	OU342889.1	chr13	NC_062983.1
3829225	3830891	19011747	19010054	1667	1694	86.33	18985988	23289756	OU342889.1	chr18	OU342889.1	chr13	NC_062983.1
3821393	3822930	19018508	19016973	1538	1536	90.35	18985988	23289756	OU342889.1	chr18	OU342889.1	chr13	NC_062983.1
3815287	3818066	19021996	19019201	2780	2796	90.92	18985988	23289756	OU342889.1	chr18	OU342889.1	chr13	NC_062983.1
3811022	3812134	19028371	19027264	1113	1108	88.96	18985988	23289756	OU342889.1	chr18	OU342889.1	chr13	NC_062983.1
3780672	3783082	19055129	19052739	2411	2391	89.52	18985988	23289756	OU342889.1	chr18	OU342889.1	chr13	NC_062983.1
3536630	3538122	19263740	19262243	1493	1498	86.77	18985988	23289756	OU342889.1	chr18	OU342889.1	chr13	NC_062983.1
3296459	3297782	19641128	19639804	1324	1325	98.42	36108118	23289756	OU342872.1	chr01	OU342872.1	chr13	NC_062983.1
2462051	2463881	20562592	20560751	1831	1842	90.81	18985988	23289756	OU342889.1	chr18	OU342889.1	chr13	NC_062983.1
2420220	2421513	20608030	20606736	1294	1295	85.42	18985988	23289756	OU342889.1	chr18	OU342889.1	chr13	NC_062983.1
2192904	2195300	20927970	20925578	2397	2393	89.16	18985988	23289756	OU342889.1	chr18	OU342889.1	chr13	NC_062983.1
2188685	2190466	20932117	20930339	1782	1779	89.84	18985988	23289756	OU342889.1	chr18	OU342889.1	chr13	NC_062983.1
2009079	2010195	21114743	21113662	1117	1082	83.95	18985988	23289756	OU342889.1	chr18	OU342889.1	chr13	NC_062983.1
1916120	1917385	21232677	21231404	1266	1274	95	18985988	23289756	OU342889.1	chr18	OU342889.1	chr13	NC_062983.1
1877672	1878826	21286144	21284961	1155	1184	90.14	18985988	23289756	OU342889.1	chr18	OU342889.1	chr13	NC_062983.1
1857141	1858464	21311006	21309686	1324	1321	97.13	18985988	23289756	OU342889.1	chr18	OU342889.1	chr13	NC_062983.1
1827116	1828446	21338096	21336780	1331	1317	95.51	18985988	23289756	OU342889.1	chr18	OU342889.1	chr13	NC_062983.1
1822426	1823591	21343079	21341923	1166	1157	92.39	18985988	23289756	OU342889.1	chr18	OU342889.1	chr13	NC_062983.1
1816574	1821825	21348878	21343634	5252	5245	94.84	18985988	23289756	OU342889.1	chr18	OU342889.1	chr13	NC_062983.1
1808685	1809989	21362216	21360928	1305	1289	88.16	18985988	23289756	OU342889.1	chr18	OU342889.1	chr13	NC_062983.1
1800090	1801726	21370631	21369007	1637	1625	92.16	18985988	23289756	OU342889.1	chr18	OU342889.1	chr13	NC_062983.1
1782157	1783573	21389045	21387677	1417	1369	84.08	18985988	23289756	OU342889.1	chr18	OU342889.1	chr13	NC_062983.1
1777444	1781037	21394284	21390675	3594	3610	92.64	18985988	23289756	OU342889.1	chr18	OU342889.1	chr13	NC_062983.1
1773990	1775170	21396909	21395773	1181	1137	89.68	18985988	23289756	OU342889.1	chr18	OU342889.1	chr13	NC_062983.1
1765773	1767829	21402226	21400196	2057	2031	92.93	18985988	23289756	OU342889.1	chr18	OU342889.1	chr13	NC_062983.1
1762535	1764139	21404716	21403125	1605	1592	94.35	18985988	23289756	OU342889.1	chr18	OU342889.1	chr13	NC_062983.1
1760981	1762237	21406353	21405109	1257	1245	94.14	18985988	23289756	OU342889.1	chr18	OU342889.1	chr13	NC_062983.1
1746915	1748257	21421866	21420543	1343	1324	90.75	18985988	23289756	OU342889.1	chr18	OU342889.1	chr13	NC_062983.1
1739681	1742581	21428691	21425803	2901	2889	92.02	18985988	23289756	OU342889.1	chr18	OU342889.1	chr13	NC_062983.1
1736808	1738011	21431285	21430159	1204	1127	87.92	18985988	23289756	OU342889.1	chr18	OU342889.1	chr13	NC_062983.1
1728218	1729333	21440177	21439071	1116	1107	92.9	18985988	23289756	OU342889.1	chr18	OU342889.1	chr13	NC_062983.1
1682048	1683084	21532036	21531022	1037	1015	92.05	18985988	23289756	OU342889.1	chr18	OU342889.1	chr13	NC_062983.1
1660679	1661915	21560128	21558880	1237	1249	83.85	18985988	23289756	OU342889.1	chr18	OU342889.1	chr13	NC_062983.1
1636381	1637748	21612072	21610716	1368	1357	92.71	18985988	23289756	OU342889.1	chr18	OU342889.1	chr13	NC_062983.1
1635145	1636236	21613259	21612208	1092	1052	87.65	18985988	23289756	OU342889.1	chr18	OU342889.1	chr13	NC_062983.1
1631494	1634910	21617408	21613988	3417	3421	94.87	18985988	23289756	OU342889.1	chr18	OU342889.1	chr13	NC_062983.1
1579507	1581121	21672621	21671056	1615	1566	92.52	18985988	23289756	OU342889.1	chr18	OU342889.1	chr13	NC_062983.1
1554505	1556036	21679923	21678387	1532	1537	93.56	18985988	23289756	OU342889.1	chr18	OU342889.1	chr13	NC_062983.1
1528745	1529856	21710952	21709841	1112	1112	88.59	18985988	23289756	OU342889.1	chr18	OU342889.1	chr13	NC_062983.1
1517860	1519022	21723635	21722491	1163	1145	91.61	18985988	23289756	OU342889.1	chr18	OU342889.1	chr13	NC_062983.1
1516188	1517846	21725654	21723986	1659	1669	94.37	18985988	23289756	OU342889.1	chr18	OU342889.1	chr13	NC_062983.1
1509407	1510901	21731608	21730137	1495	1472	91.92	18985988	23289756	OU342889.1	chr18	OU342889.1	chr13	NC_062983.1
1497294	1501212	21750554	21746589	3919	3966	93.44	18985988	23289756	OU342889.1	chr18	OU342889.1	chr13	NC_062983.1
1488392	1490031	21758822	21757184	1640	1639	95.22	18985988	23289756	OU342889.1	chr18	OU342889.1	chr13	NC_062983.1
1484234	1486745	21762761	21760244	2512	2518	94.88	18985988	23289756	OU342889.1	chr18	OU342889.1	chr13	NC_062983.1
1480608	1482614	21766477	21764478	2007	2000	88.02	18985988	23289756	OU342889.1	chr18	OU342889.1	chr13	NC_062983.1
1254942	1256075	22016860	22015726	1134	1135	88.78	18985988	23289756	OU342889.1	chr18	OU342889.1	chr13	NC_062983.1
1169216	1171758	22101218	22098682	2543	2537	90.84	18985988	23289756	OU342889.1	chr18	OU342889.1	chr13	NC_062983.1
1134655	1136188	22123680	22122138	1534	1543	92.44	18985988	23289756	OU342889.1	chr18	OU342889.1	chr13	NC_062983.1
1100329	1101508	22159276	22158081	1180	1196	91.38	18985988	23289756	OU342889.1	chr18	OU342889.1	chr13	NC_062983.1
1092487	1094126	22165321	22163708	1640	1614	90.57	18985988	23289756	OU342889.1	chr18	OU342889.1	chr13	NC_062983.1
1043386	1044541	22204000	22202830	1156	1171	87.88	18985988	23289756	OU342889.1	chr18	OU342889.1	chr13	NC_062983.1
932836	934333	22313453	22311958	1498	1496	85.53	18985988	23289756	OU342889.1	chr18	OU342889.1	chr13	NC_062983.1
775342	777551	22424104	22421885	2210	2220	91.26	18985988	23289756	OU342889.1	chr18	OU342889.1	chr13	NC_062983.1
747059	748984	22450274	22448346	1926	1929	87.4	18985988	23289756	OU342889.1	chr18	OU342889.1	chr13	NC_062983.1
743535	746062	22453879	22451355	2528	2525	88.92	18985988	23289756	OU342889.1	chr18	OU342889.1	chr13	NC_062983.1
713175	714671	22473568	22472152	1497	1417	90.09	18985988	23289756	OU342889.1	chr18	OU342889.1	chr13	NC_062983.1
711066	712386	22475374	22474148	1321	1227	89	18985988	23289756	OU342889.1	chr18	OU342889.1	chr13	NC_062983.1
621362	622690	22556459	22555123	1329	1337	85.52	18985988	23289756	OU342889.1	chr18	OU342889.1	chr13	NC_062983.1
610353	612501	22569038	22566882	2149	2157	92.71	18985988	23289756	OU342889.1	chr18	OU342889.1	chr13	NC_062983.1
575163	576367	22622310	22621095	1205	1216	83.25	18985988	23289756	OU342889.1	chr18	OU342889.1	chr13	NC_062983.1
355512	356636	22886173	22885040	1125	1134	93.4	18985988	23289756	OU342889.1	chr18	OU342889.1	chr13	NC_062983.1
344382	345876	22896603	22895226	1495	1378	81.65	18985988	23289756	OU342889.1	chr18	OU342889.1	chr13	NC_062983.1
335601	336736	22902620	22901566	1136	1055	83.23	18985988	23289756	OU342889.1	chr18	OU342889.1	chr13	NC_062983.1
323912	325477	22920509	22918953	1566	1557	86.3	18985988	23289756	OU342889.1	chr18	OU342889.1	chr13	NC_062983.1
279589	280880	22967787	22966513	1292	1275	85.87	18985988	23289756	OU342889.1	chr18	OU342889.1	chr13	NC_062983.1
140826	141886	23111363	23110312	1061	1052	89.12	18985988	23289756	OU342889.1	chr18	OU342889.1	chr13	NC_062983.1
128518	130164	23123827	23122175	1647	1653	85.32	18985988	23289756	OU342889.1	chr18	OU342889.1	chr13	NC_062983.1
46409	47668	23284056	23285315	1260	1260	100	59781	23289756	CAJUYE010000038.1			chr13	NC_062983.1
24688013	24689390	197167	195802	1378	1366	86.76	24834953	22349846	OU342877.1	chr06	OU342877.1	chr14	NC_062984.1
23906693	23907928	1220003	1218776	1236	1228	94.94	24834953	22349846	OU342877.1	chr06	OU342877.1	chr14	NC_062984.1
23898903	23901341	1233103	1230662	2439	2442	86.57	24834953	22349846	OU342877.1	chr06	OU342877.1	chr14	NC_062984.1
23768538	23769858	1409689	1408373	1321	1317	88.03	24834953	22349846	OU342877.1	chr06	OU342877.1	chr14	NC_062984.1
23749393	23750477	1436668	1435591	1085	1078	83.76	24834953	22349846	OU342877.1	chr06	OU342877.1	chr14	NC_062984.1
23710849	23712379	1498837	1497324	1531	1514	88.02	24834953	22349846	OU342877.1	chr06	OU342877.1	chr14	NC_062984.1
23383149	23384802	1832496	1830845	1654	1652	91.86	24834953	22349846	OU342877.1	chr06	OU342877.1	chr14	NC_062984.1
21940720	21942939	2733805	2736047	2220	2243	91.25	24834953	22349846	OU342877.1	chr06	OU342877.1	chr14	NC_062984.1
22024874	22027270	2848259	2850675	2397	2417	88.83	24834953	22349846	OU342877.1	chr06	OU342877.1	chr14	NC_062984.1
22531311	22532856	3392040	3393573	1546	1534	89	24834953	22349846	OU342877.1	chr06	OU342877.1	chr14	NC_062984.1
21537830	21539985	4028883	4031026	2156	2144	89.61	24834953	22349846	OU342877.1	chr06	OU342877.1	chr14	NC_062984.1
20994763	20995800	4847856	4846836	1038	1021	87.32	24834953	22349846	OU342877.1	chr06	OU342877.1	chr14	NC_062984.1
20945792	20947064	4883693	4882423	1273	1271	87.75	24834953	22349846	OU342877.1	chr06	OU342877.1	chr14	NC_062984.1
20931206	20933445	4900015	4897783	2240	2233	84.62	24834953	22349846	OU342877.1	chr06	OU342877.1	chr14	NC_062984.1
20920044	20921043	4911841	4910803	1000	1039	86.29	24834953	22349846	OU342877.1	chr06	OU342877.1	chr14	NC_062984.1
20901388	20902833	4969883	4968435	1446	1449	84.79	24834953	22349846	OU342877.1	chr06	OU342877.1	chr14	NC_062984.1
20882920	20884077	4982634	4981474	1158	1161	82.22	24834953	22349846	OU342877.1	chr06	OU342877.1	chr14	NC_062984.1
20879265	20880348	4989206	4988117	1084	1090	84.28	24834953	22349846	OU342877.1	chr06	OU342877.1	chr14	NC_062984.1
20848366	20850131	5026938	5025159	1766	1780	89.15	24834953	22349846	OU342877.1	chr06	OU342877.1	chr14	NC_062984.1
20811798	20813840	5073642	5071563	2043	2080	90.08	24834953	22349846	OU342877.1	chr06	OU342877.1	chr14	NC_062984.1
20806221	20807778	5080532	5078987	1558	1546	91.42	24834953	22349846	OU342877.1	chr06	OU342877.1	chr14	NC_062984.1
20739780	20741271	5148014	5146523	1492	1492	88.4	24834953	22349846	OU342877.1	chr06	OU342877.1	chr14	NC_062984.1
20650980	20652500	5251807	5250298	1521	1510	91.76	24834953	22349846	OU342877.1	chr06	OU342877.1	chr14	NC_062984.1
20639647	20641280	5269610	5268003	1634	1608	89.14	24834953	22349846	OU342877.1	chr06	OU342877.1	chr14	NC_062984.1
20633410	20634649	5280491	5279302	1240	1190	84.6	24834953	22349846	OU342877.1	chr06	OU342877.1	chr14	NC_062984.1
20569024	20571210	5346943	5344754	2187	2190	89.14	24834953	22349846	OU342877.1	chr06	OU342877.1	chr14	NC_062984.1
20547638	20549155	5364326	5362826	1518	1501	90.19	24834953	22349846	OU342877.1	chr06	OU342877.1	chr14	NC_062984.1
20415131	20416267	5521266	5520146	1137	1121	86.33	24834953	22349846	OU342877.1	chr06	OU342877.1	chr14	NC_062984.1
20228909	20230014	5677244	5676136	1106	1109	91.65	24834953	22349846	OU342877.1	chr06	OU342877.1	chr14	NC_062984.1
20196554	20197603	5711842	5710792	1050	1051	90.84	24834953	22349846	OU342877.1	chr06	OU342877.1	chr14	NC_062984.1
20086223	20092910	5851800	5845100	6688	6701	88.6	24834953	22349846	OU342877.1	chr06	OU342877.1	chr14	NC_062984.1
19991665	19993200	5948994	5947462	1536	1533	88.67	24834953	22349846	OU342877.1	chr06	OU342877.1	chr14	NC_062984.1
14880044	14881893	6022830	6020981	1850	1850	85.85	25305885	22349846	OU342876.1	chr06	OU342877.1	chr14	NC_062984.1
19933442	19934808	6044552	6043192	1367	1361	91.47	24834953	22349846	OU342877.1	chr06	OU342877.1	chr14	NC_062984.1
19491791	19493718	6588514	6586586	1928	1929	86.36	24834953	22349846	OU342877.1	chr06	OU342877.1	chr14	NC_062984.1
19342741	19344047	6746771	6745493	1307	1279	90.01	24834953	22349846	OU342877.1	chr06	OU342877.1	chr14	NC_062984.1
19339513	19341813	6750074	6747756	2301	2319	91.37	24834953	22349846	OU342877.1	chr06	OU342877.1	chr14	NC_062984.1
19293607	19294802	6771800	6770598	1196	1203	88.69	24834953	22349846	OU342877.1	chr06	OU342877.1	chr14	NC_062984.1
19160748	19162283	6926380	6924842	1536	1539	90.09	24834953	22349846	OU342877.1	chr06	OU342877.1	chr14	NC_062984.1
19139647	19141682	6944002	6942000	2036	2003	87.74	24834953	22349846	OU342877.1	chr06	OU342877.1	chr14	NC_062984.1
19129752	19133269	6977241	6973820	3518	3422	87.89	24834953	22349846	OU342877.1	chr06	OU342877.1	chr14	NC_062984.1
19128378	19129561	6980899	6979718	1184	1182	95.89	24834953	22349846	OU342877.1	chr06	OU342877.1	chr14	NC_062984.1
18893146	18894492	7270699	7269358	1347	1342	94.3	24834953	22349846	OU342877.1	chr06	OU342877.1	chr14	NC_062984.1
18885794	18887771	7289479	7287520	1978	1960	87.43	24834953	22349846	OU342877.1	chr06	OU342877.1	chr14	NC_062984.1
18773378	18775295	7472142	7470207	1918	1936	91.85	24834953	22349846	OU342877.1	chr06	OU342877.1	chr14	NC_062984.1
18746343	18751872	7523321	7517881	5530	5441	89.65	24834953	22349846	OU342877.1	chr06	OU342877.1	chr14	NC_062984.1
18484805	18486066	7968366	7967102	1262	1265	86.39	24834953	22349846	OU342877.1	chr06	OU342877.1	chr14	NC_062984.1
18094292	18095328	8376053	8375009	1037	1045	88.91	24834953	22349846	OU342877.1	chr06	OU342877.1	chr14	NC_062984.1
18078833	18079892	8403868	8402808	1060	1061	89.54	24834953	22349846	OU342877.1	chr06	OU342877.1	chr14	NC_062984.1
18003625	18004788	8498687	8497551	1164	1137	90.48	24834953	22349846	OU342877.1	chr06	OU342877.1	chr14	NC_062984.1
17983360	17984546	8535335	8534151	1187	1185	89.13	24834953	22349846	OU342877.1	chr06	OU342877.1	chr14	NC_062984.1
17792941	17793980	8725583	8724543	1040	1041	90.59	24834953	22349846	OU342877.1	chr06	OU342877.1	chr14	NC_062984.1
17558241	17561451	8857999	8854783	3211	3217	90.3	24834953	22349846	OU342877.1	chr06	OU342877.1	chr14	NC_062984.1
17556456	17557703	8859512	8858265	1248	1248	88.31	24834953	22349846	OU342877.1	chr06	OU342877.1	chr14	NC_062984.1
17381815	17383241	9041743	9040304	1427	1440	90.24	24834953	22349846	OU342877.1	chr06	OU342877.1	chr14	NC_062984.1
17378368	17379743	9044896	9043568	1376	1329	87.44	24834953	22349846	OU342877.1	chr06	OU342877.1	chr14	NC_062984.1
17160147	17161521	9304525	9303186	1375	1340	90.19	24834953	22349846	OU342877.1	chr06	OU342877.1	chr14	NC_062984.1
17156760	17157907	9309537	9308398	1148	1140	93.6	24834953	22349846	OU342877.1	chr06	OU342877.1	chr14	NC_062984.1
17130151	17132403	9335870	9333656	2253	2215	89.06	24834953	22349846	OU342877.1	chr06	OU342877.1	chr14	NC_062984.1
17121394	17122722	9340374	9339063	1329	1312	89.05	24834953	22349846	OU342877.1	chr06	OU342877.1	chr14	NC_062984.1
17111578	17114431	9346507	9343712	2854	2796	89.82	24834953	22349846	OU342877.1	chr06	OU342877.1	chr14	NC_062984.1
17101076	17102725	9353764	9352114	1650	1651	94.55	24834953	22349846	OU342877.1	chr06	OU342877.1	chr14	NC_062984.1
17098004	17100488	9357333	9354834	2485	2500	93.83	24834953	22349846	OU342877.1	chr06	OU342877.1	chr14	NC_062984.1
17095701	17097167	9360338	9358868	1467	1471	91.48	24834953	22349846	OU342877.1	chr06	OU342877.1	chr14	NC_062984.1
17072232	17073571	9392341	9390969	1340	1373	89.03	24834953	22349846	OU342877.1	chr06	OU342877.1	chr14	NC_062984.1
17067385	17068556	9395623	9394483	1172	1141	84.95	24834953	22349846	OU342877.1	chr06	OU342877.1	chr14	NC_062984.1
17020181	17021273	9420570	9419485	1093	1086	87.74	24834953	22349846	OU342877.1	chr06	OU342877.1	chr14	NC_062984.1
16818036	16819297	9676274	9675016	1262	1259	89.78	24834953	22349846	OU342877.1	chr06	OU342877.1	chr14	NC_062984.1
16812380	16814164	9689179	9687435	1785	1745	85.67	24834953	22349846	OU342877.1	chr06	OU342877.1	chr14	NC_062984.1
16610120	16611297	9892381	9891224	1178	1158	90.58	24834953	22349846	OU342877.1	chr06	OU342877.1	chr14	NC_062984.1
16575876	16577464	9927065	9925478	1589	1588	91.41	24834953	22349846	OU342877.1	chr06	OU342877.1	chr14	NC_062984.1
16542348	16544018	9948321	9946650	1671	1672	92.7	24834953	22349846	OU342877.1	chr06	OU342877.1	chr14	NC_062984.1
16516272	16518030	9989419	9987663	1759	1757	89.73	24834953	22349846	OU342877.1	chr06	OU342877.1	chr14	NC_062984.1
16431703	16433301	10045684	10044080	1599	1605	86.37	24834953	22349846	OU342877.1	chr06	OU342877.1	chr14	NC_062984.1
15852134	15853151	10875508	10874494	1018	1015	86.65	24834953	22349846	OU342877.1	chr06	OU342877.1	chr14	NC_062984.1
15846068	15847670	10877839	10876237	1603	1603	88.1	24834953	22349846	OU342877.1	chr06	OU342877.1	chr14	NC_062984.1
15755450	15756687	10973812	10972598	1238	1215	91.6	24834953	22349846	OU342877.1	chr06	OU342877.1	chr14	NC_062984.1
15438923	15441032	11321000	11318910	2110	2091	89.53	24834953	22349846	OU342877.1	chr06	OU342877.1	chr14	NC_062984.1
15372403	15373597	11389245	11388046	1195	1200	88.34	24834953	22349846	OU342877.1	chr06	OU342877.1	chr14	NC_062984.1
15349100	15350222	11419844	11418709	1123	1136	93.49	24834953	22349846	OU342877.1	chr06	OU342877.1	chr14	NC_062984.1
15288276	15290931	11488367	11485731	2656	2637	93.33	24834953	22349846	OU342877.1	chr06	OU342877.1	chr14	NC_062984.1
15283018	15284824	11500148	11498339	1807	1810	89.83	24834953	22349846	OU342877.1	chr06	OU342877.1	chr14	NC_062984.1
15268067	15276992	11523028	11514149	8926	8880	94.26	24834953	22349846	OU342877.1	chr06	OU342877.1	chr14	NC_062984.1
22703	27184	12328677	12333165	4482	4489	86.87	146373	22349846	CAJUYE010000020.1			chr14	NC_062984.1
14179127	14184757	12701139	12695518	5631	5622	88.72	24834953	22349846	OU342877.1	chr06	OU342877.1	chr14	NC_062984.1
14166922	14168036	12712165	12711051	1115	1115	91.3	24834953	22349846	OU342877.1	chr06	OU342877.1	chr14	NC_062984.1
14132782	14135017	12745380	12743136	2236	2245	91.45	24834953	22349846	OU342877.1	chr06	OU342877.1	chr14	NC_062984.1
14120365	14121735	12780205	12778855	1371	1351	91.42	24834953	22349846	OU342877.1	chr06	OU342877.1	chr14	NC_062984.1
14103267	14106058	12793969	12791128	2792	2842	88.53	24834953	22349846	OU342877.1	chr06	OU342877.1	chr14	NC_062984.1
14059687	14062103	12825151	12822785	2417	2367	89.45	24834953	22349846	OU342877.1	chr06	OU342877.1	chr14	NC_062984.1
14052963	14053972	12835775	12834768	1010	1008	89.54	24834953	22349846	OU342877.1	chr06	OU342877.1	chr14	NC_062984.1
13991180	13992779	12913228	12911646	1600	1583	89.33	24834953	22349846	OU342877.1	chr06	OU342877.1	chr14	NC_062984.1
13989713	13990789	12915426	12914330	1077	1097	91.32	24834953	22349846	OU342877.1	chr06	OU342877.1	chr14	NC_062984.1
13980088	13981341	12937641	12936415	1254	1227	90.7	24834953	22349846	OU342877.1	chr06	OU342877.1	chr14	NC_062984.1
13966335	13967577	12959149	12957919	1243	1231	87.57	24834953	22349846	OU342877.1	chr06	OU342877.1	chr14	NC_062984.1
13915327	13916383	13000890	12999813	1057	1078	87.75	24834953	22349846	OU342877.1	chr06	OU342877.1	chr14	NC_062984.1
13885904	13888886	13045081	13042098	2983	2984	90.75	24834953	22349846	OU342877.1	chr06	OU342877.1	chr14	NC_062984.1
13470821	13472147	13589727	13588398	1327	1330	92.56	24834953	22349846	OU342877.1	chr06	OU342877.1	chr14	NC_062984.1
13431627	13433249	13635103	13633490	1623	1614	93.18	24834953	22349846	OU342877.1	chr06	OU342877.1	chr14	NC_062984.1
13354766	13356860	13738109	13736012	2095	2098	88.69	24834953	22349846	OU342877.1	chr06	OU342877.1	chr14	NC_062984.1
13342075	13343617	13773255	13771716	1543	1540	94.04	24834953	22349846	OU342877.1	chr06	OU342877.1	chr14	NC_062984.1
12855089	12856130	14345907	14344896	1042	1012	91.09	24834953	22349846	OU342877.1	chr06	OU342877.1	chr14	NC_062984.1
11168497	11169620	14639871	14638751	1124	1121	87.78	24834953	22349846	OU342877.1	chr06	OU342877.1	chr14	NC_062984.1
10988732	10989868	14801834	14800702	1137	1133	86.84	24834953	22349846	OU342877.1	chr06	OU342877.1	chr14	NC_062984.1
10984286	10986669	14804818	14802435	2384	2384	92.58	24834953	22349846	OU342877.1	chr06	OU342877.1	chr14	NC_062984.1
10888521	10889525	14907089	14906068	1005	1022	86.24	24834953	22349846	OU342877.1	chr06	OU342877.1	chr14	NC_062984.1
10762051	10763470	15000520	14999101	1420	1420	91.27	24834953	22349846	OU342877.1	chr06	OU342877.1	chr14	NC_062984.1
10759349	10760701	15003648	15002321	1353	1328	92.57	24834953	22349846	OU342877.1	chr06	OU342877.1	chr14	NC_062984.1
10736350	10737975	15028881	15027260	1626	1622	89.94	24834953	22349846	OU342877.1	chr06	OU342877.1	chr14	NC_062984.1
10576373	10577642	15327186	15325923	1270	1264	87.91	24834953	22349846	OU342877.1	chr06	OU342877.1	chr14	NC_062984.1
10465285	10467038	15414777	15413021	1754	1757	88.98	24834953	22349846	OU342877.1	chr06	OU342877.1	chr14	NC_062984.1
10248302	10249525	15701423	15700222	1224	1202	87.46	24834953	22349846	OU342877.1	chr06	OU342877.1	chr14	NC_062984.1
10230101	10231276	15713150	15711973	1176	1178	87.38	24834953	22349846	OU342877.1	chr06	OU342877.1	chr14	NC_062984.1
10060280	10062945	15858866	15856204	2666	2663	90.44	24834953	22349846	OU342877.1	chr06	OU342877.1	chr14	NC_062984.1
10051402	10052429	15861951	15860921	1028	1031	94.37	24834953	22349846	OU342877.1	chr06	OU342877.1	chr14	NC_062984.1
10041808	10043040	15869414	15868182	1233	1233	86.7	24834953	22349846	OU342877.1	chr06	OU342877.1	chr14	NC_062984.1
9980098	9984879	15901547	15896759	4782	4789	91.26	24834953	22349846	OU342877.1	chr06	OU342877.1	chr14	NC_062984.1
9883422	9885427	16008734	16006753	2006	1982	85.19	24834953	22349846	OU342877.1	chr06	OU342877.1	chr14	NC_062984.1
9706940	9708278	16107416	16106084	1339	1333	91.8	24834953	22349846	OU342877.1	chr06	OU342877.1	chr14	NC_062984.1
9177847	9179335	16650467	16648977	1489	1491	87.13	24834953	22349846	OU342877.1	chr06	OU342877.1	chr14	NC_062984.1
9108732	9110610	16722171	16720288	1879	1884	88.39	24834953	22349846	OU342877.1	chr06	OU342877.1	chr14	NC_062984.1
9079101	9081061	16743716	16741755	1961	1962	91.44	24834953	22349846	OU342877.1	chr06	OU342877.1	chr14	NC_062984.1
9068330	9069778	16754991	16753552	1449	1440	90.5	24834953	22349846	OU342877.1	chr06	OU342877.1	chr14	NC_062984.1
9057944	9059257	16770174	16768886	1314	1289	92.35	24834953	22349846	OU342877.1	chr06	OU342877.1	chr14	NC_062984.1
9022514	9023706	16825828	16824621	1193	1208	91.16	24834953	22349846	OU342877.1	chr06	OU342877.1	chr14	NC_062984.1
8986780	8988145	16863316	16861960	1366	1357	88.93	24834953	22349846	OU342877.1	chr06	OU342877.1	chr14	NC_062984.1
8937858	8939632	16916580	16914808	1775	1773	89.53	24834953	22349846	OU342877.1	chr06	OU342877.1	chr14	NC_062984.1
8932185	8934401	16923013	16920797	2217	2217	88.71	24834953	22349846	OU342877.1	chr06	OU342877.1	chr14	NC_062984.1
8872919	8874114	16975929	16974680	1196	1250	88.07	24834953	22349846	OU342877.1	chr06	OU342877.1	chr14	NC_062984.1
8861194	8863027	16986995	16985172	1834	1824	88.47	24834953	22349846	OU342877.1	chr06	OU342877.1	chr14	NC_062984.1
8418147	8419773	17468631	17467011	1627	1621	92.56	24834953	22349846	OU342877.1	chr06	OU342877.1	chr14	NC_062984.1
7880669	7881769	18082107	18080997	1101	1111	87.41	24834953	22349846	OU342877.1	chr06	OU342877.1	chr14	NC_062984.1
7845437	7848317	18134108	18131241	2881	2868	92.56	24834953	22349846	OU342877.1	chr06	OU342877.1	chr14	NC_062984.1
7749719	7751242	18275617	18274094	1524	1524	85.07	24834953	22349846	OU342877.1	chr06	OU342877.1	chr14	NC_062984.1
7555049	7556892	18583560	18581688	1844	1873	89.08	24834953	22349846	OU342877.1	chr06	OU342877.1	chr14	NC_062984.1
7546940	7548000	18590567	18589518	1061	1050	87.37	24834953	22349846	OU342877.1	chr06	OU342877.1	chr14	NC_062984.1
7543566	7545132	18607804	18606379	1567	1426	85.75	24834953	22349846	OU342877.1	chr06	OU342877.1	chr14	NC_062984.1
7519697	7521082	18637841	18636457	1386	1385	93.07	24834953	22349846	OU342877.1	chr06	OU342877.1	chr14	NC_062984.1
7475140	7476483	18751263	18749961	1344	1303	88.15	24834953	22349846	OU342877.1	chr06	OU342877.1	chr14	NC_062984.1
7425060	7426174	18792602	18791491	1115	1112	89.01	24834953	22349846	OU342877.1	chr06	OU342877.1	chr14	NC_062984.1
1406259	1407872	18933849	18935474	1614	1626	93.81	24834953	22349846	OU342877.1	chr06	OU342877.1	chr14	NC_062984.1
1416245	1418931	18943108	18945797	2687	2690	90.28	24834953	22349846	OU342877.1	chr06	OU342877.1	chr14	NC_062984.1
1452342	1453542	18999369	19000555	1201	1187	87.63	24834953	22349846	OU342877.1	chr06	OU342877.1	chr14	NC_062984.1
1979670	1981637	19344440	19346401	1968	1962	86.03	24834953	22349846	OU342877.1	chr06	OU342877.1	chr14	NC_062984.1
1991325	1992614	19356568	19357865	1290	1298	92.3	24834953	22349846	OU342877.1	chr06	OU342877.1	chr14	NC_062984.1
2078606	2080068	19426576	19428038	1463	1463	91.66	24834953	22349846	OU342877.1	chr06	OU342877.1	chr14	NC_062984.1
2300032	2301209	19639188	19640383	1178	1196	83.35	24834953	22349846	OU342877.1	chr06	OU342877.1	chr14	NC_062984.1
2511794	2513159	19670673	19669311	1366	1363	89.55	24834953	22349846	OU342877.1	chr06	OU342877.1	chr14	NC_062984.1
2510170	2511496	19672450	19671135	1327	1316	88.02	24834953	22349846	OU342877.1	chr06	OU342877.1	chr14	NC_062984.1
2538307	2539866	19901293	19902846	1560	1554	90.33	24834953	22349846	OU342877.1	chr06	OU342877.1	chr14	NC_062984.1
3106442	3109001	20679989	20682544	2560	2556	88.18	24834953	22349846	OU342877.1	chr06	OU342877.1	chr14	NC_062984.1
3505990	3507270	21237789	21239066	1281	1278	90.67	24834953	22349846	OU342877.1	chr06	OU342877.1	chr14	NC_062984.1
3744127	3746200	21522617	21524680	2074	2064	89.71	24834953	22349846	OU342877.1	chr06	OU342877.1	chr14	NC_062984.1
7262398	7263625	21862528	21861313	1228	1216	93.84	24834953	22349846	OU342877.1	chr06	OU342877.1	chr14	NC_062984.1
7004705	7006826	22153489	22151392	2122	2098	88.08	24834953	22349846	OU342877.1	chr06	OU342877.1	chr14	NC_062984.1
6925542	6926968	22261012	22259614	1427	1399	89.38	24834953	22349846	OU342877.1	chr06	OU342877.1	chr14	NC_062984.1
6900204	6901611	22286539	22285134	1408	1406	92.56	24834953	22349846	OU342877.1	chr06	OU342877.1	chr14	NC_062984.1
18085595	18090243	19908	15248	4649	4661	87.94	19197471	22349913	OU342888.1	chr17	OU342888.1	chr15	NC_062985.1
18017303	18018680	108838	107465	1378	1374	89.26	19197471	22349913	OU342888.1	chr17	OU342888.1	chr15	NC_062985.1
17686844	17687942	540063	538962	1099	1102	87.93	19197471	22349913	OU342888.1	chr17	OU342888.1	chr15	NC_062985.1
17652340	17654146	555845	554042	1807	1804	90.2	19197471	22349913	OU342888.1	chr17	OU342888.1	chr15	NC_062985.1
17473750	17474774	843370	842326	1025	1045	89.97	19197471	22349913	OU342888.1	chr17	OU342888.1	chr15	NC_062985.1
17397553	17398826	961024	959761	1274	1264	89.53	19197471	22349913	OU342888.1	chr17	OU342888.1	chr15	NC_062985.1
17363918	17365662	986236	984486	1745	1751	88	19197471	22349913	OU342888.1	chr17	OU342888.1	chr15	NC_062985.1
17073381	17075746	1389105	1386742	2366	2364	88.75	19197471	22349913	OU342888.1	chr17	OU342888.1	chr15	NC_062985.1
17017347	17018379	1449157	1450188	1033	1032	87.81	19197471	22349913	OU342888.1	chr17	OU342888.1	chr15	NC_062985.1
17024761	17028299	1455029	1458633	3539	3605	86.73	19197471	22349913	OU342888.1	chr17	OU342888.1	chr15	NC_062985.1
16934504	16936182	1563590	1561870	1679	1721	88.99	19197471	22349913	OU342888.1	chr17	OU342888.1	chr15	NC_062985.1
16928585	16930596	1568164	1566100	2012	2065	89.26	19197471	22349913	OU342888.1	chr17	OU342888.1	chr15	NC_062985.1
16921442	16922760	1577498	1576198	1319	1301	91.33	19197471	22349913	OU342888.1	chr17	OU342888.1	chr15	NC_062985.1
16911287	16914152	1586894	1584064	2866	2831	88.48	19197471	22349913	OU342888.1	chr17	OU342888.1	chr15	NC_062985.1
16895376	16896485	1598567	1597453	1110	1115	87.94	19197471	22349913	OU342888.1	chr17	OU342888.1	chr15	NC_062985.1
16881250	16882524	1630999	1629751	1275	1249	85.3	19197471	22349913	OU342888.1	chr17	OU342888.1	chr15	NC_062985.1
16674523	16675801	1877575	1876301	1279	1275	90.39	19197471	22349913	OU342888.1	chr17	OU342888.1	chr15	NC_062985.1
16664260	16665733	1890464	1888991	1474	1474	86.06	19197471	22349913	OU342888.1	chr17	OU342888.1	chr15	NC_062985.1
16594192	16595791	1982178	1980572	1600	1607	88.56	19197471	22349913	OU342888.1	chr17	OU342888.1	chr15	NC_062985.1
16592066	16593474	1984101	1982692	1409	1410	91.42	19197471	22349913	OU342888.1	chr17	OU342888.1	chr15	NC_062985.1
16381628	16382852	2206538	2205336	1225	1203	88	19197471	22349913	OU342888.1	chr17	OU342888.1	chr15	NC_062985.1
16354037	16355208	2235411	2234277	1172	1135	89.22	19197471	22349913	OU342888.1	chr17	OU342888.1	chr15	NC_062985.1
16349599	16350684	2239902	2238813	1086	1090	84	19197471	22349913	OU342888.1	chr17	OU342888.1	chr15	NC_062985.1
16233978	16236053	2420143	2418070	2076	2074	87.61	19197471	22349913	OU342888.1	chr17	OU342888.1	chr15	NC_062985.1
16213396	16214541	2448465	2447320	1146	1146	83.85	19197471	22349913	OU342888.1	chr17	OU342888.1	chr15	NC_062985.1
16211238	16212400	2452291	2451129	1163	1163	87.45	19197471	22349913	OU342888.1	chr17	OU342888.1	chr15	NC_062985.1
16207416	16208617	2463936	2462735	1202	1202	87.95	19197471	22349913	OU342888.1	chr17	OU342888.1	chr15	NC_062985.1
16201828	16203302	2466640	2465187	1475	1454	84.24	19197471	22349913	OU342888.1	chr17	OU342888.1	chr15	NC_062985.1
16191796	16193356	2476020	2474460	1561	1561	87.67	19197471	22349913	OU342888.1	chr17	OU342888.1	chr15	NC_062985.1
16180799	16182149	2501555	2500203	1351	1353	86.43	19197471	22349913	OU342888.1	chr17	OU342888.1	chr15	NC_062985.1
14759512	14761100	3883433	3881848	1589	1586	90.17	19197471	22349913	OU342888.1	chr17	OU342888.1	chr15	NC_062985.1
14745467	14747507	3895108	3893068	2041	2041	87.41	19197471	22349913	OU342888.1	chr17	OU342888.1	chr15	NC_062985.1
14629210	14630577	4035258	4033888	1368	1371	84.28	19197471	22349913	OU342888.1	chr17	OU342888.1	chr15	NC_062985.1
14625403	14626457	4039373	4038311	1055	1063	84.22	19197471	22349913	OU342888.1	chr17	OU342888.1	chr15	NC_062985.1
14379664	14382288	4333034	4330416	2625	2619	95.21	19197471	22349913	OU342888.1	chr17	OU342888.1	chr15	NC_062985.1
14367318	14368681	4344922	4343557	1364	1366	85.02	19197471	22349913	OU342888.1	chr17	OU342888.1	chr15	NC_062985.1
14356471	14358241	4357205	4355408	1771	1798	92.38	19197471	22349913	OU342888.1	chr17	OU342888.1	chr15	NC_062985.1
14349963	14355919	4363754	4357771	5957	5984	91.21	19197471	22349913	OU342888.1	chr17	OU342888.1	chr15	NC_062985.1
14344984	14347104	4369521	4367390	2121	2132	92.72	19197471	22349913	OU342888.1	chr17	OU342888.1	chr15	NC_062985.1
14331817	14333109	4384123	4382832	1293	1292	90.92	19197471	22349913	OU342888.1	chr17	OU342888.1	chr15	NC_062985.1
14330445	14331671	4385843	4384612	1227	1232	88.23	19197471	22349913	OU342888.1	chr17	OU342888.1	chr15	NC_062985.1
14325648	14327578	4390091	4388139	1931	1953	91.89	19197471	22349913	OU342888.1	chr17	OU342888.1	chr15	NC_062985.1
14319242	14320616	4398628	4397287	1375	1342	88.19	19197471	22349913	OU342888.1	chr17	OU342888.1	chr15	NC_062985.1
14089041	14090149	4661498	4660359	1109	1140	86.24	19197471	22349913	OU342888.1	chr17	OU342888.1	chr15	NC_062985.1
22216725	22219137	5187194	5189605	2413	2412	89.56	22557665	22349913	OU342881.1	chr17	OU342888.1	chr15	NC_062985.1
13477912	13478933	5500509	5499488	1022	1022	81.68	19197471	22349913	OU342888.1	chr17	OU342888.1	chr15	NC_062985.1
13337475	13338526	5687566	5686520	1052	1047	89.17	19197471	22349913	OU342888.1	chr17	OU342888.1	chr15	NC_062985.1
13331928	13333296	5693600	5692226	1369	1375	89.36	19197471	22349913	OU342888.1	chr17	OU342888.1	chr15	NC_062985.1
13312449	13314259	5717708	5715907	1811	1802	92.79	19197471	22349913	OU342888.1	chr17	OU342888.1	chr15	NC_062985.1
13061932	13062955	5926000	5925000	1024	1001	87.05	19197471	22349913	OU342888.1	chr17	OU342888.1	chr15	NC_062985.1
12981373	12982674	6005395	6004127	1302	1269	90.89	19197471	22349913	OU342888.1	chr17	OU342888.1	chr15	NC_062985.1
12973901	12975820	6012554	6010664	1920	1891	86.99	19197471	22349913	OU342888.1	chr17	OU342888.1	chr15	NC_062985.1
12833694	12834804	6226513	6225403	1111	1111	91.19	19197471	22349913	OU342888.1	chr17	OU342888.1	chr15	NC_062985.1
12830995	12833547	6229294	6226777	2553	2518	87.76	19197471	22349913	OU342888.1	chr17	OU342888.1	chr15	NC_062985.1
12801925	12803353	6279689	6278269	1429	1421	86.49	19197471	22349913	OU342888.1	chr17	OU342888.1	chr15	NC_062985.1
12786962	12788682	6293654	6291924	1721	1731	91.95	19197471	22349913	OU342888.1	chr17	OU342888.1	chr15	NC_062985.1
12780916	12782065	6303924	6302768	1150	1157	90.69	19197471	22349913	OU342888.1	chr17	OU342888.1	chr15	NC_062985.1
12775188	12776551	6310671	6309330	1364	1342	88.83	19197471	22349913	OU342888.1	chr17	OU342888.1	chr15	NC_062985.1
12737532	12738623	6353349	6352250	1092	1100	91.37	19197471	22349913	OU342888.1	chr17	OU342888.1	chr15	NC_062985.1
12732561	12734600	6358400	6356323	2040	2078	91.32	19197471	22349913	OU342888.1	chr17	OU342888.1	chr15	NC_062985.1
12727452	12728649	6362936	6361727	1198	1210	93.45	19197471	22349913	OU342888.1	chr17	OU342888.1	chr15	NC_062985.1
12726139	12727340	6364263	6363047	1202	1217	92.82	19197471	22349913	OU342888.1	chr17	OU342888.1	chr15	NC_062985.1
12719004	12721153	6370515	6368324	2150	2192	86.73	19197471	22349913	OU342888.1	chr17	OU342888.1	chr15	NC_062985.1
12715719	12717992	6373614	6371366	2274	2249	90.68	19197471	22349913	OU342888.1	chr17	OU342888.1	chr15	NC_062985.1
12713946	12715726	6376642	6374912	1781	1731	91.4	19197471	22349913	OU342888.1	chr17	OU342888.1	chr15	NC_062985.1
12707435	12709962	6384619	6382095	2528	2525	91.85	19197471	22349913	OU342888.1	chr17	OU342888.1	chr15	NC_062985.1
12692729	12694838	6397741	6395643	2110	2099	92.57	19197471	22349913	OU342888.1	chr17	OU342888.1	chr15	NC_062985.1
12690033	12691867	6399732	6397959	1835	1774	90.23	19197471	22349913	OU342888.1	chr17	OU342888.1	chr15	NC_062985.1
12687456	12688558	6402336	6401270	1103	1067	89.23	19197471	22349913	OU342888.1	chr17	OU342888.1	chr15	NC_062985.1
12682557	12685721	6407301	6404111	3165	3191	91.89	19197471	22349913	OU342888.1	chr17	OU342888.1	chr15	NC_062985.1
12679263	12680364	6410214	6409129	1102	1086	86.29	19197471	22349913	OU342888.1	chr17	OU342888.1	chr15	NC_062985.1
12674579	12675694	6414065	6412949	1116	1117	88.64	19197471	22349913	OU342888.1	chr17	OU342888.1	chr15	NC_062985.1
12644540	12645690	6452274	6451148	1151	1127	90.38	19197471	22349913	OU342888.1	chr17	OU342888.1	chr15	NC_062985.1
12637252	12639262	6459215	6457204	2011	2012	93.65	19197471	22349913	OU342888.1	chr17	OU342888.1	chr15	NC_062985.1
12619713	12620854	6466211	6465099	1142	1113	91.69	19197471	22349913	OU342888.1	chr17	OU342888.1	chr15	NC_062985.1
12564716	12566512	6554418	6552644	1797	1775	86.1	19197471	22349913	OU342888.1	chr17	OU342888.1	chr15	NC_062985.1
12560236	12561829	6559323	6557824	1594	1500	87.53	19197471	22349913	OU342888.1	chr17	OU342888.1	chr15	NC_062985.1
12552137	12553804	6565683	6564055	1668	1629	87.34	19197471	22349913	OU342888.1	chr17	OU342888.1	chr15	NC_062985.1
12548939	12550726	6568391	6566661	1788	1731	87.83	19197471	22349913	OU342888.1	chr17	OU342888.1	chr15	NC_062985.1
12545326	12547325	6576924	6574993	2000	1932	86.99	19197471	22349913	OU342888.1	chr17	OU342888.1	chr15	NC_062985.1
12542011	12543559	6578815	6577322	1549	1494	90.75	19197471	22349913	OU342888.1	chr17	OU342888.1	chr15	NC_062985.1
12535510	12537566	6585575	6583474	2057	2102	87.2	19197471	22349913	OU342888.1	chr17	OU342888.1	chr15	NC_062985.1
12527913	12530941	6594032	6591055	3029	2978	94.2	19197471	22349913	OU342888.1	chr17	OU342888.1	chr15	NC_062985.1
12486799	12487942	6660309	6659200	1144	1110	88.7	19197471	22349913	OU342888.1	chr17	OU342888.1	chr15	NC_062985.1
12301517	12303154	6849586	6848007	1638	1580	90.34	19197471	22349913	OU342888.1	chr17	OU342888.1	chr15	NC_062985.1
12297267	12299244	6853818	6851841	1978	1978	88.07	19197471	22349913	OU342888.1	chr17	OU342888.1	chr15	NC_062985.1
12252961	12254146	6890757	6889586	1186	1172	91.52	19197471	22349913	OU342888.1	chr17	OU342888.1	chr15	NC_062985.1
12221901	12223174	6924168	6922905	1274	1264	91.13	19197471	22349913	OU342888.1	chr17	OU342888.1	chr15	NC_062985.1
12001835	12002906	7205030	7203987	1072	1044	90.03	19197471	22349913	OU342888.1	chr17	OU342888.1	chr15	NC_062985.1
11967024	11968882	7246205	7244416	1859	1790	87.28	19197471	22349913	OU342888.1	chr17	OU342888.1	chr15	NC_062985.1
11964900	11966021	7248531	7247419	1122	1113	90.16	19197471	22349913	OU342888.1	chr17	OU342888.1	chr15	NC_062985.1
11959157	11961340	7255427	7253228	2184	2200	90.29	19197471	22349913	OU342888.1	chr17	OU342888.1	chr15	NC_062985.1
11951915	11957913	7262969	7256978	5999	5992	91.42	19197471	22349913	OU342888.1	chr17	OU342888.1	chr15	NC_062985.1
11769325	11770357	7482050	7481029	1033	1022	89.35	19197471	22349913	OU342888.1	chr17	OU342888.1	chr15	NC_062985.1
11762529	11764088	7490219	7488664	1560	1556	91.66	19197471	22349913	OU342888.1	chr17	OU342888.1	chr15	NC_062985.1
11482911	11487193	7806665	7802378	4283	4288	90.62	19197471	22349913	OU342888.1	chr17	OU342888.1	chr15	NC_062985.1
11459547	11460971	7830822	7829400	1425	1423	93.18	19197471	22349913	OU342888.1	chr17	OU342888.1	chr15	NC_062985.1
11050853	11052517	8260092	8258427	1665	1666	86.85	19197471	22349913	OU342888.1	chr17	OU342888.1	chr15	NC_062985.1
10953612	10956807	8355957	8352762	3196	3196	94.04	19197471	22349913	OU342888.1	chr17	OU342888.1	chr15	NC_062985.1
10836908	10838136	8473939	8472708	1229	1232	90.83	19197471	22349913	OU342888.1	chr17	OU342888.1	chr15	NC_062985.1
10734394	10738883	8583778	8579281	4490	4498	89.9	19197471	22349913	OU342888.1	chr17	OU342888.1	chr15	NC_062985.1
10729922	10731017	8587797	8586711	1096	1087	91.39	19197471	22349913	OU342888.1	chr17	OU342888.1	chr15	NC_062985.1
10654648	10655843	8699863	8698677	1196	1187	81.55	19197471	22349913	OU342888.1	chr17	OU342888.1	chr15	NC_062985.1
10611772	10612869	8739710	8738625	1098	1086	89.36	19197471	22349913	OU342888.1	chr17	OU342888.1	chr15	NC_062985.1
10608324	10610388	8743248	8741189	2065	2060	92.25	19197471	22349913	OU342888.1	chr17	OU342888.1	chr15	NC_062985.1
10552931	10554939	8804328	8802372	2009	1957	87.93	19197471	22349913	OU342888.1	chr17	OU342888.1	chr15	NC_062985.1
10299030	10301156	9099632	9097509	2127	2124	88.83	19197471	22349913	OU342888.1	chr17	OU342888.1	chr15	NC_062985.1
10282635	10284449	9131008	9129194	1815	1815	92.46	19197471	22349913	OU342888.1	chr17	OU342888.1	chr15	NC_062985.1
10266206	10267665	9155191	9153725	1460	1467	92.16	19197471	22349913	OU342888.1	chr17	OU342888.1	chr15	NC_062985.1
10190719	10192070	9205066	9203705	1352	1362	90.05	19197471	22349913	OU342888.1	chr17	OU342888.1	chr15	NC_062985.1
10179365	10181502	9216362	9214281	2138	2082	86.84	19197471	22349913	OU342888.1	chr17	OU342888.1	chr15	NC_062985.1
9882702	9884053	9514636	9513279	1352	1358	92.27	19197471	22349913	OU342888.1	chr17	OU342888.1	chr15	NC_062985.1
9811031	9812031	9583700	9582701	1001	1000	87.08	19197471	22349913	OU342888.1	chr17	OU342888.1	chr15	NC_062985.1
9792595	9793656	9627718	9626673	1062	1046	88.26	19197471	22349913	OU342888.1	chr17	OU342888.1	chr15	NC_062985.1
9726638	9728413	9688898	9687123	1776	1776	87.81	19197471	22349913	OU342888.1	chr17	OU342888.1	chr15	NC_062985.1
9563807	9565994	9905221	9903029	2188	2193	91.51	19197471	22349913	OU342888.1	chr17	OU342888.1	chr15	NC_062985.1
9463059	9464185	10078843	10077721	1127	1123	96.45	19197471	22349913	OU342888.1	chr17	OU342888.1	chr15	NC_062985.1
9460256	9461581	10081706	10080364	1326	1343	85.11	19197471	22349913	OU342888.1	chr17	OU342888.1	chr15	NC_062985.1
9409371	9411874	10150236	10147758	2504	2479	87.01	19197471	22349913	OU342888.1	chr17	OU342888.1	chr15	NC_062985.1
9407765	9408824	10155060	10154014	1060	1047	91.47	19197471	22349913	OU342888.1	chr17	OU342888.1	chr15	NC_062985.1
9371611	9373040	10189608	10188179	1430	1430	88.12	19197471	22349913	OU342888.1	chr17	OU342888.1	chr15	NC_062985.1
9317504	9318670	10335935	10334776	1167	1160	92.66	19197471	22349913	OU342888.1	chr17	OU342888.1	chr15	NC_062985.1
8498133	8499877	11381934	11380173	1745	1762	91.93	19197471	22349913	OU342888.1	chr17	OU342888.1	chr15	NC_062985.1
8366471	8367754	11587105	11585810	1284	1296	93.79	19197471	22349913	OU342888.1	chr17	OU342888.1	chr15	NC_062985.1
8053761	8055584	11925669	11923846	1824	1824	93.31	19197471	22349913	OU342888.1	chr17	OU342888.1	chr15	NC_062985.1
7966660	7967780	12007287	12006189	1121	1099	92.42	19197471	22349913	OU342888.1	chr17	OU342888.1	chr15	NC_062985.1
7921771	7923168	12072102	12070713	1398	1390	84.74	19197471	22349913	OU342888.1	chr17	OU342888.1	chr15	NC_062985.1
7636430	7640240	12452020	12448244	3811	3777	91.59	19197471	22349913	OU342888.1	chr17	OU342888.1	chr15	NC_062985.1
7372952	7374801	12712181	12710338	1850	1844	90.16	19197471	22349913	OU342888.1	chr17	OU342888.1	chr15	NC_062985.1
7340168	7342906	12750926	12748180	2739	2747	89	19197471	22349913	OU342888.1	chr17	OU342888.1	chr15	NC_062985.1
7319638	7322479	12765264	12762438	2842	2827	89.92	19197471	22349913	OU342888.1	chr17	OU342888.1	chr15	NC_062985.1
7111171	7112296	13105880	13104741	1126	1140	85.39	19197471	22349913	OU342888.1	chr17	OU342888.1	chr15	NC_062985.1
7033120	7034675	13235971	13234405	1556	1567	86.65	19197471	22349913	OU342888.1	chr17	OU342888.1	chr15	NC_062985.1
6927318	6928424	13363882	13362768	1107	1115	90.35	19197471	22349913	OU342888.1	chr17	OU342888.1	chr15	NC_062985.1
6658601	6660059	13682990	13681532	1459	1459	87.82	19197471	22349913	OU342888.1	chr17	OU342888.1	chr15	NC_062985.1
6573989	6575433	13806433	13807879	1445	1447	90.28	19197471	22349913	OU342888.1	chr17	OU342888.1	chr15	NC_062985.1
21043317	21044706	13860433	13859017	1390	1417	84.94	22981268	22349913	OU342880.1	chr17	OU342888.1	chr15	NC_062985.1
6220801	6222007	14050334	14051516	1207	1183	87.59	19197471	22349913	OU342888.1	chr17	OU342888.1	chr15	NC_062985.1
5896179	5897460	14356775	14355480	1282	1296	87.26	19197471	22349913	OU342888.1	chr17	OU342888.1	chr15	NC_062985.1
5837036	5838432	14472817	14471421	1397	1397	90.2	19197471	22349913	OU342888.1	chr17	OU342888.1	chr15	NC_062985.1
5305596	5306761	14757090	14758222	1166	1133	89.03	19197471	22349913	OU342888.1	chr17	OU342888.1	chr15	NC_062985.1
5718732	5719904	15308374	15309527	1173	1154	88.1	19197471	22349913	OU342888.1	chr17	OU342888.1	chr15	NC_062985.1
4924685	4925757	15500683	15499616	1073	1068	87.89	19197471	22349913	OU342888.1	chr17	OU342888.1	chr15	NC_062985.1
4902682	4908770	15515935	15509874	6089	6062	90.68	19197471	22349913	OU342888.1	chr17	OU342888.1	chr15	NC_062985.1
4886941	4888552	15562083	15560464	1612	1620	87.51	19197471	22349913	OU342888.1	chr17	OU342888.1	chr15	NC_062985.1
[truncated: 3,664 more rows]

## Sheet: Chr27
Output from the MUMmer4 show-coords application [150] showing alignments between the reference (Ref) Leguminivora glycinivorella genome assembly, ilLegGlyc1.1, and the queried Cydia splendana genome assembly, ilCydSple1.1, chromosome 27 (chr27).
Ref_start	Ref_end	Query_start	Query_end	Hit_len_ref	Hit_len_query	%ID	Ref_chr_len	Query_len	Ref	Ref_chr	Ref_Accn	Query_chr	Query_Accn
4648709	4650372	802134	800474	1664	1661	88.23	9886310	7314981	OU342898.1	chr27	OU342898.1	chr27	NC_062997.1
1071531	1072853	1073644	1072327	1323	1318	88.83	9886310	7314981	OU342898.1	chr27	OU342898.1	chr27	NC_062997.1
2821975	2823177	2486575	2485386	1203	1190	93.2	9886310	7314981	OU342898.1	chr27	OU342898.1	chr27	NC_062997.1
2134734	2137670	3142954	3140033	2937	2922	88.54	9886310	7314981	OU342898.1	chr27	OU342898.1	chr27	NC_062997.1
2114137	2115562	3169408	3167983	1426	1426	90.16	9886310	7314981	OU342898.1	chr27	OU342898.1	chr27	NC_062997.1
2741865	2745361	3515168	3518671	3497	3504	91.06	9886310	7314981	OU342898.1	chr27	OU342898.1	chr27	NC_062997.1
16513404	16516097	3523347	3520632	2694	2716	97.83	16596891	7314981	OU342891.1	chr27	OU342898.1	chr27	NC_062997.1
6548735	6550208	3692205	3690729	1474	1477	86.88	9886310	7314981	OU342898.1	chr27	OU342898.1	chr27	NC_062997.1
6474105	6475454	3772622	3771268	1350	1355	94.17	9886310	7314981	OU342898.1	chr27	OU342898.1	chr27	NC_062997.1
6270179	6272236	4043779	4041726	2058	2054	89.37	9886310	7314981	OU342898.1	chr27	OU342898.1	chr27	NC_062997.1
8457249	8458732	4622690	4624146	1484	1457	81	9886310	7314981	OU342898.1	chr27	OU342898.1	chr27	NC_062997.1
8571470	8572617	4749779	4750911	1148	1133	83.65	9886310	7314981	OU342898.1	chr27	OU342898.1	chr27	NC_062997.1
8743831	8745017	4916454	4917662	1187	1209	87.4	9886310	7314981	OU342898.1	chr27	OU342898.1	chr27	NC_062997.1
9323099	9324301	6646988	6648175	1203	1188	89.67	9886310	7314981	OU342898.1	chr27	OU342898.1	chr27	NC_062997.1
9341411	9342651	6652826	6654054	1241	1229	90.1	9886310	7314981	OU342898.1	chr27	OU342898.1	chr27	NC_062997.1
6861486	6862666	7048054	7049237	1181	1184	88.47	9886310	7314981	OU342898.1	chr27	OU342898.1	chr27	NC_062997.1
6909739	6910995	7112848	7114093	1257	1246	87.31	9886310	7314981	OU342898.1	chr27	OU342898.1	chr27	NC_062997.1
8941559	8942917	7185915	7187265	1359	1351	93.04	9886310	7314981	OU342898.1	chr27	OU342898.1	chr27	NC_062997.1
				1649.22	1645.56	89.3839
				691.221	694.646	3.81205
				29686

## Sheet: Chr26
Output from the MUMmer4 show-coords application [150] showing alignments between the reference (Ref) Leguminivora glycinivorella genome assembly, ilLegGlyc1.1, and the queried Cydia splendana genome assembly, ilCydSple1.1, chromosome 26 (chr26).
Ref_start	Ref_end	Query_start	Query_end	Hit_len_ref	Hit_len_query	%ID	Ref_chr_len	Query_len	Ref	Ref_chr	Ref_Accn	Query_chr	Query_Accn
214881	216184	5220777	5222081	1304	1305	85.98	505430	11646544	CAJUYE010000077.1			chr26	NC_062996.1
8605162	8606753	356695	358269	1592	1575	89.03	11632898	11646544	OU342897.1	chr26	OU342897.1	chr26	NC_062996.1
9041103	9042239	762614	763750	1137	1137	88.48	11632898	11646544	OU342897.1	chr26	OU342897.1	chr26	NC_062996.1
9585748	9586787	1117347	1118389	1040	1043	91.6	11632898	11646544	OU342897.1	chr26	OU342897.1	chr26	NC_062996.1
9290210	9292110	1504483	1502563	1901	1921	85.04	11632898	11646544	OU342897.1	chr26	OU342897.1	chr26	NC_062996.1
8209949	8210977	1864341	1863313	1029	1029	89.99	11632898	11646544	OU342897.1	chr26	OU342897.1	chr26	NC_062996.1
8098774	8099854	2022761	2021681	1081	1081	87.8	11632898	11646544	OU342897.1	chr26	OU342897.1	chr26	NC_062996.1
8089397	8090651	2035960	2034709	1255	1252	88.77	11632898	11646544	OU342897.1	chr26	OU342897.1	chr26	NC_062996.1
8064849	8065962	2048894	2047781	1114	1114	88.24	11632898	11646544	OU342897.1	chr26	OU342897.1	chr26	NC_062996.1
8062524	8063742	2050915	2049701	1219	1215	89.67	11632898	11646544	OU342897.1	chr26	OU342897.1	chr26	NC_062996.1
8059236	8060601	2054809	2053445	1366	1365	89.97	11632898	11646544	OU342897.1	chr26	OU342897.1	chr26	NC_062996.1
8032583	8033742	2069062	2067906	1160	1157	86.21	11632898	11646544	OU342897.1	chr26	OU342897.1	chr26	NC_062996.1
7887716	7891116	2162102	2158726	3401	3377	89.4	11632898	11646544	OU342897.1	chr26	OU342897.1	chr26	NC_062996.1
7885633	7887451	2164250	2162429	1819	1822	88.97	11632898	11646544	OU342897.1	chr26	OU342897.1	chr26	NC_062996.1
7879575	7885162	2169982	2164405	5588	5578	88.89	11632898	11646544	OU342897.1	chr26	OU342897.1	chr26	NC_062996.1
7873540	7874607	2173965	2172895	1068	1071	83.77	11632898	11646544	OU342897.1	chr26	OU342897.1	chr26	NC_062996.1
7870166	7871335	2177704	2176534	1170	1171	87.02	11632898	11646544	OU342897.1	chr26	OU342897.1	chr26	NC_062996.1
7556418	7558312	2404780	2402893	1895	1888	92.29	11632898	11646544	OU342897.1	chr26	OU342897.1	chr26	NC_062996.1
6297893	6299221	3529392	3528061	1329	1332	87.7	11632898	11646544	OU342897.1	chr26	OU342897.1	chr26	NC_062996.1
6162555	6164165	3604605	3603001	1611	1605	87.83	11632898	11646544	OU342897.1	chr26	OU342897.1	chr26	NC_062996.1
6148020	6149683	3621836	3620174	1664	1663	90.23	11632898	11646544	OU342897.1	chr26	OU342897.1	chr26	NC_062996.1
6138065	6139659	3630176	3628582	1595	1595	88.89	11632898	11646544	OU342897.1	chr26	OU342897.1	chr26	NC_062996.1
6073665	6075260	3700601	3699008	1596	1594	89.31	11632898	11646544	OU342897.1	chr26	OU342897.1	chr26	NC_062996.1
6053540	6054971	3712925	3711498	1432	1428	88.97	11632898	11646544	OU342897.1	chr26	OU342897.1	chr26	NC_062996.1
5946663	5948089	3759751	3761179	1427	1429	89.92	11632898	11646544	OU342897.1	chr26	OU342897.1	chr26	NC_062996.1
5936418	5938042	3770378	3768764	1625	1615	89.05	11632898	11646544	OU342897.1	chr26	OU342897.1	chr26	NC_062996.1
5925289	5926907	3780599	3778978	1619	1622	86.54	11632898	11646544	OU342897.1	chr26	OU342897.1	chr26	NC_062996.1
5920855	5922979	3785309	3783189	2125	2121	90.61	11632898	11646544	OU342897.1	chr26	OU342897.1	chr26	NC_062996.1
5791825	5793409	4314943	4316515	1585	1573	87.2	11632898	11646544	OU342897.1	chr26	OU342897.1	chr26	NC_062996.1
5795056	5796622	4317733	4319275	1567	1543	88.27	11632898	11646544	OU342897.1	chr26	OU342897.1	chr26	NC_062996.1
5797832	5799518	4320400	4322073	1687	1674	90.47	11632898	11646544	OU342897.1	chr26	OU342897.1	chr26	NC_062996.1
5800451	5802100	4322803	4324459	1650	1657	88.13	11632898	11646544	OU342897.1	chr26	OU342897.1	chr26	NC_062996.1
5804537	5806287	4330390	4332139	1751	1750	89.43	11632898	11646544	OU342897.1	chr26	OU342897.1	chr26	NC_062996.1
5630264	5633713	4426212	4429660	3450	3449	88.21	11632898	11646544	OU342897.1	chr26	OU342897.1	chr26	NC_062996.1
5470467	5471543	4439360	4438281	1077	1080	89.74	11632898	11646544	OU342897.1	chr26	OU342897.1	chr26	NC_062996.1
5307948	5309067	4755025	4756144	1120	1120	93.66	11632898	11646544	OU342897.1	chr26	OU342897.1	chr26	NC_062996.1
4718476	4722031	5509082	5512623	3556	3542	86.34	11632898	11646544	OU342897.1	chr26	OU342897.1	chr26	NC_062996.1
4395031	4397326	6008520	6006251	2296	2270	89.41	11632898	11646544	OU342897.1	chr26	OU342897.1	chr26	NC_062996.1
4389575	4392885	6014848	6011582	3311	3267	92.88	11632898	11646544	OU342897.1	chr26	OU342897.1	chr26	NC_062996.1
4386212	4387850	6018216	6016559	1639	1658	91.31	11632898	11646544	OU342897.1	chr26	OU342897.1	chr26	NC_062996.1
4229382	4230982	6162785	6161174	1601	1612	87.25	11632898	11646544	OU342897.1	chr26	OU342897.1	chr26	NC_062996.1
4201685	4202758	6208558	6207486	1074	1073	88.55	11632898	11646544	OU342897.1	chr26	OU342897.1	chr26	NC_062996.1
3837845	3839402	6679588	6678039	1558	1550	89.74	11632898	11646544	OU342897.1	chr26	OU342897.1	chr26	NC_062996.1
3760609	3762849	6740667	6738455	2241	2213	89.49	11632898	11646544	OU342897.1	chr26	OU342897.1	chr26	NC_062996.1
3900005	3901445	6796100	6797538	1441	1439	89.1	11632898	11646544	OU342897.1	chr26	OU342897.1	chr26	NC_062996.1
3645315	3647804	6803205	6805694	2490	2490	86.83	11632898	11646544	OU342897.1	chr26	OU342897.1	chr26	NC_062996.1
3541683	3542706	7055380	7054351	1024	1030	88.97	11632898	11646544	OU342897.1	chr26	OU342897.1	chr26	NC_062996.1
3539867	3541429	7057179	7055598	1563	1582	86.71	11632898	11646544	OU342897.1	chr26	OU342897.1	chr26	NC_062996.1
28204204	28207080	7085975	7088849	2877	2875	84.43	36108118	11646544	OU342872.1	chr26	OU342897.1	chr26	NC_062996.1
2878998	2880039	8385118	8384077	1042	1042	91.46	11632898	11646544	OU342897.1	chr26	OU342897.1	chr26	NC_062996.1
2726092	2727938	9262645	9264466	1847	1822	87.22	11632898	11646544	OU342897.1	chr26	OU342897.1	chr26	NC_062996.1
2752523	2753915	9282619	9284000	1393	1382	88.65	11632898	11646544	OU342897.1	chr26	OU342897.1	chr26	NC_062996.1
1667292	1668745	9731024	9729571	1454	1454	88.65	11632898	11646544	OU342897.1	chr26	OU342897.1	chr26	NC_062996.1
2102079	2103473	9976760	9978147	1395	1388	87.91	11632898	11646544	OU342897.1	chr26	OU342897.1	chr26	NC_062996.1
1565686	1566887	10115166	10113959	1202	1208	81.58	11632898	11646544	OU342897.1	chr26	OU342897.1	chr26	NC_062996.1
1325240	1326378	10394733	10395870	1139	1138	88.86	11632898	11646544	OU342897.1	chr26	OU342897.1	chr26	NC_062996.1
1326643	1327944	10396099	10397399	1302	1301	90.07	11632898	11646544	OU342897.1	chr26	OU342897.1	chr26	NC_062996.1
1328512	1329809	10397869	10399161	1298	1293	92.22	11632898	11646544	OU342897.1	chr26	OU342897.1	chr26	NC_062996.1
1329963	1333057	10399260	10402323	3095	3064	87.12	11632898	11646544	OU342897.1	chr26	OU342897.1	chr26	NC_062996.1
1333171	1334597	10402423	10403858	1427	1436	89.05	11632898	11646544	OU342897.1	chr26	OU342897.1	chr26	NC_062996.1
1334909	1336747	10404003	10405841	1839	1839	87.3	11632898	11646544	OU342897.1	chr26	OU342897.1	chr26	NC_062996.1
1338910	1342313	10420347	10423696	3404	3350	87.67	11632898	11646544	OU342897.1	chr26	OU342897.1	chr26	NC_062996.1
1342311	1343710	10426564	10427978	1400	1415	88.79	11632898	11646544	OU342897.1	chr26	OU342897.1	chr26	NC_062996.1
1343832	1345202	10428075	10429442	1371	1368	89.53	11632898	11646544	OU342897.1	chr26	OU342897.1	chr26	NC_062996.1
1345826	1350430	10430237	10434801	4605	4565	89.3	11632898	11646544	OU342897.1	chr26	OU342897.1	chr26	NC_062996.1
1353714	1354908	10451871	10453062	1195	1192	90.63	11632898	11646544	OU342897.1	chr26	OU342897.1	chr26	NC_062996.1
1356522	1357774	10454761	10455997	1253	1237	88.2	11632898	11646544	OU342897.1	chr26	OU342897.1	chr26	NC_062996.1
1361342	1362371	10460049	10461065	1030	1017	83.43	11632898	11646544	OU342897.1	chr26	OU342897.1	chr26	NC_062996.1
920650	922454	10957323	10955513	1805	1811	91.72	11632898	11646544	OU342897.1	chr26	OU342897.1	chr26	NC_062996.1
738063	739844	11133590	11131810	1782	1781	83.97	11632898	11646544	OU342897.1	chr26	OU342897.1	chr26	NC_062996.1
734744	736598	11137053	11135186	1855	1868	89.99	11632898	11646544	OU342897.1	chr26	OU342897.1	chr26	NC_062996.1
450120	452107	11457746	11455786	1988	1961	93.37	11632898	11646544	OU342897.1	chr26	OU342897.1	chr26	NC_062996.1
				1768.13		88.6901
				857.055		2.23547
				125537

## Sheet: Chr25
Output from the MUMmer4 show-coords application [150] showing alignments between the reference (Ref) Leguminivora glycinivorella genome assembly, ilLegGlyc1.1, and the queried Cydia splendana genome assembly, ilCydSple1.1, chromosome 25 (chr25).
Ref_start	Ref_end	Query_start	Query_end	Hit_len_ref	Hit_len_query	%ID	Ref_chr_len	Query_len	Ref	Ref_chr	Ref_Accn	Query_chr	Query_Accn
12776795	12777848	10442008	10443062	1054	1055	83.82	18985988	12132900	OU342889.1	chr18	OU342889.1	chr25	NC_062995.1
16518566	16521678	4316182	4313070	3113	3113	83.16	22981268	12132900	OU342880.1	chr09	OU342880.1	chr25	NC_062995.1
918398	919615	4576754	4575534	1218	1221	84.36	16596891	12132900	OU342891.1	chr20	OU342891.1	chr25	NC_062995.1
17252519	17253824	4870580	4871884	1306	1305	93.72	19691877	12132900	OU342886.1	chr15	OU342886.1	chr25	NC_062995.1
14362979	14367245	508814	504555	4267	4260	87.55	25629753	12132900	OU342875.1	chr24	OU342895.1	chr25	NC_062995.1
11376570	11378287	1328647	1326972	1718	1676	86.04	11769289	12132900	OU342895.1	chr24	OU342895.1	chr25	NC_062995.1
9328908	9329937	1947440	1946404	1030	1037	89.07	11769289	12132900	OU342895.1	chr24	OU342895.1	chr25	NC_062995.1
10400082	10403063	2078099	2075117	2982	2983	87.39	11769289	12132900	OU342895.1	chr24	OU342895.1	chr25	NC_062995.1
10286947	10289880	2181862	2178887	2934	2976	86.96	11769289	12132900	OU342895.1	chr24	OU342895.1	chr25	NC_062995.1
9932654	9933712	2679810	2678778	1059	1033	82.93	11769289	12132900	OU342895.1	chr24	OU342895.1	chr25	NC_062995.1
9878129	9881022	2743300	2740395	2894	2906	88.72	11769289	12132900	OU342895.1	chr24	OU342895.1	chr25	NC_062995.1
9105698	9106903	2856828	2855620	1206	1209	90.76	11769289	12132900	OU342895.1	chr24	OU342895.1	chr25	NC_062995.1
9070370	9071620	2918753	2917498	1251	1256	91.05	11769289	12132900	OU342895.1	chr24	OU342895.1	chr25	NC_062995.1
8627587	8629284	3356643	3354942	1698	1702	87.73	11769289	12132900	OU342895.1	chr24	OU342895.1	chr25	NC_062995.1
8059012	8060533	3676649	3675129	1522	1521	92.08	11769289	12132900	OU342895.1	chr24	OU342895.1	chr25	NC_062995.1
7867856	7869627	3888267	3886495	1772	1773	88.79	11769289	12132900	OU342895.1	chr24	OU342895.1	chr25	NC_062995.1
7651412	7652592	4142210	4141019	1181	1192	83.07	11769289	12132900	OU342895.1	chr24	OU342895.1	chr25	NC_062995.1
6978161	6979980	4908342	4906522	1820	1821	91.16	11769289	12132900	OU342895.1	chr24	OU342895.1	chr25	NC_062995.1
6934690	6935724	4934239	4933185	1035	1055	87.14	11769289	12132900	OU342895.1	chr24	OU342895.1	chr25	NC_062995.1
6609592	6611426	5125953	5124112	1835	1842	83.92	11769289	12132900	OU342895.1	chr24	OU342895.1	chr25	NC_062995.1
6198363	6202042	5653333	5649732	3680	3602	91.66	11769289	12132900	OU342895.1	chr24	OU342895.1	chr25	NC_062995.1
6181311	6182651	5682754	5681414	1341	1341	87.41	11769289	12132900	OU342895.1	chr24	OU342895.1	chr25	NC_062995.1
6007534	6008780	6015414	6014174	1247	1241	86.61	11769289	12132900	OU342895.1	chr24	OU342895.1	chr25	NC_062995.1
5640896	5643176	6299792	6302065	2281	2274	87.48	11769289	12132900	OU342895.1	chr24	OU342895.1	chr25	NC_062995.1
4504337	4505994	6531690	6533342	1658	1653	91.11	11769289	12132900	OU342895.1	chr24	OU342895.1	chr25	NC_062995.1
4510164	4512024	6536281	6538146	1861	1866	88.99	11769289	12132900	OU342895.1	chr24	OU342895.1	chr25	NC_062995.1
4598084	4600631	6690656	6693197	2548	2542	87.64	11769289	12132900	OU342895.1	chr24	OU342895.1	chr25	NC_062995.1
5061096	5062417	7060614	7059294	1322	1321	90.02	11769289	12132900	OU342895.1	chr24	OU342895.1	chr25	NC_062995.1
5385854	5386994	7389793	7390931	1141	1139	89.4	11769289	12132900	OU342895.1	chr24	OU342895.1	chr25	NC_062995.1
5418653	5419731	7442847	7443943	1079	1097	85.8	11769289	12132900	OU342895.1	chr24	OU342895.1	chr25	NC_062995.1
4257960	4259439	7856317	7854844	1480	1474	90.23	11769289	12132900	OU342895.1	chr24	OU342895.1	chr25	NC_062995.1
3544283	3545366	8367130	8366047	1084	1084	84.33	11769289	12132900	OU342895.1	chr24	OU342895.1	chr25	NC_062995.1
3349528	3350670	8750811	8749668	1143	1144	89.89	11769289	12132900	OU342895.1	chr24	OU342895.1	chr25	NC_062995.1
18628306	18629720	9115518	9114103	1415	1416	83.09	25629753	12132900	OU342875.1	chr04	OU342875.1	chr25	NC_062995.1
2982214	2984494	9139732	9137451	2281	2282	89.96	11769289	12132900	OU342895.1	chr24	OU342895.1	chr25	NC_062995.1
1550997	1552450	10638745	10637293	1454	1453	87.08	11769289	12132900	OU342895.1	chr24	OU342895.1	chr25	NC_062995.1
1547395	1548586	10648185	10646998	1192	1188	87.33	11769289	12132900	OU342895.1	chr24	OU342895.1	chr25	NC_062995.1
1541807	1543109	10655881	10654573	1303	1309	86.27	11769289	12132900	OU342895.1	chr24	OU342895.1	chr25	NC_062995.1
				1756.29		87.9018
				797.219		2.52465
				59714

## Sheet: Chr24
Output from the MUMmer4 show-coords application [150] showing alignments between the reference (Ref) Leguminivora glycinivorella genome assembly, ilLegGlyc1.1, and the queried Cydia splendana genome assembly, ilCydSple1.1, chromosome 24 (chr24).
Ref_start	Ref_end	Query_start	Query_end	Hit_len_ref	Hit_len_query	%ID	Ref_chr_len	Query_len	Ref	Ref_chr	Ref_Accn	Query_chr	Query_Accn
8734418	8737949	4913123	4909583	3532	3541	87.45	24834953	13366367	OU342877.1	chr06	OU342877.1	chr24	NC_062994.1
1286592	1287694	5972082	5970961	1103	1122	83.41	1526346	13366367	CAJUYE010000062.1			chr24	NC_062994.1
811044	812962	478867	480760	1919	1894	87.92	11648489	13366367	OU342896.1	chr25	OU342896.1	chr24	NC_062994.1
886663	888339	542636	544285	1677	1650	86.77	11648489	13366367	OU342896.1	chr25	OU342896.1	chr24	NC_062994.1
962621	964149	635387	636909	1529	1523	86.47	11648489	13366367	OU342896.1	chr25	OU342896.1	chr24	NC_062994.1
1021463	1023847	723430	725824	2385	2395	82.8	11648489	13366367	OU342896.1	chr25	OU342896.1	chr24	NC_062994.1
1194472	1195482	728748	729756	1011	1009	88.92	11648489	13366367	OU342896.1	chr25	OU342896.1	chr24	NC_062994.1
2056896	2059201	1641255	1643547	2306	2293	91.15	11648489	13366367	OU342896.1	chr25	OU342896.1	chr24	NC_062994.1
2618852	2619996	2500567	2501701	1145	1135	92.29	11648489	13366367	OU342896.1	chr25	OU342896.1	chr24	NC_062994.1
3432981	3436192	3396234	3399446	3212	3213	87.15	11648489	13366367	OU342896.1	chr25	OU342896.1	chr24	NC_062994.1
3520618	3522391	3520037	3521806	1774	1770	91.6	11648489	13366367	OU342896.1	chr25	OU342896.1	chr24	NC_062994.1
3549940	3551089	3554257	3555402	1150	1146	93.83	11648489	13366367	OU342896.1	chr25	OU342896.1	chr24	NC_062994.1
3778156	3779781	3850919	3852544	1626	1626	92.22	11648489	13366367	OU342896.1	chr25	OU342896.1	chr24	NC_062994.1
3866473	3867936	3970159	3971620	1464	1462	91.44	11648489	13366367	OU342896.1	chr25	OU342896.1	chr24	NC_062994.1
3938735	3940396	4061285	4062934	1662	1650	88.37	11648489	13366367	OU342896.1	chr25	OU342896.1	chr24	NC_062994.1
3943418	3945287	4065264	4067137	1870	1874	92.12	11648489	13366367	OU342896.1	chr25	OU342896.1	chr24	NC_062994.1
4116608	4117770	4265380	4266548	1163	1169	93.9	11648489	13366367	OU342896.1	chr25	OU342896.1	chr24	NC_062994.1
5164929	5166335	4836105	4834720	1407	1386	91.41	25305885	13366367	OU342876.1	chr25	OU342896.1	chr24	NC_062994.1
4922661	4924331	5321169	5322841	1671	1673	88.31	11648489	13366367	OU342896.1	chr25	OU342896.1	chr24	NC_062994.1
5097037	5098056	5529137	5530156	1020	1020	90.53	11648489	13366367	OU342896.1	chr25	OU342896.1	chr24	NC_062994.1
5242211	5243561	5704421	5705758	1351	1338	90.13	11648489	13366367	OU342896.1	chr25	OU342896.1	chr24	NC_062994.1
5273699	5274730	5732653	5733670	1032	1018	91.88	11648489	13366367	OU342896.1	chr25	OU342896.1	chr24	NC_062994.1
5482651	5483923	6020384	6021661	1273	1278	93.07	11648489	13366367	OU342896.1	chr25	OU342896.1	chr24	NC_062994.1
5558410	5560299	6111853	6113737	1890	1885	85.39	11648489	13366367	OU342896.1	chr25	OU342896.1	chr24	NC_062994.1
5858948	5860371	6187900	6186477	1424	1424	86.81	11648489	13366367	OU342896.1	chr25	OU342896.1	chr24	NC_062994.1
5853558	5854976	6192296	6190876	1419	1421	89.46	11648489	13366367	OU342896.1	chr25	OU342896.1	chr24	NC_062994.1
5745689	5747012	6268877	6267572	1324	1306	90.6	11648489	13366367	OU342896.1	chr25	OU342896.1	chr24	NC_062994.1
5673601	5674828	6378131	6376902	1228	1230	87.27	11648489	13366367	OU342896.1	chr25	OU342896.1	chr24	NC_062994.1
5661884	5663153	6389127	6387885	1270	1243	88.67	11648489	13366367	OU342896.1	chr25	OU342896.1	chr24	NC_062994.1
6126691	6127893	6665829	6664681	1203	1149	89.16	11648489	13366367	OU342896.1	chr25	OU342896.1	chr24	NC_062994.1
6564244	6565359	7366341	7367436	1116	1096	86	11648489	13366367	OU342896.1	chr25	OU342896.1	chr24	NC_062994.1
9379464	9381486	8221114	8219075	2023	2040	90.15	11648489	13366367	OU342896.1	chr25	OU342896.1	chr24	NC_062994.1
9371420	9374415	8226285	8223278	2996	3008	91.3	11648489	13366367	OU342896.1	chr25	OU342896.1	chr24	NC_062994.1
8477564	8479115	8938539	8936976	1552	1564	88.95	11648489	13366367	OU342896.1	chr25	OU342896.1	chr24	NC_062994.1
8439223	8440598	8997025	8995664	1376	1362	88.32	11648489	13366367	OU342896.1	chr25	OU342896.1	chr24	NC_062994.1
8174234	8175795	9326826	9325266	1562	1561	83.89	11648489	13366367	OU342896.1	chr25	OU342896.1	chr24	NC_062994.1
8141557	8142756	9364994	9363825	1200	1170	85.37	11648489	13366367	OU342896.1	chr25	OU342896.1	chr24	NC_062994.1
7460727	7461838	9996496	9997622	1112	1127	85.27	11648489	13366367	OU342896.1	chr25	OU342896.1	chr24	NC_062994.1
6921771	6922982	10060473	10061640	1212	1168	85.7	11648489	13366367	OU342896.1	chr25	OU342896.1	chr24	NC_062994.1
6992630	6994296	10143695	10145359	1667	1665	88.27	11648489	13366367	OU342896.1	chr25	OU342896.1	chr24	NC_062994.1
7108107	7110305	10300624	10302827	2199	2204	84.66	11648489	13366367	OU342896.1	chr25	OU342896.1	chr24	NC_062994.1
10427837	10428948	11088278	11087183	1112	1096	88.64	11648489	13366367	OU342896.1	chr25	OU342896.1	chr24	NC_062994.1
10286543	10287885	11297386	11296051	1343	1336	88.1	11648489	13366367	OU342896.1	chr25	OU342896.1	chr24	NC_062994.1
10172077	10174224	11502946	11500799	2148	2148	88.19	11648489	13366367	OU342896.1	chr25	OU342896.1	chr24	NC_062994.1
10703668	10704670	12099203	12100213	1003	1011	93.7	11648489	13366367	OU342896.1	chr25	OU342896.1	chr24	NC_062994.1
10922665	10925872	12350483	12353692	3208	3210	89.47	11648489	13366367	OU342896.1	chr25	OU342896.1	chr24	NC_062994.1
10931124	10932904	12362664	12364443	1781	1780	89.79	11648489	13366367	OU342896.1	chr25	OU342896.1	chr24	NC_062994.1
				1600.33		89.0091
				549.916		2.75087
				72015

## Sheet: Chr23
Output from the MUMmer4 show-coords application [150] showing alignments between the reference (Ref) Leguminivora glycinivorella genome assembly, ilLegGlyc1.1, and the queried Cydia splendana genome assembly, ilCydSple1.1, chromosome 23 (chr23).
Ref_start	Ref_end	Query_start	Query_end	Hit_len_ref	Hit_len_query	%ID	Ref_chr_len	Query_len	Ref	Ref_chr	Ref_Accn	Query_chr	Query_Accn
7483580	7486762	267351	264172	3183	3180	87.22	49817474	13540656	OU342871.1	chr Z	OU342871.1	chr23	NC_062993.1
28922462	28923646	13050126	13048981	1185	1146	87.02	49817474	13540656	OU342871.1	chr Z	OU342871.1	chr23	NC_062993.1
21031168	21032792	13285157	13283527	1625	1631	87.23	49817474	13540656	OU342871.1	chr Z	OU342871.1	chr23	NC_062993.1
21028408	21030895	13287696	13285186	2488	2511	87.7	49817474	13540656	OU342871.1	chr Z	OU342871.1	chr23	NC_062993.1
5507808	5509553	369757	371505	1746	1749	90.24	22055301	13540656	OU342882.1	chr11	OU342882.1	chr23	NC_062993.1
337810	339099	384021	385285	1290	1265	90.23	15656045	13540656	OU342892.1	chr21	OU342892.1	chr23	NC_062993.1
386109	387160	438681	439728	1052	1048	89.87	15656045	13540656	OU342892.1	chr21	OU342892.1	chr23	NC_062993.1
486930	488418	541725	543197	1489	1473	91.55	15656045	13540656	OU342892.1	chr21	OU342892.1	chr23	NC_062993.1
503779	505172	555277	556669	1394	1393	83.46	15656045	13540656	OU342892.1	chr21	OU342892.1	chr23	NC_062993.1
643639	645203	727617	726053	1565	1565	95.29	15656045	13540656	OU342892.1	chr21	OU342892.1	chr23	NC_062993.1
1312652	1314087	1658267	1659699	1436	1433	91.79	15656045	13540656	OU342892.1	chr21	OU342892.1	chr23	NC_062993.1
1556434	1557450	2041504	2042520	1017	1017	90.95	15656045	13540656	OU342892.1	chr21	OU342892.1	chr23	NC_062993.1
1604185	1605719	2104862	2106397	1535	1536	89.45	15656045	13540656	OU342892.1	chr21	OU342892.1	chr23	NC_062993.1
1609626	1611860	2111881	2114109	2235	2229	90.51	15656045	13540656	OU342892.1	chr21	OU342892.1	chr23	NC_062993.1
1623208	1624865	2136799	2138455	1658	1657	89.76	15656045	13540656	OU342892.1	chr21	OU342892.1	chr23	NC_062993.1
1625585	1626902	2139682	2141022	1318	1341	84.92	15656045	13540656	OU342892.1	chr21	OU342892.1	chr23	NC_062993.1
1776634	1777775	2312462	2313582	1142	1121	91.48	15656045	13540656	OU342892.1	chr21	OU342892.1	chr23	NC_062993.1
1906490	1908246	2437711	2439443	1757	1733	89.64	15656045	13540656	OU342892.1	chr21	OU342892.1	chr23	NC_062993.1
2020466	2023484	2577901	2580915	3019	3015	86.93	15656045	13540656	OU342892.1	chr21	OU342892.1	chr23	NC_062993.1
2051233	2052593	2641292	2642651	1361	1360	88.83	15656045	13540656	OU342892.1	chr21	OU342892.1	chr23	NC_062993.1
2079486	2080510	2671891	2672910	1025	1020	89.38	15656045	13540656	OU342892.1	chr21	OU342892.1	chr23	NC_062993.1
2100610	2102336	2693799	2695507	1727	1709	87.22	15656045	13540656	OU342892.1	chr21	OU342892.1	chr23	NC_062993.1
2102909	2105459	2696045	2698523	2551	2479	90.73	15656045	13540656	OU342892.1	chr21	OU342892.1	chr23	NC_062993.1
2574418	2576306	3330095	3331996	1889	1902	85.75	15656045	13540656	OU342892.1	chr21	OU342892.1	chr23	NC_062993.1
2831403	2834918	3643267	3646794	3516	3528	89.41	15656045	13540656	OU342892.1	chr21	OU342892.1	chr23	NC_062993.1
2843775	2844818	3654282	3655316	1044	1035	92.95	15656045	13540656	OU342892.1	chr21	OU342892.1	chr23	NC_062993.1
2942482	2943709	3746653	3747886	1228	1234	86.06	15656045	13540656	OU342892.1	chr21	OU342892.1	chr23	NC_062993.1
2944067	2945463	3748254	3749648	1397	1395	88.9	15656045	13540656	OU342892.1	chr21	OU342892.1	chr23	NC_062993.1
3191228	3192303	3931203	3930124	1076	1080	86.51	15656045	13540656	OU342892.1	chr21	OU342892.1	chr23	NC_062993.1
3110550	3111776	4024213	4023012	1227	1202	89.43	15656045	13540656	OU342892.1	chr21	OU342892.1	chr23	NC_062993.1
3610238	3611352	4554196	4555302	1115	1107	90.72	15656045	13540656	OU342892.1	chr21	OU342892.1	chr23	NC_062993.1
3629778	3630871	4590004	4591096	1094	1093	92.3	15656045	13540656	OU342892.1	chr21	OU342892.1	chr23	NC_062993.1
3774789	3778459	4772005	4775608	3671	3604	91.9	15656045	13540656	OU342892.1	chr21	OU342892.1	chr23	NC_062993.1
3779031	3781153	4776319	4778412	2123	2094	93.14	15656045	13540656	OU342892.1	chr21	OU342892.1	chr23	NC_062993.1
4665439	4666736	5687940	5689230	1298	1291	86.31	15656045	13540656	OU342892.1	chr21	OU342892.1	chr23	NC_062993.1
4858384	4859417	5908115	5909170	1034	1056	89.75	15656045	13540656	OU342892.1	chr21	OU342892.1	chr23	NC_062993.1
4887798	4889360	5931510	5933026	1563	1517	87.69	15656045	13540656	OU342892.1	chr21	OU342892.1	chr23	NC_062993.1
5020406	5022683	6127390	6129667	2278	2278	85.98	15656045	13540656	OU342892.1	chr21	OU342892.1	chr23	NC_062993.1
5028680	5030859	6135374	6137534	2180	2161	89.88	15656045	13540656	OU342892.1	chr21	OU342892.1	chr23	NC_062993.1
5153346	5154480	6269571	6270661	1135	1091	83.52	15656045	13540656	OU342892.1	chr21	OU342892.1	chr23	NC_062993.1
5221843	5223122	6370118	6371397	1280	1280	84.78	15656045	13540656	OU342892.1	chr21	OU342892.1	chr23	NC_062993.1
5346799	5348312	6593282	6594779	1514	1498	91.5	15656045	13540656	OU342892.1	chr21	OU342892.1	chr23	NC_062993.1
5468266	5469410	6701000	6702135	1145	1136	89.69	15656045	13540656	OU342892.1	chr21	OU342892.1	chr23	NC_062993.1
5470268	5471373	6702583	6703691	1106	1109	87.29	15656045	13540656	OU342892.1	chr21	OU342892.1	chr23	NC_062993.1
5545427	5547653	6797621	6799801	2227	2181	87.51	15656045	13540656	OU342892.1	chr21	OU342892.1	chr23	NC_062993.1
5550313	5551606	6802259	6803504	1294	1246	85.56	15656045	13540656	OU342892.1	chr21	OU342892.1	chr23	NC_062993.1
5601585	5602744	6868999	6870146	1160	1148	88.27	15656045	13540656	OU342892.1	chr21	OU342892.1	chr23	NC_062993.1
5630053	5631452	6907287	6908695	1400	1409	90.59	15656045	13540656	OU342892.1	chr21	OU342892.1	chr23	NC_062993.1
5782865	5783897	7120163	7121180	1033	1018	88.31	15656045	13540656	OU342892.1	chr21	OU342892.1	chr23	NC_062993.1
5875789	5876971	7215408	7216591	1183	1184	86.94	15656045	13540656	OU342892.1	chr21	OU342892.1	chr23	NC_062993.1
6218038	6219204	7685074	7686244	1167	1171	86.79	15656045	13540656	OU342892.1	chr21	OU342892.1	chr23	NC_062993.1
6279677	6280723	7754622	7755648	1047	1027	88.74	15656045	13540656	OU342892.1	chr21	OU342892.1	chr23	NC_062993.1
6284946	6285994	7759470	7760506	1049	1037	93.26	15656045	13540656	OU342892.1	chr21	OU342892.1	chr23	NC_062993.1
6316768	6317891	7815509	7816597	1124	1089	90.18	15656045	13540656	OU342892.1	chr21	OU342892.1	chr23	NC_062993.1
6371094	6372184	7867300	7868376	1091	1077	90.21	15656045	13540656	OU342892.1	chr21	OU342892.1	chr23	NC_062993.1
6501568	6502605	8033805	8034838	1038	1034	88.73	15656045	13540656	OU342892.1	chr21	OU342892.1	chr23	NC_062993.1
6732493	6733739	8291458	8292708	1247	1251	90.17	15656045	13540656	OU342892.1	chr21	OU342892.1	chr23	NC_062993.1
6838744	6839850	8414922	8416020	1107	1099	92.16	15656045	13540656	OU342892.1	chr21	OU342892.1	chr23	NC_062993.1
6846991	6848219	8422331	8423545	1229	1215	90.7	15656045	13540656	OU342892.1	chr21	OU342892.1	chr23	NC_062993.1
6942381	6943723	8544681	8545953	1343	1273	86.34	15656045	13540656	OU342892.1	chr21	OU342892.1	chr23	NC_062993.1
7022607	7023844	8660616	8661823	1238	1208	94.35	15656045	13540656	OU342892.1	chr21	OU342892.1	chr23	NC_062993.1
7025743	7027311	8663397	8664959	1569	1563	97.26	15656045	13540656	OU342892.1	chr21	OU342892.1	chr23	NC_062993.1
7234618	7236785	8854934	8857098	2168	2165	87.96	15656045	13540656	OU342892.1	chr21	OU342892.1	chr23	NC_062993.1
7267474	7268665	8892633	8893815	1192	1183	85.34	15656045	13540656	OU342892.1	chr21	OU342892.1	chr23	NC_062993.1
7271320	7273604	8896501	8898782	2285	2282	88.69	15656045	13540656	OU342892.1	chr21	OU342892.1	chr23	NC_062993.1
7295207	7296341	8919528	8920656	1135	1129	89.08	15656045	13540656	OU342892.1	chr21	OU342892.1	chr23	NC_062993.1
7686854	7687942	9378268	9379350	1089	1083	91.32	15656045	13540656	OU342892.1	chr21	OU342892.1	chr23	NC_062993.1
7688049	7689684	9379967	9381595	1636	1629	91.34	15656045	13540656	OU342892.1	chr21	OU342892.1	chr23	NC_062993.1
10435836	10436949	9439322	9440399	1114	1078	89.86	15656045	13540656	OU342892.1	chr21	OU342892.1	chr23	NC_062993.1
10522353	10523476	9536320	9537441	1124	1122	89.17	15656045	13540656	OU342892.1	chr21	OU342892.1	chr23	NC_062993.1
10662541	10663654	9657403	9658510	1114	1108	91.65	15656045	13540656	OU342892.1	chr21	OU342892.1	chr23	NC_062993.1
10671147	10672213	9663993	9665057	1067	1065	86.89	15656045	13540656	OU342892.1	chr21	OU342892.1	chr23	NC_062993.1
10834824	10836421	9898833	9900424	1598	1592	90.61	15656045	13540656	OU342892.1	chr21	OU342892.1	chr23	NC_062993.1
6804606	6808582	10059442	10055469	3977	3974	90.63	22055301	13540656	OU342882.1	chr21	OU342892.1	chr23	NC_062993.1
11756014	11757480	11008477	11009951	1467	1475	87.11	15656045	13540656	OU342892.1	chr21	OU342892.1	chr23	NC_062993.1
11906106	11907698	11246718	11248256	1593	1539	86.47	15656045	13540656	OU342892.1	chr21	OU342892.1	chr23	NC_062993.1
11924938	11926038	11267416	11268484	1101	1069	87.67	15656045	13540656	OU342892.1	chr21	OU342892.1	chr23	NC_062993.1
11926375	11927967	11268540	11270078	1593	1539	87.36	15656045	13540656	OU342892.1	chr21	OU342892.1	chr23	NC_062993.1
11991884	11993838	11324886	11326838	1955	1953	91.41	15656045	13540656	OU342892.1	chr21	OU342892.1	chr23	NC_062993.1
12106493	12108607	11456161	11458273	2115	2113	91.98	15656045	13540656	OU342892.1	chr21	OU342892.1	chr23	NC_062993.1
13844069	13845122	12627754	12626749	1054	1006	86.81	15656045	13540656	OU342892.1	chr21	OU342892.1	chr23	NC_062993.1
13841355	13842470	12630730	12629610	1116	1121	90.88	15656045	13540656	OU342892.1	chr21	OU342892.1	chr23	NC_062993.1
13992793	13994793	13004563	13006573	2001	2011	85.71	15656045	13540656	OU342892.1	chr21	OU342892.1	chr23	NC_062993.1
				1519.54		89.2238
				613.66		2.64452
				118524

## Sheet: Chr22
Output from the MUMmer4 show-coords application [150] showing alignments between the reference (Ref) Leguminivora glycinivorella genome assembly, ilLegGlyc1.1, and the queried Cydia splendana genome assembly, ilCydSple1.1, chromosome 22 (chr22).
Ref_start	Ref_end	Query_start	Query_end	Hit_len_ref	Hit_len_query	%ID	Ref_chr_len	Query_len	Ref	Ref_chr	Ref_Accn	Query_chr	Query_Accn
34660191	34661683	7757158	7758648	1493	1491	87.37	36108118	15140355	OU342872.1	chr01	OU342872.1	chr22	NC_062992.1
6636656	6637852	834053	835238	1197	1186	86.91	25305885	15140355	OU342876.1	chr05	OU342876.1	chr22	NC_062992.1
23316340	23317901	15129293	15130855	1562	1563	99.94	23317901	15140355	OU342879.1	chr08	OU342879.1	chr22	NC_062992.1
12868160	12870941	13248615	13245834	2782	2782	86.87	15656045	15140355	OU342892.1	chr21	OU342892.1	chr22	NC_062992.1
1113575	1114693	3029873	3030953	1119	1081	86.49	1632242	15140355	CAJUYE010000059.1			chr22	NC_062992.1
13001192	13002963	601186	602964	1772	1779	90.79	16596891	15140355	OU342891.1	chr20	OU342891.1	chr22	NC_062992.1
13084765	13087771	722800	725757	3007	2958	90.77	16596891	15140355	OU342891.1	chr20	OU342891.1	chr22	NC_062992.1
13120471	13121648	755383	756570	1178	1188	86.83	16596891	15140355	OU342891.1	chr20	OU342891.1	chr22	NC_062992.1
13122606	13125285	758425	761104	2680	2680	90.71	16596891	15140355	OU342891.1	chr20	OU342891.1	chr22	NC_062992.1
13164034	13166439	789895	792286	2406	2392	89.21	16596891	15140355	OU342891.1	chr20	OU342891.1	chr22	NC_062992.1
13227799	13229081	871175	872352	1283	1178	81.28	16596891	15140355	OU342891.1	chr20	OU342891.1	chr22	NC_062992.1
13361496	13362970	1081248	1082731	1475	1484	84.05	16596891	15140355	OU342891.1	chr20	OU342891.1	chr22	NC_062992.1
14053012	14054180	1172075	1170907	1169	1169	83.56	16596891	15140355	OU342891.1	chr20	OU342891.1	chr22	NC_062992.1
14292864	14304543	2646567	2658244	11680	11678	91.41	16596891	15140355	OU342891.1	chr20	OU342891.1	chr22	NC_062992.1
14511696	14512864	2988233	2989359	1169	1127	88.45	16596891	15140355	OU342891.1	chr20	OU342891.1	chr22	NC_062992.1
14653145	14654354	3213084	3214280	1210	1197	85.25	16596891	15140355	OU342891.1	chr20	OU342891.1	chr22	NC_062992.1
14762006	14764309	3431128	3433416	2304	2289	91.81	16596891	15140355	OU342891.1	chr20	OU342891.1	chr22	NC_062992.1
14766385	14767481	3442429	3443478	1097	1050	84.55	16596891	15140355	OU342891.1	chr20	OU342891.1	chr22	NC_062992.1
14833365	14834460	3547190	3548241	1096	1052	85.74	16596891	15140355	OU342891.1	chr20	OU342891.1	chr22	NC_062992.1
14865662	14866951	3586188	3587421	1290	1234	88.58	16596891	15140355	OU342891.1	chr20	OU342891.1	chr22	NC_062992.1
14922624	14923735	3630067	3631108	1112	1042	84.24	16596891	15140355	OU342891.1	chr20	OU342891.1	chr22	NC_062992.1
15042886	15045119	3868437	3870624	2234	2188	92.32	16596891	15140355	OU342891.1	chr20	OU342891.1	chr22	NC_062992.1
15103694	15106055	3946591	3948944	2362	2354	88.36	16596891	15140355	OU342891.1	chr20	OU342891.1	chr22	NC_062992.1
15332967	15333979	4333137	4334153	1013	1017	86.17	16596891	15140355	OU342891.1	chr20	OU342891.1	chr22	NC_062992.1
12114630	12115707	5710044	5709010	1078	1035	84.47	16596891	15140355	OU342891.1	chr20	OU342891.1	chr22	NC_062992.1
11717898	11721419	6143608	6140083	3522	3526	91.25	16596891	15140355	OU342891.1	chr20	OU342891.1	chr22	NC_062992.1
11712930	11715289	6147908	6145621	2360	2288	89.52	16596891	15140355	OU342891.1	chr20	OU342891.1	chr22	NC_062992.1
11352829	11355180	6486660	6484380	2352	2281	91.06	16596891	15140355	OU342891.1	chr20	OU342891.1	chr22	NC_062992.1
11064893	11065977	6870372	6869290	1085	1083	94.5	16596891	15140355	OU342891.1	chr20	OU342891.1	chr22	NC_062992.1
10968429	10969707	6936649	6935381	1279	1269	93.33	16596891	15140355	OU342891.1	chr20	OU342891.1	chr22	NC_062992.1
10832371	10834058	7095470	7093773	1688	1698	88.45	16596891	15140355	OU342891.1	chr20	OU342891.1	chr22	NC_062992.1
10684314	10686011	7217832	7216143	1698	1690	91.61	16596891	15140355	OU342891.1	chr20	OU342891.1	chr22	NC_062992.1
10320725	10322859	7303525	7305658	2135	2134	86	16596891	15140355	OU342891.1	chr20	OU342891.1	chr22	NC_062992.1
10403354	10404424	7393771	7394841	1071	1071	95.83	16596891	15140355	OU342891.1	chr20	OU342891.1	chr22	NC_062992.1
216439	221481	7553354	7548386	5043	4969	89.13	22055301	15140355	OU342882.1	chr20	OU342891.1	chr22	NC_062992.1
10203497	10204570	7646724	7645651	1074	1074	90.5	16596891	15140355	OU342891.1	chr20	OU342891.1	chr22	NC_062992.1
9675458	9676553	8352494	8351411	1096	1084	91.81	16596891	15140355	OU342891.1	chr20	OU342891.1	chr22	NC_062992.1
7906250	7907751	8463738	8465171	1502	1434	83.73	16596891	15140355	OU342891.1	chr20	OU342891.1	chr22	NC_062992.1
7909339	7910601	8466629	8467881	1263	1253	88.54	16596891	15140355	OU342891.1	chr20	OU342891.1	chr22	NC_062992.1
8016228	8018042	8534765	8536564	1815	1800	93.01	16596891	15140355	OU342891.1	chr20	OU342891.1	chr22	NC_062992.1
8511497	8512966	9042052	9043522	1470	1471	90.58	16596891	15140355	OU342891.1	chr20	OU342891.1	chr22	NC_062992.1
7398803	7399849	9235401	9234338	1047	1064	85.75	16596891	15140355	OU342891.1	chr20	OU342891.1	chr22	NC_062992.1
7190077	7191525	9473038	9471589	1449	1450	94.92	16596891	15140355	OU342891.1	chr20	OU342891.1	chr22	NC_062992.1
7170314	7172189	9504572	9502718	1876	1855	91.08	16596891	15140355	OU342891.1	chr20	OU342891.1	chr22	NC_062992.1
7165491	7167073	9509171	9507580	1583	1592	86.2	16596891	15140355	OU342891.1	chr20	OU342891.1	chr22	NC_062992.1
7158723	7159866	9516377	9515253	1144	1125	91.82	16596891	15140355	OU342891.1	chr20	OU342891.1	chr22	NC_062992.1
7115629	7117922	9545766	9543464	2294	2303	87.3	16596891	15140355	OU342891.1	chr20	OU342891.1	chr22	NC_062992.1
7101654	7102921	9559025	9557759	1268	1267	86.02	16596891	15140355	OU342891.1	chr20	OU342891.1	chr22	NC_062992.1
6489986	6491107	10318232	10319353	1122	1122	87.61	16596891	15140355	OU342891.1	chr20	OU342891.1	chr22	NC_062992.1
15298595	15300237	10421462	10423105	1643	1644	83.63	19197471	15140355	OU342888.1	chr20	OU342891.1	chr22	NC_062992.1
6268152	6269511	10520414	10521773	1360	1360	86.63	16596891	15140355	OU342891.1	chr20	OU342891.1	chr22	NC_062992.1
5777562	5778969	11096773	11095364	1408	1410	84.07	16596891	15140355	OU342891.1	chr20	OU342891.1	chr22	NC_062992.1
5708547	5709679	11127937	11126808	1133	1130	88.25	16596891	15140355	OU342891.1	chr20	OU342891.1	chr22	NC_062992.1
5541925	5543546	11303949	11302336	1622	1614	90.01	16596891	15140355	OU342891.1	chr20	OU342891.1	chr22	NC_062992.1
5523583	5525344	11318723	11316961	1762	1763	88.49	16596891	15140355	OU342891.1	chr20	OU342891.1	chr22	NC_062992.1
5367631	5374367	11460113	11453383	6737	6731	90.65	16596891	15140355	OU342891.1	chr20	OU342891.1	chr22	NC_062992.1
4974214	4975703	11843662	11842173	1490	1490	86.92	16596891	15140355	OU342891.1	chr20	OU342891.1	chr22	NC_062992.1
4788785	4791406	11973234	11970635	2622	2600	92.96	16596891	15140355	OU342891.1	chr20	OU342891.1	chr22	NC_062992.1
4783517	4784601	11977196	11976113	1085	1084	87.34	16596891	15140355	OU342891.1	chr20	OU342891.1	chr22	NC_062992.1
4768724	4772084	11993612	11990224	3361	3389	91.76	16596891	15140355	OU342891.1	chr20	OU342891.1	chr22	NC_062992.1
4452807	4453844	12331619	12330585	1038	1035	88.07	16596891	15140355	OU342891.1	chr20	OU342891.1	chr22	NC_062992.1
3996807	3998467	12700180	12698524	1661	1657	89.53	16596891	15140355	OU342891.1	chr20	OU342891.1	chr22	NC_062992.1
287181	289181	14959508	14957498	2001	2011	92.16	16596891	15140355	OU342891.1	chr20	OU342891.1	chr22	NC_062992.1
				1961.62		88.7684
				1638.51		3.26659
				113774

## Sheet: Chr21
Output from the MUMmer4 show-coords application [150] showing alignments between the reference (Ref) Leguminivora glycinivorella genome assembly, ilLegGlyc1.1, and the queried Cydia splendana genome assembly, ilCydSple1.1, chromosome 21 (chr21).
Ref_start	Ref_end	Query_start	Query_end	Hit_len_ref	Hit_len_query	%ID	Ref_chr_len	Query_len	Ref	Ref_chr	Ref_Accn	Query_chr	Query_Accn
24405673	24409715	2804927	2800877	4043	4051	88.51	28508080	16800200	OU342874.1	chr03	OU342874.1	chr21	NC_062991.1
16616808	16620635	16634933	16631113	3828	3821	86.62	22981268	16800200	OU342880.1	chr09	OU342880.1	chr21	NC_062991.1
17358088	17361298	16772980	16776208	3211	3229	98.67	17389724	16800200	OU342890.1	chr19	OU342890.1	chr21	NC_062991.1
13601246	13602444	110080	111224	1199	1145	86.56	13997743	16800200	OU342893.1	chr22	OU342893.1	chr21	NC_062991.1
13702708	13704858	210886	213050	2151	2165	88.1	13997743	16800200	OU342893.1	chr22	OU342893.1	chr21	NC_062991.1
13734066	13736768	256058	258732	2703	2675	91.76	13997743	16800200	OU342893.1	chr22	OU342893.1	chr21	NC_062991.1
13864864	13866400	432251	433777	1537	1527	86.35	13997743	16800200	OU342893.1	chr22	OU342893.1	chr21	NC_062991.1
13866680	13868458	434072	435829	1779	1758	94.33	13997743	16800200	OU342893.1	chr22	OU342893.1	chr21	NC_062991.1
13979598	13981673	623049	625107	2076	2059	91.02	13997743	16800200	OU342893.1	chr22	OU342893.1	chr21	NC_062991.1
13435912	13439503	766651	763063	3592	3589	84.72	13997743	16800200	OU342893.1	chr22	OU342893.1	chr21	NC_062991.1
13226492	13227730	1013077	1011840	1239	1238	91.77	13997743	16800200	OU342893.1	chr22	OU342893.1	chr21	NC_062991.1
13098093	13099320	1167357	1166157	1228	1201	90.03	13997743	16800200	OU342893.1	chr22	OU342893.1	chr21	NC_062991.1
12970816	12972497	1396943	1395291	1682	1653	87.7	13997743	16800200	OU342893.1	chr22	OU342893.1	chr21	NC_062991.1
12960376	12962643	1412017	1409778	2268	2240	90.54	13997743	16800200	OU342893.1	chr22	OU342893.1	chr21	NC_062991.1
12943157	12944267	1425443	1424340	1111	1104	88.17	13997743	16800200	OU342893.1	chr22	OU342893.1	chr21	NC_062991.1
12830333	12832527	1595468	1593384	2195	2085	86.4	13997743	16800200	OU342893.1	chr22	OU342893.1	chr21	NC_062991.1
12055966	12057275	2395823	2397133	1310	1311	90.48	13997743	16800200	OU342893.1	chr22	OU342893.1	chr21	NC_062991.1
12410583	12411819	2974162	2975369	1237	1208	89.14	13997743	16800200	OU342893.1	chr22	OU342893.1	chr21	NC_062991.1
11143338	11144494	3112092	3110941	1157	1152	91.8	13997743	16800200	OU342893.1	chr22	OU342893.1	chr21	NC_062991.1
10784974	10786137	3520941	3519802	1164	1140	85.71	13997743	16800200	OU342893.1	chr22	OU342893.1	chr21	NC_062991.1
10706106	10707489	3570186	3568809	1384	1378	88.95	13997743	16800200	OU342893.1	chr22	OU342893.1	chr21	NC_062991.1
11293871	11295291	3821943	3823359	1421	1417	87.16	13997743	16800200	OU342893.1	chr22	OU342893.1	chr21	NC_062991.1
11326871	11328109	3877487	3878725	1239	1239	87.33	13997743	16800200	OU342893.1	chr22	OU342893.1	chr21	NC_062991.1
11396072	11397418	3979254	3980598	1347	1345	88.97	13997743	16800200	OU342893.1	chr22	OU342893.1	chr21	NC_062991.1
11420597	11421711	4029486	4030594	1115	1109	87.62	13997743	16800200	OU342893.1	chr22	OU342893.1	chr21	NC_062991.1
10564815	10567703	4157503	4154635	2889	2869	91.25	13997743	16800200	OU342893.1	chr22	OU342893.1	chr21	NC_062991.1
10519744	10520878	4227715	4226602	1135	1114	93.42	13997743	16800200	OU342893.1	chr22	OU342893.1	chr21	NC_062991.1
9360877	9362005	5589876	5588753	1129	1124	89.16	13997743	16800200	OU342893.1	chr22	OU342893.1	chr21	NC_062991.1
9293804	9295010	5649180	5647988	1207	1193	94.02	13997743	16800200	OU342893.1	chr22	OU342893.1	chr21	NC_062991.1
9237529	9238976	5713060	5711627	1448	1434	89.46	13997743	16800200	OU342893.1	chr22	OU342893.1	chr21	NC_062991.1
9207579	9208749	5763655	5762576	1171	1080	85.62	13997743	16800200	OU342893.1	chr22	OU342893.1	chr21	NC_062991.1
9203615	9204830	5768855	5767640	1216	1216	84.71	13997743	16800200	OU342893.1	chr22	OU342893.1	chr21	NC_062991.1
9202421	9203500	5770750	5769733	1080	1018	85.54	13997743	16800200	OU342893.1	chr22	OU342893.1	chr21	NC_062991.1
9180634	9181946	5790001	5788699	1313	1303	94.07	13997743	16800200	OU342893.1	chr22	OU342893.1	chr21	NC_062991.1
9130083	9131279	5820134	5818929	1197	1206	89.07	13997743	16800200	OU342893.1	chr22	OU342893.1	chr21	NC_062991.1
9097945	9100884	5862513	5859733	2940	2781	86.84	13997743	16800200	OU342893.1	chr22	OU342893.1	chr21	NC_062991.1
9093289	9096899	5866957	5863356	3611	3602	91.25	13997743	16800200	OU342893.1	chr22	OU342893.1	chr21	NC_062991.1
9091327	9092656	5868583	5867253	1330	1331	90.97	13997743	16800200	OU342893.1	chr22	OU342893.1	chr21	NC_062991.1
9086044	9090158	5873673	5869567	4115	4107	87.64	13997743	16800200	OU342893.1	chr22	OU342893.1	chr21	NC_062991.1
9024199	9025574	5918019	5919417	1376	1399	85.28	13997743	16800200	OU342893.1	chr22	OU342893.1	chr21	NC_062991.1
8611036	8612294	6490259	6489048	1259	1212	91.79	13997743	16800200	OU342893.1	chr22	OU342893.1	chr21	NC_062991.1
8594786	8598779	6504735	6500718	3994	4018	91.98	13997743	16800200	OU342893.1	chr22	OU342893.1	chr21	NC_062991.1
8574919	8577290	6534956	6532603	2372	2354	90.48	13997743	16800200	OU342893.1	chr22	OU342893.1	chr21	NC_062991.1
8526538	8527718	6589553	6588407	1181	1147	85.58	13997743	16800200	OU342893.1	chr22	OU342893.1	chr21	NC_062991.1
8524564	8526115	6591542	6589995	1552	1548	94.11	13997743	16800200	OU342893.1	chr22	OU342893.1	chr21	NC_062991.1
8517133	8520617	6598459	6595000	3485	3460	92.31	13997743	16800200	OU342893.1	chr22	OU342893.1	chr21	NC_062991.1
8405609	8410461	6699460	6694607	4853	4854	92.42	13997743	16800200	OU342893.1	chr22	OU342893.1	chr21	NC_062991.1
8343190	8344683	6784036	6782538	1494	1499	89.48	13997743	16800200	OU342893.1	chr22	OU342893.1	chr21	NC_062991.1
8341481	8343055	6785703	6784127	1575	1577	89.73	13997743	16800200	OU342893.1	chr22	OU342893.1	chr21	NC_062991.1
8328053	8329672	6798568	6796974	1620	1595	89.41	13997743	16800200	OU342893.1	chr22	OU342893.1	chr21	NC_062991.1
8324893	8326271	6801429	6799978	1379	1452	81.41	13997743	16800200	OU342893.1	chr22	OU342893.1	chr21	NC_062991.1
8323390	8324550	6802867	6801715	1161	1153	85.12	13997743	16800200	OU342893.1	chr22	OU342893.1	chr21	NC_062991.1
8319899	8320921	6805820	6804793	1023	1028	87.84	13997743	16800200	OU342893.1	chr22	OU342893.1	chr21	NC_062991.1
8311631	8313789	6815855	6813708	2159	2148	92.81	13997743	16800200	OU342893.1	chr22	OU342893.1	chr21	NC_062991.1
8261268	8262441	6879727	6878578	1174	1150	87.3	13997743	16800200	OU342893.1	chr22	OU342893.1	chr21	NC_062991.1
8253139	8254422	6885564	6884281	1284	1284	85.46	13997743	16800200	OU342893.1	chr22	OU342893.1	chr21	NC_062991.1
8242797	8245977	6915024	6911868	3181	3157	92.03	13997743	16800200	OU342893.1	chr22	OU342893.1	chr21	NC_062991.1
8222907	8224122	6932475	6931296	1216	1180	88.96	13997743	16800200	OU342893.1	chr22	OU342893.1	chr21	NC_062991.1
8200749	8202215	6946590	6945111	1467	1480	92.84	13997743	16800200	OU342893.1	chr22	OU342893.1	chr21	NC_062991.1
8165735	8168327	7003547	7001012	2593	2536	89.23	13997743	16800200	OU342893.1	chr22	OU342893.1	chr21	NC_062991.1
8121955	8123067	7051477	7050365	1113	1113	92.11	13997743	16800200	OU342893.1	chr22	OU342893.1	chr21	NC_062991.1
8092152	8093293	7092005	7090894	1142	1112	87.17	13997743	16800200	OU342893.1	chr22	OU342893.1	chr21	NC_062991.1
8038444	8039453	7157466	7156464	1010	1003	84.85	13997743	16800200	OU342893.1	chr22	OU342893.1	chr21	NC_062991.1
7922040	7923200	7255006	7253859	1161	1148	90.12	13997743	16800200	OU342893.1	chr22	OU342893.1	chr21	NC_062991.1
7886920	7888334	7286200	7284838	1415	1363	87.11	13997743	16800200	OU342893.1	chr22	OU342893.1	chr21	NC_062991.1
7868973	7869999	7303958	7302929	1027	1030	86.96	13997743	16800200	OU342893.1	chr22	OU342893.1	chr21	NC_062991.1
7646889	7648014	7599429	7598305	1126	1125	85.43	13997743	16800200	OU342893.1	chr22	OU342893.1	chr21	NC_062991.1
7537905	7539282	7758069	7756692	1378	1378	92.75	13997743	16800200	OU342893.1	chr22	OU342893.1	chr21	NC_062991.1
7447735	7451732	7844127	7840141	3998	3987	92.31	13997743	16800200	OU342893.1	chr22	OU342893.1	chr21	NC_062991.1
7428605	7430410	7884746	7882966	1806	1781	87.45	13997743	16800200	OU342893.1	chr22	OU342893.1	chr21	NC_062991.1
7203918	7204957	8095484	8094461	1040	1024	90.46	13997743	16800200	OU342893.1	chr22	OU342893.1	chr21	NC_062991.1
7201555	7203634	8097853	8095779	2080	2075	94.13	13997743	16800200	OU342893.1	chr22	OU342893.1	chr21	NC_062991.1
7176396	7177592	8122337	8121182	1197	1156	90.23	13997743	16800200	OU342893.1	chr22	OU342893.1	chr21	NC_062991.1
7174497	7175778	8123651	8122367	1282	1285	87.7	13997743	16800200	OU342893.1	chr22	OU342893.1	chr21	NC_062991.1
7172927	7174174	8125223	8123984	1248	1240	89.05	13997743	16800200	OU342893.1	chr22	OU342893.1	chr21	NC_062991.1
7047694	7050308	8280294	8277700	2615	2595	92.66	13997743	16800200	OU342893.1	chr22	OU342893.1	chr21	NC_062991.1
7045253	7047031	8282634	8280870	1779	1765	86.06	13997743	16800200	OU342893.1	chr22	OU342893.1	chr21	NC_062991.1
6988101	6989521	8343493	8342028	1421	1466	86.67	13997743	16800200	OU342893.1	chr22	OU342893.1	chr21	NC_062991.1
6985460	6987097	8346056	8344378	1638	1679	85.12	13997743	16800200	OU342893.1	chr22	OU342893.1	chr21	NC_062991.1
6901520	6903969	8459930	8457490	2450	2441	88.53	13997743	16800200	OU342893.1	chr22	OU342893.1	chr21	NC_062991.1
6565131	6566226	8865943	8864854	1096	1090	86.9	13997743	16800200	OU342893.1	chr22	OU342893.1	chr21	NC_062991.1
6417061	6418450	9011151	9009758	1390	1394	90.3	13997743	16800200	OU342893.1	chr22	OU342893.1	chr21	NC_062991.1
6411650	6413279	9026427	9024813	1630	1615	88.97	13997743	16800200	OU342893.1	chr22	OU342893.1	chr21	NC_062991.1
6382920	6384048	9075202	9074066	1129	1137	95.08	13997743	16800200	OU342893.1	chr22	OU342893.1	chr21	NC_062991.1
6285874	6287908	9165597	9163474	2035	2124	85.98	13997743	16800200	OU342893.1	chr22	OU342893.1	chr21	NC_062991.1
6255450	6256806	9204073	9202717	1357	1357	87.77	13997743	16800200	OU342893.1	chr22	OU342893.1	chr21	NC_062991.1
5951055	5952156	9620148	9619042	1102	1107	91.61	13997743	16800200	OU342893.1	chr22	OU342893.1	chr21	NC_062991.1
5945307	5947140	9625628	9623793	1834	1836	89.38	13997743	16800200	OU342893.1	chr22	OU342893.1	chr21	NC_062991.1
5943013	5944966	9627779	9625836	1954	1944	92.21	13997743	16800200	OU342893.1	chr22	OU342893.1	chr21	NC_062991.1
5862907	5864721	9710344	9708564	1815	1781	87.55	13997743	16800200	OU342893.1	chr22	OU342893.1	chr21	NC_062991.1
5858828	5861527	9715457	9712792	2700	2666	92.12	13997743	16800200	OU342893.1	chr22	OU342893.1	chr21	NC_062991.1
5681731	5682869	9920353	9919227	1139	1127	89.33	13997743	16800200	OU342893.1	chr22	OU342893.1	chr21	NC_062991.1
5553440	5555006	10063618	10062086	1567	1533	85.67	13997743	16800200	OU342893.1	chr22	OU342893.1	chr21	NC_062991.1
5494006	5496220	10137449	10135247	2215	2203	91.19	13997743	16800200	OU342893.1	chr22	OU342893.1	chr21	NC_062991.1
5380523	5382714	10224648	10222457	2192	2192	87.43	13997743	16800200	OU342893.1	chr22	OU342893.1	chr21	NC_062991.1
5378276	5379815	10226585	10225028	1540	1558	88.02	13997743	16800200	OU342893.1	chr22	OU342893.1	chr21	NC_062991.1
5288756	5290132	10316158	10314807	1377	1352	83.17	13997743	16800200	OU342893.1	chr22	OU342893.1	chr21	NC_062991.1
5199892	5201437	10409228	10407699	1546	1530	90.96	13997743	16800200	OU342893.1	chr22	OU342893.1	chr21	NC_062991.1
5194649	5196023	10414906	10413557	1375	1350	93.68	13997743	16800200	OU342893.1	chr22	OU342893.1	chr21	NC_062991.1
5192811	5194139	10416583	10415323	1329	1261	90.66	13997743	16800200	OU342893.1	chr22	OU342893.1	chr21	NC_062991.1
5150242	5151964	10491646	10489951	1723	1696	88.26	13997743	16800200	OU342893.1	chr22	OU342893.1	chr21	NC_062991.1
5054157	5055574	10603022	10601632	1418	1391	88.08	13997743	16800200	OU342893.1	chr22	OU342893.1	chr21	NC_062991.1
5022149	5023573	10628758	10627360	1425	1399	88.82	13997743	16800200	OU342893.1	chr22	OU342893.1	chr21	NC_062991.1
4837497	4845495	10861798	10853801	7999	7998	90.26	13997743	16800200	OU342893.1	chr22	OU342893.1	chr21	NC_062991.1
4829103	4835802	10869879	10863149	6700	6731	89.47	13997743	16800200	OU342893.1	chr22	OU342893.1	chr21	NC_062991.1
4804887	4811526	10913688	10907058	6640	6631	91.46	13997743	16800200	OU342893.1	chr22	OU342893.1	chr21	NC_062991.1
4802709	4803788	10915723	10914665	1080	1059	89.64	13997743	16800200	OU342893.1	chr22	OU342893.1	chr21	NC_062991.1
4795172	4797457	10929385	10927104	2286	2282	88.73	13997743	16800200	OU342893.1	chr22	OU342893.1	chr21	NC_062991.1
4785004	4787811	10935422	10932635	2808	2788	92.33	13997743	16800200	OU342893.1	chr22	OU342893.1	chr21	NC_062991.1
4642981	4644138	11126729	11125551	1158	1179	89	13997743	16800200	OU342893.1	chr22	OU342893.1	chr21	NC_062991.1
4553591	4558454	11289067	11284196	4864	4872	89.37	13997743	16800200	OU342893.1	chr22	OU342893.1	chr21	NC_062991.1
4502557	4505175	11330990	11328391	2619	2600	91.47	13997743	16800200	OU342893.1	chr22	OU342893.1	chr21	NC_062991.1
4495545	4496658	11337985	11336882	1114	1104	85.54	13997743	16800200	OU342893.1	chr22	OU342893.1	chr21	NC_062991.1
4124574	4125847	11875564	11874302	1274	1263	89.34	13997743	16800200	OU342893.1	chr22	OU342893.1	chr21	NC_062991.1
328545	330607	13323929	13325991	2063	2063	98.16	9886310	16800200	OU342898.1	chr22	OU342893.1	chr21	NC_062991.1
2984341	2985388	13474802	13473774	1048	1029	90.06	13997743	16800200	OU342893.1	chr22	OU342893.1	chr21	NC_062991.1
2811253	2812958	13698509	13696806	1706	1704	90.13	13997743	16800200	OU342893.1	chr22	OU342893.1	chr21	NC_062991.1
2436075	2437194	14241054	14239931	1120	1124	89.6	13997743	16800200	OU342893.1	chr22	OU342893.1	chr21	NC_062991.1
2432307	2433474	14244439	14243312	1168	1128	90.33	13997743	16800200	OU342893.1	chr22	OU342893.1	chr21	NC_062991.1
2410093	2411126	14273090	14272060	1034	1031	89.3	13997743	16800200	OU342893.1	chr22	OU342893.1	chr21	NC_062991.1
2341074	2343026	14336309	14334338	1953	1972	92.17	13997743	16800200	OU342893.1	chr22	OU342893.1	chr21	NC_062991.1
2323982	2325091	14355632	14354544	1110	1089	87.97	13997743	16800200	OU342893.1	chr22	OU342893.1	chr21	NC_062991.1
2297135	2298699	14397920	14396356	1565	1565	88.37	13997743	16800200	OU342893.1	chr22	OU342893.1	chr21	NC_062991.1
2213006	2214876	14430090	14428226	1871	1865	88.61	13997743	16800200	OU342893.1	chr22	OU342893.1	chr21	NC_062991.1
2174231	2175511	14467686	14466413	1281	1274	87.3	13997743	16800200	OU342893.1	chr22	OU342893.1	chr21	NC_062991.1
2103105	2104413	14549911	14548631	1309	1281	85.84	13997743	16800200	OU342893.1	chr22	OU342893.1	chr21	NC_062991.1
2100965	2102524	14552194	14550641	1560	1554	94.19	13997743	16800200	OU342893.1	chr22	OU342893.1	chr21	NC_062991.1
2087829	2088924	14563059	14561983	1096	1077	84.43	13997743	16800200	OU342893.1	chr22	OU342893.1	chr21	NC_062991.1
2065571	2066892	14578537	14577256	1322	1282	87.67	13997743	16800200	OU342893.1	chr22	OU342893.1	chr21	NC_062991.1
2059325	2060327	14587193	14586167	1003	1027	89.78	13997743	16800200	OU342893.1	chr22	OU342893.1	chr21	NC_062991.1
2048883	2050126	14597381	14596145	1244	1237	91.56	13997743	16800200	OU342893.1	chr22	OU342893.1	chr21	NC_062991.1
1591023	1592157	15153773	15152666	1135	1108	89.51	13997743	16800200	OU342893.1	chr22	OU342893.1	chr21	NC_062991.1
1533799	1535669	15200969	15199158	1871	1812	88.28	13997743	16800200	OU342893.1	chr22	OU342893.1	chr21	NC_062991.1
1519875	1521269	15217620	15216246	1395	1375	84.15	13997743	16800200	OU342893.1	chr22	OU342893.1	chr21	NC_062991.1
1425124	1426181	15359545	15358468	1058	1078	92.78	13997743	16800200	OU342893.1	chr22	OU342893.1	chr21	NC_062991.1
1408229	1409529	15375575	15374301	1301	1275	85.31	13997743	16800200	OU342893.1	chr22	OU342893.1	chr21	NC_062991.1
1347667	1348701	15434243	15433207	1035	1037	85.94	13997743	16800200	OU342893.1	chr22	OU342893.1	chr21	NC_062991.1
824637	827521	15973688	15970828	2885	2861	93.64	13997743	16800200	OU342893.1	chr22	OU342893.1	chr21	NC_062991.1
821516	822828	15976745	15975468	1313	1278	88.51	13997743	16800200	OU342893.1	chr22	OU342893.1	chr21	NC_062991.1
789861	791896	16012287	16010283	2036	2005	89.11	13997743	16800200	OU342893.1	chr22	OU342893.1	chr21	NC_062991.1
787354	789090	16014720	16012987	1737	1734	93.14	13997743	16800200	OU342893.1	chr22	OU342893.1	chr21	NC_062991.1
747103	748774	16056946	16055277	1672	1670	90.45	13997743	16800200	OU342893.1	chr22	OU342893.1	chr21	NC_062991.1
669668	670988	16157413	16156100	1321	1314	91.4	13997743	16800200	OU342893.1	chr22	OU342893.1	chr21	NC_062991.1
552903	557494	16276745	16272147	4592	4599	92.95	13997743	16800200	OU342893.1	chr22	OU342893.1	chr21	NC_062991.1
551535	552955	16278160	16276746	1421	1415	88.73	13997743	16800200	OU342893.1	chr22	OU342893.1	chr21	NC_062991.1
549126	550548	16281586	16280152	1423	1435	89.75	13997743	16800200	OU342893.1	chr22	OU342893.1	chr21	NC_062991.1
537193	538342	16293409	16292278	1150	1132	86.84	13997743	16800200	OU342893.1	chr22	OU342893.1	chr21	NC_062991.1
482954	484238	16348485	16347204	1285	1282	93.23	13997743	16800200	OU342893.1	chr22	OU342893.1	chr21	NC_062991.1
429424	432215	16435250	16432463	2792	2788	91.77	13997743	16800200	OU342893.1	chr22	OU342893.1	chr21	NC_062991.1
				1818.79		89.3204
				1112.52		2.80856
				265544

## Sheet: Chr20
Output from the MUMmer4 show-coords application [150] showing alignments between the reference (Ref) Leguminivora glycinivorella genome assembly, ilLegGlyc1.1, and the queried Cydia splendana genome assembly, ilCydSple1.1, chromosome 20 (chr20).
Ref_start	Ref_end	Query_start	Query_end	Hit_len_ref	Hit_len_query	%ID	Ref_chr_len	Query_len	Ref	Ref_chr	Ref_Accn	Query_chr	Query_Accn
24444796	24445852	10314080	10315125	1057	1046	91.68	36108118	16913803	OU342872.1	chr01	OU342872.1	chr20	NC_062990.1
3745198	3747708	3135087	3137589	2511	2503	85.66	25305885	16913803	OU342876.1	chr05	OU342876.1	chr20	NC_062990.1
6849673	6851100	8389276	8387855	1428	1422	86.68	13595625	16913803	OU342894.1	chr19	OU342890.1	chr20	NC_062990.1
6805647	6806689	8453403	8452363	1043	1041	92.87	13595625	16913803	OU342894.1	chr19	OU342890.1	chr20	NC_062990.1
6566213	6567426	8697381	8696198	1214	1184	87.16	13595625	16913803	OU342894.1	chr19	OU342890.1	chr20	NC_062990.1
1655694	1657274	16257008	16258589	1581	1582	93.49	1732411	16913803	CAJUYE010000057.1			chr20	NC_062990.1
16	1475	16287	17754	1460	1468	97.29	23524037	16913803	OU342878.1	chr23	OU342894.1	chr20	NC_062990.1
13188867	13191331	514403	512035	2465	2369	86.68	13595625	16913803	OU342894.1	chr23	OU342894.1	chr20	NC_062990.1
12990798	12993044	764438	762198	2247	2241	89.6	13595625	16913803	OU342894.1	chr23	OU342894.1	chr20	NC_062990.1
12983851	12985114	780889	779691	1264	1199	84.05	13595625	16913803	OU342894.1	chr23	OU342894.1	chr20	NC_062990.1
12796713	12798081	1002407	1001051	1369	1357	85.85	13595625	16913803	OU342894.1	chr23	OU342894.1	chr20	NC_062990.1
12688211	12690499	1142693	1140408	2289	2286	89.11	13595625	16913803	OU342894.1	chr23	OU342894.1	chr20	NC_062990.1
12609315	12612510	1266710	1263521	3196	3190	87.53	13595625	16913803	OU342894.1	chr23	OU342894.1	chr20	NC_062990.1
12522421	12524704	1389207	1386924	2284	2284	89.97	13595625	16913803	OU342894.1	chr23	OU342894.1	chr20	NC_062990.1
12508121	12509838	1397008	1395293	1718	1716	87.09	13595625	16913803	OU342894.1	chr23	OU342894.1	chr20	NC_062990.1
12506149	12507305	1399704	1398558	1157	1147	85.78	13595625	16913803	OU342894.1	chr23	OU342894.1	chr20	NC_062990.1
9682974	9686822	5053231	5049381	3849	3851	90.88	13595625	16913803	OU342894.1	chr23	OU342894.1	chr20	NC_062990.1
9652791	9654630	5072204	5070347	1840	1858	87.35	13595625	16913803	OU342894.1	chr23	OU342894.1	chr20	NC_062990.1
9626794	9631293	5087863	5083375	4500	4489	88.97	13595625	16913803	OU342894.1	chr23	OU342894.1	chr20	NC_062990.1
9589019	9590239	5134432	5133216	1221	1217	94.35	13595625	16913803	OU342894.1	chr23	OU342894.1	chr20	NC_062990.1
9431651	9433907	5326229	5323970	2257	2260	90.14	13595625	16913803	OU342894.1	chr23	OU342894.1	chr20	NC_062990.1
9406750	9407835	5353448	5352364	1086	1085	95.86	13595625	16913803	OU342894.1	chr23	OU342894.1	chr20	NC_062990.1
9396469	9397970	5363894	5362390	1502	1505	88.31	13595625	16913803	OU342894.1	chr23	OU342894.1	chr20	NC_062990.1
9368559	9369703	5410342	5409198	1145	1145	88.2	13595625	16913803	OU342894.1	chr23	OU342894.1	chr20	NC_062990.1
9226584	9228673	5561416	5559334	2090	2083	91.1	13595625	16913803	OU342894.1	chr23	OU342894.1	chr20	NC_062990.1
8489221	8491324	6263309	6261217	2104	2093	93.16	13595625	16913803	OU342894.1	chr23	OU342894.1	chr20	NC_062990.1
8443210	8445535	6342968	6340654	2326	2315	87.78	13595625	16913803	OU342894.1	chr23	OU342894.1	chr20	NC_062990.1
7060496	7061852	8146441	8145166	1357	1276	86.09	13595625	16913803	OU342894.1	chr23	OU342894.1	chr20	NC_062990.1
6965536	6968531	8259978	8256980	2996	2999	92.43	13595625	16913803	OU342894.1	chr23	OU342894.1	chr20	NC_062990.1
6863753	6864799	8371739	8370709	1047	1031	91.45	13595625	16913803	OU342894.1	chr23	OU342894.1	chr20	NC_062990.1
6658806	6660148	9388491	9389831	1343	1341	93.22	17389724	16913803	OU342890.1	chr23	OU342894.1	chr20	NC_062990.1
6664987	6667977	9389831	9392803	2991	2973	90.97	17389724	16913803	OU342890.1	chr23	OU342894.1	chr20	NC_062990.1
6215393	6216990	9530784	9529191	1598	1594	90.74	13595625	16913803	OU342894.1	chr23	OU342894.1	chr20	NC_062990.1
6157563	6158932	9594418	9593099	1370	1320	84.89	13595625	16913803	OU342894.1	chr23	OU342894.1	chr20	NC_062990.1
6130391	6132198	9631685	9629871	1808	1815	90.96	13595625	16913803	OU342894.1	chr23	OU342894.1	chr20	NC_062990.1
5727814	5728845	10112150	10113181	1032	1032	87.54	13595625	16913803	OU342894.1	chr23	OU342894.1	chr20	NC_062990.1
5608679	5610430	10195214	10193495	1752	1720	85.11	13595625	16913803	OU342894.1	chr23	OU342894.1	chr20	NC_062990.1
5566428	5567929	10260701	10259210	1502	1492	84.46	13595625	16913803	OU342894.1	chr23	OU342894.1	chr20	NC_062990.1
5543761	5545632	10285225	10283379	1872	1847	87.61	13595625	16913803	OU342894.1	chr23	OU342894.1	chr20	NC_062990.1
5524838	5526814	10313075	10311121	1977	1955	82.31	13595625	16913803	OU342894.1	chr23	OU342894.1	chr20	NC_062990.1
5320080	5321123	11351910	11352971	1044	1062	85.5	13595625	16913803	OU342894.1	chr23	OU342894.1	chr20	NC_062990.1
4718712	4720347	11479601	11477962	1636	1640	89.9	13595625	16913803	OU342894.1	chr23	OU342894.1	chr20	NC_062990.1
4602599	4604712	11633974	11631861	2114	2114	86.86	13595625	16913803	OU342894.1	chr23	OU342894.1	chr20	NC_062990.1
4530597	4532094	11727503	11725986	1498	1518	89.94	13595625	16913803	OU342894.1	chr23	OU342894.1	chr20	NC_062990.1
4520279	4521628	11747488	11746139	1350	1350	88.54	13595625	16913803	OU342894.1	chr23	OU342894.1	chr20	NC_062990.1
4472336	4473807	11806070	11804601	1472	1470	87.26	13595625	16913803	OU342894.1	chr23	OU342894.1	chr20	NC_062990.1
4468871	4470151	11809894	11808616	1281	1279	85.65	13595625	16913803	OU342894.1	chr23	OU342894.1	chr20	NC_062990.1
4431721	4432813	11845861	11844772	1093	1090	92.73	13595625	16913803	OU342894.1	chr23	OU342894.1	chr20	NC_062990.1
4373119	4374252	11905939	11904834	1134	1106	83.99	13595625	16913803	OU342894.1	chr23	OU342894.1	chr20	NC_062990.1
4323467	4325334	11974208	11972364	1868	1845	89.77	13595625	16913803	OU342894.1	chr23	OU342894.1	chr20	NC_062990.1
4296986	4298035	12005258	12004231	1050	1028	84	13595625	16913803	OU342894.1	chr23	OU342894.1	chr20	NC_062990.1
4251415	4253899	12030658	12028242	2485	2417	88.17	13595625	16913803	OU342894.1	chr23	OU342894.1	chr20	NC_062990.1
4159914	4161400	12128807	12127358	1487	1450	89.77	13595625	16913803	OU342894.1	chr23	OU342894.1	chr20	NC_062990.1
4139609	4143204	12153417	12149897	3596	3521	85.18	13595625	16913803	OU342894.1	chr23	OU342894.1	chr20	NC_062990.1
4079972	4081209	12217251	12216017	1238	1235	87.77	13595625	16913803	OU342894.1	chr23	OU342894.1	chr20	NC_062990.1
3818525	3819874	12527139	12525822	1350	1318	86.13	13595625	16913803	OU342894.1	chr23	OU342894.1	chr20	NC_062990.1
3746467	3748582	12595978	12593865	2116	2114	92.58	13595625	16913803	OU342894.1	chr23	OU342894.1	chr20	NC_062990.1
3689906	3691079	12683936	12682776	1174	1161	85.26	13595625	16913803	OU342894.1	chr23	OU342894.1	chr20	NC_062990.1
3650220	3651762	12698464	12696934	1543	1531	85.59	13595625	16913803	OU342894.1	chr23	OU342894.1	chr20	NC_062990.1
3608874	3610832	12740164	12738209	1959	1956	89.53	13595625	16913803	OU342894.1	chr23	OU342894.1	chr20	NC_062990.1
3423040	3424354	12791149	12792470	1315	1322	87.66	13595625	16913803	OU342894.1	chr23	OU342894.1	chr20	NC_062990.1
3462967	3466260	12843955	12847103	3294	3149	85.23	13595625	16913803	OU342894.1	chr23	OU342894.1	chr20	NC_062990.1
3546392	3547915	12932816	12934328	1524	1513	90.01	13595625	16913803	OU342894.1	chr23	OU342894.1	chr20	NC_062990.1
3551212	3553565	12945041	12947322	2354	2282	86.15	13595625	16913803	OU342894.1	chr23	OU342894.1	chr20	NC_062990.1
3198406	3199702	13354701	13353412	1297	1290	93.01	13595625	16913803	OU342894.1	chr23	OU342894.1	chr20	NC_062990.1
4910856	4912112	13465730	13464462	1257	1269	92.12	22055301	16913803	OU342882.1	chr23	OU342894.1	chr20	NC_062990.1
1755362	1757213	14354113	14355951	1852	1839	86.27	13595625	16913803	OU342894.1	chr23	OU342894.1	chr20	NC_062990.1
1332079	1333718	15424174	15422571	1640	1604	86.74	13595625	16913803	OU342894.1	chr23	OU342894.1	chr20	NC_062990.1
1161933	1164112	15673131	15670971	2180	2161	89.79	13595625	16913803	OU342894.1	chr23	OU342894.1	chr20	NC_062990.1
1158162	1160476	15676832	15674518	2315	2315	87.85	13595625	16913803	OU342894.1	chr23	OU342894.1	chr20	NC_062990.1
				1836.41		88.5278
				733.289		3.09368
				117530

## Sheet: Chr19
Output from the MUMmer4 show-coords application [150] showing alignments between the reference (Ref) Leguminivora glycinivorella genome assembly, ilLegGlyc1.1, and the queried Cydia splendana genome assembly, ilCydSple1.1, chromosome 19 (chr19).
Ref_start	Ref_end	Query_start	Query_end	Hit_len_ref	Hit_len_query	%ID	Ref_chr_len	Query_len	Ref	Ref_chr	Ref_Accn	Query_chr	Query_Accn
9006526	9008165	4071600	4073239	1640	1640	96.4	36108118	18379626	OU342872.1	chr01	OU342872.1	chr19	NC_062989.1
136118	137441	16187435	16186113	1324	1323	85.8	1632242	18379626	CAJUYE010000059.1			chr19	NC_062989.1
15823873	15825327	39334	37868	1455	1467	90.3	17389724	18379626	OU342890.1	chr19	OU342890.1	chr19	NC_062989.1
15813819	15815521	59627	57945	1703	1683	90.22	17389724	18379626	OU342890.1	chr19	OU342890.1	chr19	NC_062989.1
15799710	15801528	73146	71332	1819	1815	92.39	17389724	18379626	OU342890.1	chr19	OU342890.1	chr19	NC_062989.1
15237455	15238970	813939	812424	1516	1516	87.61	17389724	18379626	OU342890.1	chr19	OU342890.1	chr19	NC_062989.1
14855307	14857601	1306267	1303994	2295	2274	95.65	17389724	18379626	OU342890.1	chr19	OU342890.1	chr19	NC_062989.1
14785508	14789995	1419528	1415042	4488	4487	94.7	17389724	18379626	OU342890.1	chr19	OU342890.1	chr19	NC_062989.1
14149867	14151311	2188656	2187209	1445	1448	89.41	17389724	18379626	OU342890.1	chr19	OU342890.1	chr19	NC_062989.1
13713379	13715140	2649319	2647558	1762	1762	90.01	17389724	18379626	OU342890.1	chr19	OU342890.1	chr19	NC_062989.1
13626058	13628379	2750178	2747824	2322	2355	90.63	17389724	18379626	OU342890.1	chr19	OU342890.1	chr19	NC_062989.1
13528684	13530383	2910295	2908581	1700	1715	88.23	17389724	18379626	OU342890.1	chr19	OU342890.1	chr19	NC_062989.1
13522800	13524358	2915478	2913911	1559	1568	90.04	17389724	18379626	OU342890.1	chr19	OU342890.1	chr19	NC_062989.1
13509213	13510348	2931331	2930237	1136	1095	86.36	17389724	18379626	OU342890.1	chr19	OU342890.1	chr19	NC_062989.1
12520907	12522199	3926781	3928046	1293	1266	92.54	17389724	18379626	OU342890.1	chr19	OU342890.1	chr19	NC_062989.1
12586770	12589822	4006098	4009187	3053	3090	89.53	17389724	18379626	OU342890.1	chr19	OU342890.1	chr19	NC_062989.1
12602138	12603497	4018335	4019698	1360	1364	89.17	17389724	18379626	OU342890.1	chr19	OU342890.1	chr19	NC_062989.1
12672798	12673808	4113566	4114579	1011	1014	92.51	17389724	18379626	OU342890.1	chr19	OU342890.1	chr19	NC_062989.1
12804540	12806034	4267687	4269204	1495	1518	90.2	17389724	18379626	OU342890.1	chr19	OU342890.1	chr19	NC_062989.1
12836022	12837051	4297701	4298724	1030	1024	92.73	17389724	18379626	OU342890.1	chr19	OU342890.1	chr19	NC_062989.1
12913065	12914254	4351515	4352695	1190	1181	88.15	17389724	18379626	OU342890.1	chr19	OU342890.1	chr19	NC_062989.1
13063245	13065197	4536854	4538794	1953	1941	85.22	17389724	18379626	OU342890.1	chr19	OU342890.1	chr19	NC_062989.1
11874439	11875885	4817759	4816322	1447	1438	88.66	17389724	18379626	OU342890.1	chr19	OU342890.1	chr19	NC_062989.1
11837245	11838577	4853699	4852367	1333	1333	88.01	17389724	18379626	OU342890.1	chr19	OU342890.1	chr19	NC_062989.1
11781545	11782984	4939649	4938281	1440	1369	87.45	17389724	18379626	OU342890.1	chr19	OU342890.1	chr19	NC_062989.1
11764698	11767059	4958511	4956165	2362	2347	83.83	17389724	18379626	OU342890.1	chr19	OU342890.1	chr19	NC_062989.1
11704723	11705768	5008338	5007285	1046	1054	93.47	17389724	18379626	OU342890.1	chr19	OU342890.1	chr19	NC_062989.1
11697184	11698211	5015892	5014865	1028	1028	92.52	17389724	18379626	OU342890.1	chr19	OU342890.1	chr19	NC_062989.1
11686931	11690060	5023185	5020065	3130	3121	93.01	17389724	18379626	OU342890.1	chr19	OU342890.1	chr19	NC_062989.1
11680683	11685628	5029872	5024961	4946	4912	91.82	17389724	18379626	OU342890.1	chr19	OU342890.1	chr19	NC_062989.1
11666558	11668075	5042142	5040635	1518	1508	90.72	17389724	18379626	OU342890.1	chr19	OU342890.1	chr19	NC_062989.1
11491033	11492653	5276287	5274655	1621	1633	89.41	17389724	18379626	OU342890.1	chr19	OU342890.1	chr19	NC_062989.1
11267897	11269047	5570056	5568913	1151	1144	85.96	17389724	18379626	OU342890.1	chr19	OU342890.1	chr19	NC_062989.1
11240473	11241603	5597496	5596371	1131	1126	94.63	17389724	18379626	OU342890.1	chr19	OU342890.1	chr19	NC_062989.1
11236809	11237886	5601137	5600081	1078	1057	92.61	17389724	18379626	OU342890.1	chr19	OU342890.1	chr19	NC_062989.1
11234773	11235839	5605720	5604672	1067	1049	89.91	17389724	18379626	OU342890.1	chr19	OU342890.1	chr19	NC_062989.1
11053765	11055591	5835983	5834165	1827	1819	87.51	17389724	18379626	OU342890.1	chr19	OU342890.1	chr19	NC_062989.1
11007504	11008606	5889543	5888477	1103	1067	85.93	17389724	18379626	OU342890.1	chr19	OU342890.1	chr19	NC_062989.1
11002030	11003624	5895195	5893639	1595	1557	90.68	17389724	18379626	OU342890.1	chr19	OU342890.1	chr19	NC_062989.1
10969751	10970892	5918910	5917779	1142	1132	88.73	17389724	18379626	OU342890.1	chr19	OU342890.1	chr19	NC_062989.1
10966433	10968724	5922171	5919898	2292	2274	88.36	17389724	18379626	OU342890.1	chr19	OU342890.1	chr19	NC_062989.1
10946494	10948036	5944536	5942971	1543	1566	89.25	17389724	18379626	OU342890.1	chr19	OU342890.1	chr19	NC_062989.1
10713436	10714540	6177546	6176446	1105	1101	89.97	17389724	18379626	OU342890.1	chr19	OU342890.1	chr19	NC_062989.1
10614574	10618032	6255535	6252151	3459	3385	89.39	17389724	18379626	OU342890.1	chr19	OU342890.1	chr19	NC_062989.1
10576203	10577611	6308676	6307239	1409	1438	87.7	17389724	18379626	OU342890.1	chr19	OU342890.1	chr19	NC_062989.1
10558457	10562051	6319153	6315547	3595	3607	86.34	17389724	18379626	OU342890.1	chr19	OU342890.1	chr19	NC_062989.1
10200540	10203137	6823113	6820551	2598	2563	91.46	17389724	18379626	OU342890.1	chr19	OU342890.1	chr19	NC_062989.1
9937667	9939049	7214549	7213167	1383	1383	89.8	17389724	18379626	OU342890.1	chr19	OU342890.1	chr19	NC_062989.1
9916810	9918495	7225031	7223352	1686	1680	90.04	17389724	18379626	OU342890.1	chr19	OU342890.1	chr19	NC_062989.1
9902012	9903528	7241869	7240349	1517	1521	86.32	17389724	18379626	OU342890.1	chr19	OU342890.1	chr19	NC_062989.1
9877564	9879183	7267333	7265720	1620	1614	90.14	17389724	18379626	OU342890.1	chr19	OU342890.1	chr19	NC_062989.1
9820213	9821284	7314619	7313569	1072	1051	86.92	17389724	18379626	OU342890.1	chr19	OU342890.1	chr19	NC_062989.1
9807985	9809803	7330969	7329148	1819	1822	91.96	17389724	18379626	OU342890.1	chr19	OU342890.1	chr19	NC_062989.1
9751396	9753073	7400393	7398718	1678	1676	90.92	17389724	18379626	OU342890.1	chr19	OU342890.1	chr19	NC_062989.1
9725181	9726630	7433921	7432472	1450	1450	89.72	17389724	18379626	OU342890.1	chr19	OU342890.1	chr19	NC_062989.1
9681097	9682977	7483095	7481215	1881	1881	91.23	17389724	18379626	OU342890.1	chr19	OU342890.1	chr19	NC_062989.1
9663816	9665082	7522047	7520781	1267	1267	90.29	17389724	18379626	OU342890.1	chr19	OU342890.1	chr19	NC_062989.1
9655618	9656886	7531634	7530366	1269	1269	89.84	17389724	18379626	OU342890.1	chr19	OU342890.1	chr19	NC_062989.1
9650460	9651767	7538680	7537377	1308	1304	90.83	17389724	18379626	OU342890.1	chr19	OU342890.1	chr19	NC_062989.1
9633118	9634365	7585180	7583933	1248	1248	91.59	17389724	18379626	OU342890.1	chr19	OU342890.1	chr19	NC_062989.1
9619331	9620489	7597085	7595944	1159	1142	87	17389724	18379626	OU342890.1	chr19	OU342890.1	chr19	NC_062989.1
9590123	9592159	7629571	7627552	2037	2020	87.05	17389724	18379626	OU342890.1	chr19	OU342890.1	chr19	NC_062989.1
9585281	9586375	7644247	7643208	1095	1040	90.33	17389724	18379626	OU342890.1	chr19	OU342890.1	chr19	NC_062989.1
9406202	9409116	7845149	7842257	2915	2893	85.58	17389724	18379626	OU342890.1	chr19	OU342890.1	chr19	NC_062989.1
9317602	9319653	7930230	7928199	2052	2032	89.58	17389724	18379626	OU342890.1	chr19	OU342890.1	chr19	NC_062989.1
9222310	9223575	8056489	8055225	1266	1265	86.73	17389724	18379626	OU342890.1	chr19	OU342890.1	chr19	NC_062989.1
9189815	9192815	8096785	8093789	3001	2997	93.77	17389724	18379626	OU342890.1	chr19	OU342890.1	chr19	NC_062989.1
9181896	9183028	8106861	8105739	1133	1123	89.59	17389724	18379626	OU342890.1	chr19	OU342890.1	chr19	NC_062989.1
9040275	9041808	8263435	8261944	1534	1492	84.81	17389724	18379626	OU342890.1	chr19	OU342890.1	chr19	NC_062989.1
8894909	8896171	8471662	8470403	1263	1260	85.91	17389724	18379626	OU342890.1	chr19	OU342890.1	chr19	NC_062989.1
8882199	8883302	8476434	8475340	1104	1095	85.24	17389724	18379626	OU342890.1	chr19	OU342890.1	chr19	NC_062989.1
8397099	8398222	9229032	9227913	1124	1120	91.28	17389724	18379626	OU342890.1	chr19	OU342890.1	chr19	NC_062989.1
7927316	7928471	9816245	9815089	1156	1157	90.02	17389724	18379626	OU342890.1	chr19	OU342890.1	chr19	NC_062989.1
7925815	7927118	9817706	9816465	1304	1242	85.64	17389724	18379626	OU342890.1	chr19	OU342890.1	chr19	NC_062989.1
7745676	7747098	10037335	10035983	1423	1353	85.63	17389724	18379626	OU342890.1	chr19	OU342890.1	chr19	NC_062989.1
7734120	7735171	10046089	10045042	1052	1048	88.44	17389724	18379626	OU342890.1	chr19	OU342890.1	chr19	NC_062989.1
15220989	15223712	10771340	10774062	2724	2723	84.69	17389724	18379626	OU342890.1	chr19	OU342890.1	chr19	NC_062989.1
6527573	6529504	11039032	11037099	1932	1934	92.69	17389724	18379626	OU342890.1	chr19	OU342890.1	chr19	NC_062989.1
6497516	6499956	11092924	11090494	2441	2431	86.31	17389724	18379626	OU342890.1	chr19	OU342890.1	chr19	NC_062989.1
5964809	5966048	11536348	11535115	1240	1234	86.4	17389724	18379626	OU342890.1	chr19	OU342890.1	chr19	NC_062989.1
5960288	5962859	11540962	11538414	2572	2549	85.82	17389724	18379626	OU342890.1	chr19	OU342890.1	chr19	NC_062989.1
5908776	5910690	11586306	11584394	1915	1913	86.68	17389724	18379626	OU342890.1	chr19	OU342890.1	chr19	NC_062989.1
5753061	5754254	11770152	11768958	1194	1195	96.17	17389724	18379626	OU342890.1	chr19	OU342890.1	chr19	NC_062989.1
5703775	5706256	11816515	11814040	2482	2476	94.78	17389724	18379626	OU342890.1	chr19	OU342890.1	chr19	NC_062989.1
4794554	4796698	12786334	12784167	2145	2168	89.49	17389724	18379626	OU342890.1	chr19	OU342890.1	chr19	NC_062989.1
4752547	4754277	12835856	12834108	1731	1749	92.54	17389724	18379626	OU342890.1	chr19	OU342890.1	chr19	NC_062989.1
4359107	4360405	13160095	13158788	1299	1308	86.88	17389724	18379626	OU342890.1	chr19	OU342890.1	chr19	NC_062989.1
4249688	4250943	13316391	13315127	1256	1265	90.36	17389724	18379626	OU342890.1	chr19	OU342890.1	chr19	NC_062989.1
4171762	4173040	13399154	13397897	1279	1258	89.01	17389724	18379626	OU342890.1	chr19	OU342890.1	chr19	NC_062989.1
4163231	4165341	13406449	13404370	2111	2080	85.14	17389724	18379626	OU342890.1	chr19	OU342890.1	chr19	NC_062989.1
4102693	4104543	13458700	13456843	1851	1858	86.09	17389724	18379626	OU342890.1	chr19	OU342890.1	chr19	NC_062989.1
4062375	4065096	13490358	13487666	2722	2693	85.79	17389724	18379626	OU342890.1	chr19	OU342890.1	chr19	NC_062989.1
3976059	3977205	13606372	13605228	1147	1145	89.75	17389724	18379626	OU342890.1	chr19	OU342890.1	chr19	NC_062989.1
3899664	3904343	13689366	13684684	4680	4683	86.53	17389724	18379626	OU342890.1	chr19	OU342890.1	chr19	NC_062989.1
3895437	3898373	13693577	13690636	2937	2942	87.36	17389724	18379626	OU342890.1	chr19	OU342890.1	chr19	NC_062989.1
3891221	3893450	13698817	13696592	2230	2226	84.18	17389724	18379626	OU342890.1	chr19	OU342890.1	chr19	NC_062989.1
3286315	3288579	14546019	14543762	2265	2258	89.52	17389724	18379626	OU342890.1	chr19	OU342890.1	chr19	NC_062989.1
3190506	3194645	14696047	14691954	4140	4094	89.93	17389724	18379626	OU342890.1	chr19	OU342890.1	chr19	NC_062989.1
3124422	3126549	14791225	14789088	2128	2138	89.71	17389724	18379626	OU342890.1	chr19	OU342890.1	chr19	NC_062989.1
2953397	2954916	14991127	14989610	1520	1518	89.28	17389724	18379626	OU342890.1	chr19	OU342890.1	chr19	NC_062989.1
2832814	2835068	15149352	15147097	2255	2256	91.93	17389724	18379626	OU342890.1	chr19	OU342890.1	chr19	NC_062989.1
2751361	2753725	15246462	15244120	2365	2343	90	17389724	18379626	OU342890.1	chr19	OU342890.1	chr19	NC_062989.1
2715221	2717223	15311021	15309036	2003	1986	87.29	17389724	18379626	OU342890.1	chr19	OU342890.1	chr19	NC_062989.1
2485055	2487434	15540407	15538013	2380	2395	94.08	17389724	18379626	OU342890.1	chr19	OU342890.1	chr19	NC_062989.1
2189080	2190482	15941145	15939746	1403	1400	92.46	17389724	18379626	OU342890.1	chr19	OU342890.1	chr19	NC_062989.1
2153940	2156378	15981358	15978916	2439	2443	90.79	17389724	18379626	OU342890.1	chr19	OU342890.1	chr19	NC_062989.1
1897267	1899509	16307870	16305633	2243	2238	90.82	17389724	18379626	OU342890.1	chr19	OU342890.1	chr19	NC_062989.1
1736737	1738841	16499754	16497617	2105	2138	86.94	17389724	18379626	OU342890.1	chr19	OU342890.1	chr19	NC_062989.1
1577509	1578714	16646133	16644933	1206	1201	92.29	17389724	18379626	OU342890.1	chr19	OU342890.1	chr19	NC_062989.1
1362074	1365676	16909336	16905749	3603	3588	88.9	17389724	18379626	OU342890.1	chr19	OU342890.1	chr19	NC_062989.1
1348424	1349805	16947184	16945804	1382	1381	87.08	17389724	18379626	OU342890.1	chr19	OU342890.1	chr19	NC_062989.1
1345003	1346549	16950954	16949414	1547	1541	85.99	17389724	18379626	OU342890.1	chr19	OU342890.1	chr19	NC_062989.1
1250590	1252400	16963471	16961671	1811	1801	89.09	17389724	18379626	OU342890.1	chr19	OU342890.1	chr19	NC_062989.1
1248262	1249986	16965908	16964186	1725	1723	93.86	17389724	18379626	OU342890.1	chr19	OU342890.1	chr19	NC_062989.1
850270	851663	17500778	17499391	1394	1388	89.61	17389724	18379626	OU342890.1	chr19	OU342890.1	chr19	NC_062989.1
803393	804804	17539243	17537844	1412	1400	82.73	17389724	18379626	OU342890.1	chr19	OU342890.1	chr19	NC_062989.1
145848	147790	18221088	18219159	1943	1930	89.71	17389724	18379626	OU342890.1	chr19	OU342890.1	chr19	NC_062989.1
132139	133208	18247445	18246373	1070	1073	86.33	17389724	18379626	OU342890.1	chr19	OU342890.1	chr19	NC_062989.1
7410681	7411850	1790572	1791738	1170	1167	88.03	11648489	18379626	OU342896.1	chr25	OU342896.1	chr19	NC_062989.1
				1818.5		89.2492
				796.102		2.76187
				212764

[truncated: 19 more sheets: Chr18, Chr17, Chr16, Chr15, Chr14, Chr13, Chr12, Chr11, Chr10, Chr09, Chr08, Chr07, Chr06, Chr05, Chr04, Chr03, Chr02, Chr01, Zchr]
