# Supplementary material for: A chromosome-level genome assembly of the soybean pod borer: insights into larval transcriptional response to transgenic soybean expressing the pesticidal Cry1Ac protein
Source: BMC Genomics. 2024 Apr 9;25:355. doi: 10.1186/s12864-024-10216-2 (PMC11005160; doi:10.1186/s12864-024-10216-2)
Supplement: Supplementary file 10 — Additional file 10: Supplementary Table 5a-e. DE gene testing statistics+13902+Pfam+GO_05222023 [file 12864_2024_10216_MOESM10_ESM.xlsx]

## Sheet: TableS5a
Table S5a: Estimated of read abundances among the 13,092 filtered genes for the contrast between larval L. glycinivorella exposed to Glycine max expressing Cry1Ac (X1Ac) and a non-Bt isoline (nBt) reported as log2 fold change (log2FC). Signficance deterimed at a Benjamini-Hochberg (BH) adjusted thresholed (adj.pval). Putative gene annotations for RefSeq gene models are provided.
RefSeq gene model	contrast	adj.pval	log2FC	RefSeq gene annotation
LOC125231969	X1Ac-nBt	0.149875	14.4717	PREDICTED: Leguminivora glycinivorella uncharacterized protein K02A2.6-like mRNA
LOC125231970	X1Ac-nBt	0.0777565	12.4008	PREDICTED: Leguminivora glycinivorella uncharacterized protein K02A2.6-like mRNA
LOC125238243	X1Ac-nBt	0.211867	11.8704	PREDICTED: Leguminivora glycinivorella uncharacterizedLOC125238243 mRNA
LOC125241108	X1Ac-nBt	0.0964374	11.624	PREDICTED: Leguminivora glycinivorella glycine-rich cell wall structural protein-like mRNA
LOC125238239	X1Ac-nBt	0.110693	10.9365	PREDICTED: Leguminivora glycinivorella uncharacterizedLOC125238239 mRNA
LOC125235262	X1Ac-nBt	0.22575	8.86134	PREDICTED: Leguminivora glycinivorella hornerin-like mRNA
LOC125226186	X1Ac-nBt	0.184201	8.68197	PREDICTED: Leguminivora glycinivorella histidine-rich protein PFHRP-II-like mRNA
LOC125229151	X1Ac-nBt	0.525954	8.24726	PREDICTED: Leguminivora glycinivorella zinc metalloproteinase nas-14-like partial mRNA
LOC125238407	X1Ac-nBt	0.121524	8.13784	PREDICTED: Leguminivora glycinivorella uncharacterizedLOC125238407 mRNA
LOC125237424	X1Ac-nBt	0.14229	7.60831	PREDICTED: Leguminivora glycinivorella 60S ribosomal protein L18a mRNA
LOC125238242	X1Ac-nBt	0.0966276	7.50232	PREDICTED: Leguminivora glycinivorella uncharacterizedLOC125238242 mRNA
LOC125235330	X1Ac-nBt	0.148132	7.00286	PREDICTED: Leguminivora glycinivorella bromodomain-containing protein 4-like mRNA
LOC125242311	X1Ac-nBt	0.300283	6.95343	PREDICTED: Leguminivora glycinivorella uncharacterized LOC125242311 transcript mRNA
LOC125238237	X1Ac-nBt	0.0435358	6.9511	PREDICTED: Leguminivora glycinivorella uncharacterizedLOC125238237 mRNA
LOC125226478	X1Ac-nBt	0.205941	6.91166	PREDICTED: Leguminivora glycinivorella uncharacterizedLOC125226478 mRNA
LOC125238381	X1Ac-nBt	0.23891	6.77075	PREDICTED: Leguminivora glycinivorella uncharacterizedLOC125238381 transcript
LOC125242741	X1Ac-nBt	0.184201	6.66916	PREDICTED: Leguminivora glycinivorella membrane alanyl aminopeptidase-like mRNA
LOC125240638	X1Ac-nBt	0.238396	6.65312	PREDICTED: Leguminivora glycinivorella uncharacterizedLOC125240638 transcript
LOC125235318	X1Ac-nBt	0.221536	6.37099	PREDICTED: Leguminivora glycinivorella putative mediator of RNA polymerase II transcription subunit 12 mRNA
LOC125242174	X1Ac-nBt	0.134786	6.11751	PREDICTED: Leguminivora glycinivorella repetitive proline-rich cell wall protein 2 mRNA
LOC125231136	X1Ac-nBt	0.700014	6.1142	PREDICTED: Leguminivora glycinivorella uncharacterized LOC125231136 ncRNA
LOC125235491	X1Ac-nBt	0.205941	6.0369	PREDICTED: Leguminivora glycinivorella uncharacterizedLOC125235491 mRNA
LOC125226670	X1Ac-nBt	0.175274	5.96288	PREDICTED: Leguminivora glycinivorella neurotrophin 1 mRNA
LOC125235457	X1Ac-nBt	0.253143	5.90317	PREDICTED: Leguminivora glycinivorella histidine-rich glycoprotein-like mRNA
LOC125225435	X1Ac-nBt	0.269181	5.87764	PREDICTED: Leguminivora glycinivorella uncharacterizedLOC125225435 mRNA
LOC125239652	X1Ac-nBt	0.107138	5.80295	PREDICTED: Leguminivora glycinivorella uncharacterizedLOC125239652 mRNA
LOC125228748	X1Ac-nBt	0.235102	5.79819	PREDICTED: Leguminivora glycinivorella protein apnoia transcript
LOC125225152	X1Ac-nBt	0.217194	5.79672	PREDICTED: Leguminivora glycinivorella uncharacterizedLOC125225152 mRNA
LOC125231610	X1Ac-nBt	0.241144	5.52983	PREDICTED: Leguminivora glycinivorella uncharacterizedLOC125231610 transcript
LOC125238241	X1Ac-nBt	0.260768	5.51659	PREDICTED: Leguminivora glycinivorella uncharacterizedLOC125238241 mRNA
LOC125227017	X1Ac-nBt	0.205104	5.37685	PREDICTED: Leguminivora glycinivorella uncharacterizedLOC125227017 mRNA
LOC125240208	X1Ac-nBt	0.217714	5.3583	PREDICTED: Leguminivora glycinivorella probable serine/threonine-protein kinase kinX mRNA
LOC125242037	X1Ac-nBt	0.213967	5.30381	PREDICTED: Leguminivora glycinivorella pollen-specific leucine-rich repeat extensin-like protein 1 mRNA
LOC125229723	X1Ac-nBt	0.228143	5.27265	PREDICTED: Leguminivora glycinivorella uncharacterizedLOC125229723 mRNA
LOC125233603	X1Ac-nBt	0.222035	5.2656	PREDICTED: Leguminivora glycinivorella clusterin-associated protein 1 mRNA
LOC125238245	X1Ac-nBt	0.194685	5.25802	PREDICTED: Leguminivora glycinivorella uncharacterizedLOC125238245 mRNA
LOC125231654	X1Ac-nBt	0.26775	5.23289	PREDICTED: Leguminivora glycinivorella histidine-rich glycoprotein-like mRNA
LOC125241104	X1Ac-nBt	0.305359	5.23138	PREDICTED: Leguminivora glycinivorella keratin, type I cytoskeletal 10-like mRNA
LOC125232074	X1Ac-nBt	0.269181	5.2249	PREDICTED: Leguminivora glycinivorella cuticle protein 16.5-like mRNA
LOC125238246	X1Ac-nBt	0.330306	5.17136	PREDICTED: Leguminivora glycinivorella uncharacterizedLOC125238246 mRNA
LOC125240574	X1Ac-nBt	0.140939	5.1626	PREDICTED: Leguminivora glycinivorella uncharacterizedLOC125240574 mRNA
LOC125237109	X1Ac-nBt	0.242997	5.10225	PREDICTED: Leguminivora glycinivorella uncharacterizedLOC125237109 transcript
LOC125235456	X1Ac-nBt	0.307312	5.06096	PREDICTED: Leguminivora glycinivorella transcription factor SPT20 homolog mRNA
LOC125241873	X1Ac-nBt	0.171139	4.97452	PREDICTED: Leguminivora glycinivorella uncharacterizedLOC125241873 mRNA
LOC125225412	X1Ac-nBt	0.249988	4.92721	PREDICTED: Leguminivora glycinivorella uncharacterizedLOC125225412 mRNA
LOC125232540	X1Ac-nBt	0.189718	4.89604	PREDICTED: Leguminivora glycinivorella uncharacterizedLOC125232540 transcript
LOC125226187	X1Ac-nBt	0.289339	4.84465	PREDICTED: Leguminivora glycinivorella histidine-rich protein PFHRP-II-like mRNA
LOC125225482	X1Ac-nBt	0.148182	4.83176	PREDICTED: Leguminivora glycinivorella uncharacterized LOC125225482 ncRNA
LOC125242039	X1Ac-nBt	0.24094	4.82532	PREDICTED: Leguminivora glycinivorella skin secretory protein xP2-like mRNA
LOC125242132	X1Ac-nBt	0.0512821	4.78947	PREDICTED: Leguminivora glycinivorella mastermind-like protein 2 transcript
LOC125240965	X1Ac-nBt	0.23406	4.73416	PREDICTED: Leguminivora glycinivorella golgin subfamily A member 6-like protein 22 mRNA
LOC125231715	X1Ac-nBt	0.104723	4.68998	PREDICTED: Leguminivora glycinivorella heparan sulfate 2-O-sulfotransferase pipe transcript
LOC125231964	X1Ac-nBt	0.272495	4.67345	PREDICTED: Leguminivora glycinivorella brachyurin-like mRNA
LOC125235374	X1Ac-nBt	0.428462	4.6643	PREDICTED: Leguminivora glycinivorella pollen-specific leucine-rich repeat extensin-like protein 2 mRNA
LOC125242609	X1Ac-nBt	0.254004	4.62825	PREDICTED: Leguminivora glycinivorella pollen-specific leucine-rich repeat extensin-like protein 1 mRNA
LOC125227340	X1Ac-nBt	0.257562	4.62119	PREDICTED: Leguminivora glycinivorella uncharacterizedLOC125227340 mRNA
LOC125231909	X1Ac-nBt	0.193989	4.61337	PREDICTED: Leguminivora glycinivorella verprolin mRNA
LOC125236107	X1Ac-nBt	0.481703	4.60014	PREDICTED: Leguminivora glycinivorella cytochrome P450 6B6-like mRNA
LOC125232159	X1Ac-nBt	0.244579	4.59753	PREDICTED: Leguminivora glycinivorella cuticle protein 70, isoforms A and B-like mRNA
LOC125238359	X1Ac-nBt	0.366778	4.5718	PREDICTED: Leguminivora glycinivorella uncharacterized LOC125238359 transcript ncRNA
LOC125237189	X1Ac-nBt	0.188524	4.52734	PREDICTED: Leguminivora glycinivorella uncharacterizedLOC125237189 mRNA
LOC125229780	X1Ac-nBt	0.481998	4.51741	PREDICTED: Leguminivora glycinivorella uncharacterizedLOC125229780 mRNA
LOC125228872	X1Ac-nBt	0.302747	4.42116	PREDICTED: Leguminivora glycinivorella uncharacterizedLOC125228872 transcript
LOC125231567	X1Ac-nBt	0.205643	4.41848	PREDICTED: Leguminivora glycinivorella uncharacterizedLOC125231567 mRNA
LOC125226773	X1Ac-nBt	0.303388	4.38742	PREDICTED: Leguminivora glycinivorella histidine-rich glycoprotein-like mRNA
LOC125227045	X1Ac-nBt	0.229885	4.25621	PREDICTED: Leguminivora glycinivorella LIM/homeobox protein Lhx3 mRNA
LOC125241148	X1Ac-nBt	0.114518	4.24221	PREDICTED: Leguminivora glycinivorella uncharacterizedLOC125241148 mRNA
LOC125229583	X1Ac-nBt	0.0637312	4.19854	PREDICTED: Leguminivora glycinivorella organic cation transporter protein-like transcript
LOC125226223	X1Ac-nBt	0.0562713	4.19703	PREDICTED: Leguminivora glycinivorella uncharacterizedLOC125226223 mRNA
LOC125236179	X1Ac-nBt	0.0889284	4.18598	PREDICTED: Leguminivora glycinivorella pro-resilin mRNA
LOC125231402	X1Ac-nBt	0.268455	4.13519	PREDICTED: Leguminivora glycinivorella chitin deacetylase 1-like mRNA
LOC125229783	X1Ac-nBt	0.268455	4.10602	PREDICTED: Leguminivora glycinivorella uncharacterizedLOC125229783 mRNA
LOC125242560	X1Ac-nBt	0.188295	4.0622	PREDICTED: Leguminivora glycinivorella transcription factor SPT20 homolog mRNA
LOC125232953	X1Ac-nBt	0.322647	4.04657	PREDICTED: Leguminivora glycinivorella ecdysone oxidase-like mRNA
LOC125241863	X1Ac-nBt	0.457318	4.03792	PREDICTED: Leguminivora glycinivorella uncharacterizedLOC125241863 mRNA
LOC125239639	X1Ac-nBt	0.362338	4.02136	PREDICTED: Leguminivora glycinivorella uncharacterized LOC125239639 ncRNA
LOC125227646	X1Ac-nBt	0.369471	3.99256	PREDICTED: Leguminivora glycinivorella uncharacterized LOC125227646 ncRNA
LOC125235473	X1Ac-nBt	0.0733256	3.99152	PREDICTED: Leguminivora glycinivorella altered inheritance of mitochondria protein 3-like mRNA
LOC125226138	X1Ac-nBt	0.0934249	3.9793	PREDICTED: Leguminivora glycinivorella calphotin-like mRNA
LOC125227074	X1Ac-nBt	0.216319	3.94678	PREDICTED: Leguminivora glycinivorella trypsin alpha-4-like mRNA
LOC125234472	X1Ac-nBt	0.244768	3.92541	PREDICTED: Leguminivora glycinivorella adhesive plaque matrix protein-like mRNA
LOC125233652	X1Ac-nBt	0.205104	3.90381	PREDICTED: Leguminivora glycinivorella uncharacterizedLOC125233652 mRNA
LOC125241940	X1Ac-nBt	0.365485	3.8513	PREDICTED: Leguminivora glycinivorella protein doublesex-like mRNA
LOC125231948	X1Ac-nBt	0.0751051	3.8419	PREDICTED: Leguminivora glycinivorella uncharacterizedLOC125231948 mRNA
LOC125241002	X1Ac-nBt	0.294971	3.79704	PREDICTED: Leguminivora glycinivorella nose resistant to fluoxetine protein 6-like mRNA
LOC125228065	X1Ac-nBt	0.296444	3.79216	PREDICTED: Leguminivora glycinivorella triadin-like transcript
LOC125242605	X1Ac-nBt	0.308403	3.7804	PREDICTED: Leguminivora glycinivorella uncharacterized LOC125242605 ncRNA
LOC125231993	X1Ac-nBt	0.545706	3.77231	PREDICTED: Leguminivora glycinivorella uncharacterizedLOC125231993 mRNA
LOC125231820	X1Ac-nBt	0.369471	3.75077	PREDICTED: Leguminivora glycinivorella uncharacterized LOC125231820 ncRNA
LOC125242340	X1Ac-nBt	0.0719689	3.72557	PREDICTED: Leguminivora glycinivorella uncharacterized LOC125242340 ncRNA
LOC125227433	X1Ac-nBt	0.23478	3.6874	PREDICTED: Leguminivora glycinivorella uncharacterizedLOC125227433 mRNA
LOC125231554	X1Ac-nBt	0.346961	3.65249	PREDICTED: Leguminivora glycinivorella histidine-rich glycoprotein-like mRNA
LOC125237107	X1Ac-nBt	0.464746	3.64979	PREDICTED: Leguminivora glycinivorella MFS-type transporter clz9-like transcript
LOC125227802	X1Ac-nBt	0.288118	3.63178	PREDICTED: Leguminivora glycinivorella extensin mRNA
LOC125225624	X1Ac-nBt	0.0135962	3.61991	PREDICTED: Leguminivora glycinivorella nose resistant to fluoxetine protein 6-like mRNA
LOC125226227	X1Ac-nBt	0.424053	3.58682	PREDICTED: Leguminivora glycinivorella cuticle protein 19-like mRNA
LOC125229906	X1Ac-nBt	0.271378	3.57495	PREDICTED: Leguminivora glycinivorella uncharacterizedLOC125229906 mRNA
LOC125242098	X1Ac-nBt	0.268455	3.57488	PREDICTED: Leguminivora glycinivorella CCAAT/enhancer-binding protein-like mRNA
LOC125230770	X1Ac-nBt	0.0728216	3.57041	PREDICTED: Leguminivora glycinivorella O-acyltransferase like protein-like transcript
LOC125231925	X1Ac-nBt	0.292109	3.55709	PREDICTED: Leguminivora glycinivorella uncharacterized LOC125231925 ncRNA
LOC125230003	X1Ac-nBt	0.427037	3.55217	PREDICTED: Leguminivora glycinivorella glycine-rich cell wall structural protein 1 mRNA
LOC125225119	X1Ac-nBt	0.250145	3.52627	PREDICTED: Leguminivora glycinivorella histidine-rich glycoprotein-like mRNA
LOC125224669	X1Ac-nBt	0.134786	3.50699	PREDICTED: Leguminivora glycinivorella uncharacterizedLOC125224669 mRNA
LOC125230350	X1Ac-nBt	0.322647	3.50382	PREDICTED: Leguminivora glycinivorella uncharacterizedLOC125230350 mRNA
LOC125235822	X1Ac-nBt	0.244768	3.47152	PREDICTED: Leguminivora glycinivorella uncharacterized LOC125235822 ncRNA
LOC125235860	X1Ac-nBt	0.24094	3.46671	PREDICTED: Leguminivora glycinivorella uncharacterizedLOC125235860 mRNA
LOC125241504	X1Ac-nBt	0.457318	3.46289	PREDICTED: Leguminivora glycinivorella actin-1-like mRNA
LOC125226401	X1Ac-nBt	0.492853	3.45263	PREDICTED: Leguminivora glycinivorella cuticle protein 19.8 mRNA
LOC125234214	X1Ac-nBt	0.0975667	3.45218	PREDICTED: Leguminivora glycinivorella uncharacterizedLOC125234214 mRNA
LOC125226236	X1Ac-nBt	0.284929	3.45122	PREDICTED: Leguminivora glycinivorella cuticle protein 19-like mRNA
LOC125235932	X1Ac-nBt	0.0243345	3.44378	PREDICTED: Leguminivora glycinivorella acidic mammalian chitinase-like transcript
LOC125230978	X1Ac-nBt	0.390158	3.41179	PREDICTED: Leguminivora glycinivorella histidine-rich glycoprotein-like mRNA
LOC125225239	X1Ac-nBt	0.164028	3.41173	PREDICTED: Leguminivora glycinivorella uncharacterizedLOC125225239 mRNA
LOC125226504	X1Ac-nBt	0.337076	3.40823	PREDICTED: Leguminivora glycinivorella uncharacterizedLOC125226504 mRNA
LOC125241912	X1Ac-nBt	0.390458	3.40415	PREDICTED: Leguminivora glycinivorella uncharacterizedLOC125241912 mRNA
LOC125233587	X1Ac-nBt	0.278448	3.39522	PREDICTED: Leguminivora glycinivorella uncharacterizedLOC125233587 mRNA
LOC125239345	X1Ac-nBt	0.446872	3.3904	PREDICTED: Leguminivora glycinivorella uncharacterizedLOC125239345 transcript
LOC125236759	X1Ac-nBt	0.486898	3.36865	PREDICTED: Leguminivora glycinivorella uncharacterizedLOC125236759 mRNA
LOC125235890	X1Ac-nBt	0.0482629	3.36591	PREDICTED: Leguminivora glycinivorella uncharacterizedLOC125235890 mRNA
LOC125231180	X1Ac-nBt	0.416741	3.3643	PREDICTED: Leguminivora glycinivorella uncharacterizedLOC125231180 transcript
LOC125235952	X1Ac-nBt	0.0135962	3.36236	PREDICTED: Leguminivora glycinivorella acidic mammalian chitinase-like mRNA
LOC125235141	X1Ac-nBt	0.446872	3.32504	PREDICTED: Leguminivora glycinivorella bromodomain-containing protein 4-like mRNA
LOC125231168	X1Ac-nBt	0.547011	3.31737	PREDICTED: Leguminivora glycinivorella histidine-rich glycoprotein-like mRNA
LOC125238249	X1Ac-nBt	0.454198	3.31534	PREDICTED: Leguminivora glycinivorella protein ALP1-like mRNA
LOC125232534	X1Ac-nBt	0.188682	3.30026	PREDICTED: Leguminivora glycinivorella uncharacterizedLOC125232534 mRNA
LOC125238655	X1Ac-nBt	0.293753	3.24352	PREDICTED: Leguminivora glycinivorella serine proteinase stubble-like transcript
LOC125227895	X1Ac-nBt	0.0667312	3.23515	PREDICTED: Leguminivora glycinivorella uncharacterized LOC125227895 transcript ncRNA
LOC125231860	X1Ac-nBt	0.307361	3.22704	PREDICTED: Leguminivora glycinivorella alanine aminotransferase 2-like mRNA
LOC125241297	X1Ac-nBt	0.245422	3.22171	PREDICTED: Leguminivora glycinivorella ATP-binding cassette sub-family C member 4-like mRNA
LOC125236519	X1Ac-nBt	0.015771	3.20313	PREDICTED: Leguminivora glycinivorella uncharacterizedLOC125236519 mRNA
LOC125228623	X1Ac-nBt	0.244768	3.20152	PREDICTED: Leguminivora glycinivorella uncharacterizedLOC125228623 transcript
LOC125238666	X1Ac-nBt	0.367846	3.19857	PREDICTED: Leguminivora glycinivorella uncharacterizedLOC125238666 mRNA
LOC125235269	X1Ac-nBt	0.4501	3.19838	PREDICTED: Leguminivora glycinivorella regulator of gene activity-like mRNA
LOC125228616	X1Ac-nBt	0.178003	3.18622	PREDICTED: Leguminivora glycinivorella uncharacterized LOC125228616 ncRNA
LOC125240289	X1Ac-nBt	0.21313	3.14427	PREDICTED: Leguminivora glycinivorella uncharacterizedLOC125240289 mRNA
LOC125225504	X1Ac-nBt	0.413392	3.13353	PREDICTED: Leguminivora glycinivorella uncharacterizedLOC125225504 mRNA
LOC125236419	X1Ac-nBt	0.129957	3.11745	PREDICTED: Leguminivora glycinivorella cytosolic 10-formyltetrahydrofolate dehydrogenase transcript
LOC125232754	X1Ac-nBt	0.289339	3.11463	PREDICTED: Leguminivora glycinivorella zinc carboxypeptidase-like mRNA
LOC125239452	X1Ac-nBt	0.335743	3.11259	PREDICTED: Leguminivora glycinivorella uncharacterizedLOC125239452 mRNA
LOC125232379	X1Ac-nBt	0.189718	3.11001	PREDICTED: Leguminivora glycinivorella uncharacterizedLOC125232379 mRNA
LOC125235826	X1Ac-nBt	0.285032	3.10573	PREDICTED: Leguminivora glycinivorella protein ALP1-like mRNA
LOC125225533	X1Ac-nBt	0.147446	3.10187	PREDICTED: Leguminivora glycinivorella uncharacterizedLOC125225533 mRNA
LOC125232437	X1Ac-nBt	0.0135962	3.10097	PREDICTED: Leguminivora glycinivorella uncharacterizedLOC125232437 mRNA
LOC125232990	X1Ac-nBt	0.206218	3.09097	PREDICTED: Leguminivora glycinivorella uncharacterizedLOC125232990 mRNA
LOC125228051	X1Ac-nBt	0.324957	3.08401	PREDICTED: Leguminivora glycinivorella uncharacterizedLOC125228051 mRNA
LOC125238660	X1Ac-nBt	0.464057	3.08127	PREDICTED: Leguminivora glycinivorella zinc finger protein 595-like mRNA
LOC125230507	X1Ac-nBt	0.147999	3.0792	PREDICTED: Leguminivora glycinivorella acyl-CoA Delta-9 desaturase-like mRNA
LOC125235511	X1Ac-nBt	0.144476	3.07047	PREDICTED: Leguminivora glycinivorella uncharacterizedLOC125235511 transcript
LOC125236756	X1Ac-nBt	0.539344	3.04311	PREDICTED: Leguminivora glycinivorella uncharacterizedLOC125236756 mRNA
LOC125240835	X1Ac-nBt	0.428929	3.03896	PREDICTED: Leguminivora glycinivorella hormone receptor 4 transcript
LOC125237663	X1Ac-nBt	0.222228	3.01697	PREDICTED: Leguminivora glycinivorella CCAAT/enhancer-binding protein-like mRNA
LOC125239407	X1Ac-nBt	0.492104	3.00773	PREDICTED: Leguminivora glycinivorella uncharacterized LOC125239407 ncRNA
LOC125235537	X1Ac-nBt	0.127203	3.00022	PREDICTED: Leguminivora glycinivorella serine protease 3-like mRNA
LOC125230625	X1Ac-nBt	0.609202	2.99223	PREDICTED: Leguminivora glycinivorella uncharacterized protein DDB
LOC125234967	X1Ac-nBt	0.272495	2.98761	PREDICTED: Leguminivora glycinivorella uncharacterizedLOC125234967 mRNA
LOC125228856	X1Ac-nBt	0.276876	2.97175	PREDICTED: Leguminivora glycinivorella protein bric-a-brac 2 transcript
LOC125232331	X1Ac-nBt	0.321722	2.96373	PREDICTED: Leguminivora glycinivorella spindle pole body component 110-like mRNA
LOC125228719	X1Ac-nBt	0.168052	2.94862	PREDICTED: Leguminivora glycinivorella uncharacterized protein K02A2.6-like mRNA
LOC125236005	X1Ac-nBt	0.368826	2.94514	PREDICTED: Leguminivora glycinivorella uncharacterized LOC125236005 ncRNA
LOC125242341	X1Ac-nBt	0.476841	2.93273	PREDICTED: Leguminivora glycinivorella uncharacterized LOC125242341 ncRNA
LOC125235918	X1Ac-nBt	0.0150011	2.93208	PREDICTED: Leguminivora glycinivorella acidic mammalian chitinase-like transcript
LOC125237845	X1Ac-nBt	0.0889296	2.92945	PREDICTED: Leguminivora glycinivorella mastermind-like protein 2 transcript
LOC125236690	X1Ac-nBt	0.215777	2.92494	PREDICTED: Leguminivora glycinivorella uncharacterizedLOC125236690 mRNA
LOC125232377	X1Ac-nBt	0.29159	2.90557	PREDICTED: Leguminivora glycinivorella uncharacterized LOC125232377 ncRNA
LOC125225044	X1Ac-nBt	0.33596	2.89501	PREDICTED: Leguminivora glycinivorella LIM domain-containing protein A-like mRNA
LOC125242313	X1Ac-nBt	0.295415	2.88944	PREDICTED: Leguminivora glycinivorella uncharacterized LOC125242313 transcript mRNA
LOC125226593	X1Ac-nBt	0.391349	2.87633	PREDICTED: Leguminivora glycinivorella uncharacterizedLOC125226593 transcript
LOC125232581	X1Ac-nBt	0.597912	2.86778	PREDICTED: Leguminivora glycinivorella proline-rich protein 4-like mRNA
LOC125234391	X1Ac-nBt	0.077658	2.86669	PREDICTED: Leguminivora glycinivorella esterase FE4-like transcript
LOC125242260	X1Ac-nBt	0.287136	2.86159	PREDICTED: Leguminivora glycinivorella uncharacterized LOC125242260 mRNA
LOC125239616	X1Ac-nBt	0.239271	2.85769	PREDICTED: Leguminivora glycinivorella uncharacterized LOC125239616 ncRNA
LOC125237960	X1Ac-nBt	0.015771	2.8537	PREDICTED: Leguminivora glycinivorella uncharacterizedLOC125237960 mRNA
LOC125225455	X1Ac-nBt	0.0135962	2.84596	PREDICTED: Leguminivora glycinivorella podocan-like protein 1 mRNA
LOC125241095	X1Ac-nBt	0.0273423	2.83764	PREDICTED: Leguminivora glycinivorella uncharacterizedLOC125241095 mRNA
LOC125242532	X1Ac-nBt	0.0453209	2.83605	PREDICTED: Leguminivora glycinivorella thioredoxin-1-like transcript mRNA
LOC125227846	X1Ac-nBt	0.0890437	2.83012	PREDICTED: Leguminivora glycinivorella nitric oxide synthase-like protein mRNA
LOC125238872	X1Ac-nBt	0.506264	2.82428	PREDICTED: Leguminivora glycinivorella uncharacterizedLOC125238872 mRNA
LOC125240498	X1Ac-nBt	0.335151	2.82113	PREDICTED: Leguminivora glycinivorella ATP-dependent DNA helicase pif1-like mRNA
LOC125237931	X1Ac-nBt	0.328866	2.81913	PREDICTED: Leguminivora glycinivorella uncharacterizedLOC125237931 mRNA
LOC125242611	X1Ac-nBt	0.164028	2.81504	PREDICTED: Leguminivora glycinivorella skin secretory protein xP2-like mRNA
LOC125224891	X1Ac-nBt	0.0150011	2.81429	PREDICTED: Leguminivora glycinivorella pro-cathepsin H-like mRNA
LOC125238863	X1Ac-nBt	0.589663	2.79638	PREDICTED: Leguminivora glycinivorella probable nuclear hormone receptor HR3 transcript
LOC125229191	X1Ac-nBt	0.366778	2.78729	PREDICTED: Leguminivora glycinivorella lipase member I-like mRNA
LOC125229244	X1Ac-nBt	0.257132	2.74957	PREDICTED: Leguminivora glycinivorella uncharacterizedLOC125229244 mRNA
LOC125235264	X1Ac-nBt	0.275147	2.74215	PREDICTED: Leguminivora glycinivorella uncharacterizedLOC125235264 mRNA
LOC125239313	X1Ac-nBt	0.247709	2.74171	PREDICTED: Leguminivora glycinivorella general transcriptional corepressor trfA-like transcript
LOC125228895	X1Ac-nBt	0.424861	2.7382	PREDICTED: Leguminivora glycinivorella proclotting enzyme-like transcript
LOC125235596	X1Ac-nBt	0.586855	2.71637	PREDICTED: Leguminivora glycinivorella uncharacterizedLOC125235596 mRNA
LOC125239323	X1Ac-nBt	0.512086	2.69178	PREDICTED: Leguminivora glycinivorella psychimicin-like transcript
LOC125228500	X1Ac-nBt	0.493121	2.6909	PREDICTED: Leguminivora glycinivorella lipase member H-B-like mRNA
LOC125224609	X1Ac-nBt	0.293753	2.67661	PREDICTED: Leguminivora glycinivorella activity-regulated cytoskeleton associated protein 1-like partial mRNA
LOC125225634	X1Ac-nBt	0.244768	2.65626	PREDICTED: Leguminivora glycinivorella cuticlin-4 transcript
LOC125230360	X1Ac-nBt	0.225581	2.65331	PREDICTED: Leguminivora glycinivorella uncharacterizedLOC125230360 mRNA
LOC125233452	X1Ac-nBt	0.10866	2.63369	PREDICTED: Leguminivora glycinivorella heparan sulfate glucosamine 3-O-sulfotransferase 3A1 mRNA
LOC125230251	X1Ac-nBt	0.205941	2.6329	PREDICTED: Leguminivora glycinivorella uncharacterized LOC125230251 transcript ncRNA
LOC125226422	X1Ac-nBt	0.437084	2.63222	PREDICTED: Leguminivora glycinivorella uncharacterizedLOC125226422 mRNA
LOC125238220	X1Ac-nBt	0.484811	2.63131	PREDICTED: Leguminivora glycinivorella uncharacterizedLOC125238220 mRNA
LOC125236483	X1Ac-nBt	0.20903	2.62833	PREDICTED: Leguminivora glycinivorella zinc metalloproteinase nas-4-like mRNA
LOC125236234	X1Ac-nBt	0.367515	2.62097	PREDICTED: Leguminivora glycinivorella uncharacterized LOC125236234 transcript ncRNA
LOC125228091	X1Ac-nBt	0.1382	2.62071	PREDICTED: Leguminivora glycinivorella uncharacterizedLOC125228091 mRNA
LOC125238587	X1Ac-nBt	0.582802	2.61903	PREDICTED: Leguminivora glycinivorella uncharacterizedLOC125238587 mRNA
LOC125226207	X1Ac-nBt	0.20246	2.61243	PREDICTED: Leguminivora glycinivorella uncharacterized LOC125226207 ncRNA
LOC125229815	X1Ac-nBt	0.36677	2.60807	PREDICTED: Leguminivora glycinivorella uncharacterizedLOC125229815 mRNA
LOC125242013	X1Ac-nBt	0.328887	2.60547	PREDICTED: Leguminivora glycinivorella uncharacterizedLOC125242013 mRNA
LOC125238253	X1Ac-nBt	0.148437	2.60024	PREDICTED: Leguminivora glycinivorella uncharacterizedLOC125238253 mRNA
LOC125228095	X1Ac-nBt	0.364951	2.59697	PREDICTED: Leguminivora glycinivorella uncharacterizedLOC125228095 mRNA
LOC125233922	X1Ac-nBt	0.434221	2.59641	PREDICTED: Leguminivora glycinivorella uncharacterized LOC125233922 ncRNA
LOC125225695	X1Ac-nBt	0.0297818	2.59334	PREDICTED: Leguminivora glycinivorella protein rolling stone-like mRNA
LOC125240487	X1Ac-nBt	0.0811098	2.58098	PREDICTED: Leguminivora glycinivorella glycine-rich cell wall structural protein 1-like mRNA
LOC125234786	X1Ac-nBt	0.280698	2.57408	PREDICTED: Leguminivora glycinivorella uncharacterizedLOC125234786 mRNA
LOC125242672	X1Ac-nBt	0.653107	2.57397	PREDICTED: Leguminivora glycinivorella uncharacterized LOC125242672 transcript ncRNA
LOC125235936	X1Ac-nBt	0.109718	2.57142	PREDICTED: Leguminivora glycinivorella chitotriosidase-1-like transcript
LOC125233395	X1Ac-nBt	0.426818	2.56729	PREDICTED: Leguminivora glycinivorella cytochrome P450 9e2-like transcript
LOC125228613	X1Ac-nBt	0.36329	2.56015	PREDICTED: Leguminivora glycinivorella uncharacterizedLOC125228613 mRNA
LOC125238743	X1Ac-nBt	0.194401	2.55593	PREDICTED: Leguminivora glycinivorella uncharacterizedLOC125238743 transcript
LOC125232986	X1Ac-nBt	0.177678	2.53484	PREDICTED: Leguminivora glycinivorella uncharacterizedLOC125232986 mRNA
LOC125238673	X1Ac-nBt	0.525954	2.53348	PREDICTED: Leguminivora glycinivorella uncharacterizedLOC125238673 mRNA
LOC125234254	X1Ac-nBt	0.63104	2.51897	PREDICTED: Leguminivora glycinivorella SKI family transcriptional corepressor 2 transcript
LOC125231085	X1Ac-nBt	0.285415	2.50531	PREDICTED: Leguminivora glycinivorella lysozyme-like mRNA
LOC125224907	X1Ac-nBt	0.426818	2.49634	PREDICTED: Leguminivora glycinivorella WASH complex subunit 3-like mRNA
LOC125230704	X1Ac-nBt	0.415057	2.48887	PREDICTED: Leguminivora glycinivorella uncharacterizedLOC125230704 mRNA
LOC125233623	X1Ac-nBt	0.474376	2.46788	PREDICTED: Leguminivora glycinivorella uncharacterizedLOC125233623 transcript
LOC125236840	X1Ac-nBt	0.603358	2.46439	PREDICTED: Leguminivora glycinivorella uncharacterized LOC125236840 ncRNA
LOC125242276	X1Ac-nBt	0.277152	2.46144	PREDICTED: Leguminivora glycinivorella IQ and ubiquitin-like domain-containing protein mRNA
LOC125226059	X1Ac-nBt	0.213967	2.45513	PREDICTED: Leguminivora glycinivorella uncharacterizedLOC125226059 transcript
LOC125226943	X1Ac-nBt	0.4699	2.45257	PREDICTED: Leguminivora glycinivorella indole-3-acetaldehyde oxidase-like mRNA
LOC125226285	X1Ac-nBt	0.176168	2.44862	PREDICTED: Leguminivora glycinivorella elongation of very long chain fatty acids protein 7-like mRNA
LOC125242664	X1Ac-nBt	0.566251	2.44503	PREDICTED: Leguminivora glycinivorella tetratricopeptide repeat protein 12 mRNA
LOC125226535	X1Ac-nBt	0.021878	2.44479	PREDICTED: Leguminivora glycinivorella uncharacterizedLOC125226535 mRNA
LOC125229000	X1Ac-nBt	0.284734	2.44327	PREDICTED: Leguminivora glycinivorella uncharacterizedLOC125229000 mRNA
LOC125232979	X1Ac-nBt	0.512964	2.43613	PREDICTED: Leguminivora glycinivorella lipase 3-like mRNA
LOC125225321	X1Ac-nBt	0.42197	2.43024	PREDICTED: Leguminivora glycinivorella uncharacterized LOC125225321 ncRNA
LOC125231229	X1Ac-nBt	0.0408409	2.42774	PREDICTED: Leguminivora glycinivorella glucose 1-dehydrogenase 2-like mRNA
LOC125241823	X1Ac-nBt	0.447118	2.42748	PREDICTED: Leguminivora glycinivorella alpha/beta-gliadin clone PW8142-like mRNA
LOC125231631	X1Ac-nBt	0.427942	2.42434	PREDICTED: Leguminivora glycinivorella uncharacterized LOC125231631 ncRNA
LOC125235357	X1Ac-nBt	0.288118	2.42232	PREDICTED: Leguminivora glycinivorella uncharacterizedLOC125235357 transcript
LOC125229839	X1Ac-nBt	0.192755	2.41823	PREDICTED: Leguminivora glycinivorella uncharacterizedLOC125229839 mRNA
LOC125237192	X1Ac-nBt	0.547288	2.41387	PREDICTED: Leguminivora glycinivorella uncharacterized LOC125237192 ncRNA
LOC125241084	X1Ac-nBt	0.362196	2.3962	PREDICTED: Leguminivora glycinivorella cadherin-89D mRNA
LOC125238201	X1Ac-nBt	0.449534	2.38687	PREDICTED: Leguminivora glycinivorella uncharacterizedLOC125238201 mRNA
LOC125234640	X1Ac-nBt	0.110324	2.36441	PREDICTED: Leguminivora glycinivorella uncharacterizedLOC125234640 transcript
LOC125236824	X1Ac-nBt	0.549068	2.36103	PREDICTED: Leguminivora glycinivorella uncharacterized protein K02A2.6-like mRNA
LOC125231115	X1Ac-nBt	0.037156	2.35394	PREDICTED: Leguminivora glycinivorella uncharacterizedLOC125231115 mRNA
LOC125239113	X1Ac-nBt	0.0328631	2.34991	PREDICTED: Leguminivora glycinivorella uncharacterizedLOC125239113 transcript
LOC125231892	X1Ac-nBt	0.566469	2.34851	PREDICTED: Leguminivora glycinivorella uncharacterizedLOC125231892 mRNA
LOC125230084	X1Ac-nBt	0.100753	2.34396	PREDICTED: Leguminivora glycinivorella multiple inositol polyphosphate phosphatase 1-like mRNA
LOC125229075	X1Ac-nBt	0.271414	2.33304	PREDICTED: Leguminivora glycinivorella uncharacterizedLOC125229075 transcript
LOC125234847	X1Ac-nBt	0.504992	2.32828	PREDICTED: Leguminivora glycinivorella transmembrane protease serine 2-like mRNA
LOC125229677	X1Ac-nBt	0.288118	2.32255	PREDICTED: Leguminivora glycinivorella uncharacterizedLOC125229677 transcript
LOC125232865	X1Ac-nBt	0.692362	2.31686	PREDICTED: Leguminivora glycinivorella uncharacterizedLOC125232865 mRNA
LOC125227069	X1Ac-nBt	0.260768	2.31584	PREDICTED: Leguminivora glycinivorella uncharacterizedLOC125227069 mRNA
LOC125226336	X1Ac-nBt	0.0277925	2.31516	PREDICTED: Leguminivora glycinivorella inducible metalloproteinase inhibitor protein-like transcript
LOC125238682	X1Ac-nBt	0.397398	2.30532	PREDICTED: Leguminivora glycinivorella uncharacterizedLOC125238682 mRNA
LOC125229231	X1Ac-nBt	0.480662	2.3041	PREDICTED: Leguminivora glycinivorella carbohydrate sulfotransferase 4-like mRNA
LOC125228242	X1Ac-nBt	0.19816	2.30356	PREDICTED: Leguminivora glycinivorella uncharacterizedLOC125228242 mRNA
LOC125227055	X1Ac-nBt	0.360038	2.29704	PREDICTED: Leguminivora glycinivorella uncharacterizedLOC125227055 mRNA
LOC125228978	X1Ac-nBt	0.593846	2.29267	PREDICTED: Leguminivora glycinivorella uncharacterized LOC125228978 ncRNA
LOC125234824	X1Ac-nBt	0.184201	2.29182	PREDICTED: Leguminivora glycinivorella nose resistant to fluoxetine protein 6-like mRNA
LOC125226479	X1Ac-nBt	0.339669	2.29016	PREDICTED: Leguminivora glycinivorella uncharacterizedLOC125226479 mRNA
LOC125237191	X1Ac-nBt	0.448731	2.27657	PREDICTED: Leguminivora glycinivorella uncharacterized LOC125237191 ncRNA
LOC125234922	X1Ac-nBt	0.471794	2.27144	PREDICTED: Leguminivora glycinivorella adenylate cyclase type 10-like mRNA
LOC125235207	X1Ac-nBt	0.360999	2.25918	PREDICTED: Leguminivora glycinivorella general odorant-binding protein 72-like transcript
LOC125240489	X1Ac-nBt	0.339176	2.25588	PREDICTED: Leguminivora glycinivorella uncharacterizedLOC125240489 mRNA
LOC125242101	X1Ac-nBt	0.335654	2.25255	PREDICTED: Leguminivora glycinivorella uncharacterizedLOC125242101 mRNA
LOC125234772	X1Ac-nBt	0.0435358	2.25015	PREDICTED: Leguminivora glycinivorella uncharacterizedLOC125234772 mRNA
LOC125225249	X1Ac-nBt	0.427942	2.24808	PREDICTED: Leguminivora glycinivorella loricrin-like mRNA
LOC125231207	X1Ac-nBt	0.501063	2.2289	PREDICTED: Leguminivora glycinivorella uncharacterizedLOC125231207 mRNA
LOC125238640	X1Ac-nBt	0.0230313	2.21902	PREDICTED: Leguminivora glycinivorella peritrophin-1-like mRNA
LOC125241153	X1Ac-nBt	0.188805	2.21409	PREDICTED: Leguminivora glycinivorella defense protein 3-like mRNA
LOC125228676	X1Ac-nBt	0.710303	2.21068	PREDICTED: Leguminivora glycinivorella uncharacterizedLOC125228676 mRNA
LOC125232590	X1Ac-nBt	0.0817345	2.20686	PREDICTED: Leguminivora glycinivorella radial spoke head protein 6 homolog A mRNA
LOC125227032	X1Ac-nBt	0.0946502	2.20366	PREDICTED: Leguminivora glycinivorella zinc finger protein 62-like mRNA
LOC125234734	X1Ac-nBt	0.489247	2.19506	PREDICTED: Leguminivora glycinivorella putative mediator of RNA polymerase II transcription subunit 26 mRNA
LOC125232328	X1Ac-nBt	0.344587	2.19281	PREDICTED: Leguminivora glycinivorella uncharacterizedLOC125232328 mRNA
LOC125230825	X1Ac-nBt	0.670272	2.18639	PREDICTED: Leguminivora glycinivorella uncharacterizedLOC125230825 mRNA
LOC125237683	X1Ac-nBt	0.240071	2.18159	PREDICTED: Leguminivora glycinivorella uncharacterized LOC125237683 ncRNA
LOC125224888	X1Ac-nBt	0.121395	2.17283	PREDICTED: Leguminivora glycinivorella uncharacterizedLOC125224888 mRNA
LOC125233505	X1Ac-nBt	0.201982	2.17029	PREDICTED: Leguminivora glycinivorella uncharacterizedLOC125233505 mRNA
LOC125232133	X1Ac-nBt	0.132875	2.1666	PREDICTED: Leguminivora glycinivorella uncharacterizedLOC125232133 mRNA
LOC125231499	X1Ac-nBt	0.655996	2.15922	PREDICTED: Leguminivora glycinivorella uncharacterizedLOC125231499 mRNA
LOC125237287	X1Ac-nBt	0.698569	2.15183	PREDICTED: Leguminivora glycinivorella phospholipid scramblase 2-like mRNA
LOC125241405	X1Ac-nBt	0.398796	2.14775	PREDICTED: Leguminivora glycinivorella uncharacterizedLOC125241405 mRNA
LOC125235550	X1Ac-nBt	0.426921	2.14673	PREDICTED: Leguminivora glycinivorella uncharacterizedLOC125235550 mRNA
LOC125240443	X1Ac-nBt	0.306934	2.14157	PREDICTED: Leguminivora glycinivorella uncharacterizedLOC125240443 mRNA
LOC125228193	X1Ac-nBt	0.0348911	2.13918	PREDICTED: Leguminivora glycinivorella uncharacterizedLOC125228193 mRNA
LOC125234515	X1Ac-nBt	0.0509585	2.13412	PREDICTED: Leguminivora glycinivorella uncharacterizedLOC125234515 transcript
LOC125236151	X1Ac-nBt	0.360958	2.13189	PREDICTED: Leguminivora glycinivorella uncharacterizedLOC125236151 mRNA
LOC125230115	X1Ac-nBt	0.605352	2.12767	PREDICTED: Leguminivora glycinivorella dynein regulatory complex protein 10-like transcript
LOC125224880	X1Ac-nBt	0.262644	2.12569	PREDICTED: Leguminivora glycinivorella uncharacterized LOC125224880 ncRNA
LOC125234072	X1Ac-nBt	0.530757	2.1243	PREDICTED: Leguminivora glycinivorella pro-resilin mRNA
LOC125242659	X1Ac-nBt	0.241197	2.12397	PREDICTED: Leguminivora glycinivorella uncharacterized LOC125242659 transcript mRNA
LOC125226306	X1Ac-nBt	0.0551605	2.12222	PREDICTED: Leguminivora glycinivorella inducible metalloproteinase inhibitor protein-like mRNA
LOC125227397	X1Ac-nBt	0.640636	2.12153	PREDICTED: Leguminivora glycinivorella uncharacterizedLOC125227397 mRNA
LOC125239508	X1Ac-nBt	0.203266	2.12015	PREDICTED: Leguminivora glycinivorella uncharacterizedLOC125239508 mRNA
LOC125241747	X1Ac-nBt	0.37701	2.11814	PREDICTED: Leguminivora glycinivorella uncharacterizedLOC125241747 mRNA
LOC125224746	X1Ac-nBt	0.222847	2.11723	PREDICTED: Leguminivora glycinivorella uncharacterized protein K02A2.6-like transcript
LOC125233367	X1Ac-nBt	0.320937	2.11153	PREDICTED: Leguminivora glycinivorella nucleolin mRNA
LOC125237889	X1Ac-nBt	0.227699	2.11139	PREDICTED: Leguminivora glycinivorella putative vitellogenin receptor mRNA
LOC125241231	X1Ac-nBt	0.586855	2.10959	PREDICTED: Leguminivora glycinivorella uncharacterized LOC125241231 ncRNA
LOC125236111	X1Ac-nBt	0.693292	2.09922	PREDICTED: Leguminivora glycinivorella uncharacterizedLOC125236111 mRNA
LOC125233936	X1Ac-nBt	0.0257564	2.08847	PREDICTED: Leguminivora glycinivorella uncharacterizedLOC125233936 mRNA
LOC125231768	X1Ac-nBt	0.549625	2.06817	PREDICTED: Leguminivora glycinivorella tRNA (cytosine(38)-C(5))-methyltransferase mRNA
LOC125240317	X1Ac-nBt	0.390847	2.06729	PREDICTED: Leguminivora glycinivorella fatty acyl-CoA reductase wat-like transcript
LOC125235556	X1Ac-nBt	0.360999	2.0651	PREDICTED: Leguminivora glycinivorella connectin-like mRNA
LOC125234427	X1Ac-nBt	0.659037	2.06435	PREDICTED: Leguminivora glycinivorella uncharacterizedLOC125234427 transcript
LOC125238080	X1Ac-nBt	0.588526	2.0635	PREDICTED: Leguminivora glycinivorella uncharacterizedLOC125238080 mRNA
LOC125235212	X1Ac-nBt	0.37972	2.06263	PREDICTED: Leguminivora glycinivorella uncharacterizedLOC125235212 mRNA
LOC125239658	X1Ac-nBt	0.561832	2.06168	PREDICTED: Leguminivora glycinivorella histone H1B-like mRNA
LOC125239659	X1Ac-nBt	0.561832	2.06168	PREDICTED: Leguminivora glycinivorella histone H1B-like mRNA
LOC125239660	X1Ac-nBt	0.561832	2.06168	PREDICTED: Leguminivora glycinivorella histone H1B-like mRNA
LOC125239665	X1Ac-nBt	0.561832	2.06168	PREDICTED: Leguminivora glycinivorella histone H1B-like mRNA
LOC125242528	X1Ac-nBt	0.0167352	2.06113	PREDICTED: Leguminivora glycinivorella aminopeptidase N-like transcript mRNA
LOC125231175	X1Ac-nBt	0.499388	2.06072	PREDICTED: Leguminivora glycinivorella uncharacterizedLOC125231175 mRNA
LOC125236142	X1Ac-nBt	0.620685	2.06057	PREDICTED: Leguminivora glycinivorella chimeric ERCC6-PGBD3 protein-like mRNA
LOC125225559	X1Ac-nBt	0.446872	2.05307	PREDICTED: Leguminivora glycinivorella uncharacterizedLOC125225559 mRNA
LOC125241893	X1Ac-nBt	0.735575	2.04741	PREDICTED: Leguminivora glycinivorella histone-lysine N-methyltransferase SETMAR-like mRNA
LOC125237446	X1Ac-nBt	0.0135962	2.04032	PREDICTED: Leguminivora glycinivorella trypsin, alkaline B-like transcript
LOC125232446	X1Ac-nBt	0.399559	2.03928	PREDICTED: Leguminivora glycinivorella uncharacterized LOC125232446 ncRNA
LOC125225411	X1Ac-nBt	0.335246	2.03418	PREDICTED: Leguminivora glycinivorella putative odorant receptor 92a transcript
LOC125231490	X1Ac-nBt	0.355807	2.02987	PREDICTED: Leguminivora glycinivorella uncharacterizedLOC125231490 mRNA
LOC125230337	X1Ac-nBt	0.633981	2.02955	PREDICTED: Leguminivora glycinivorella uncharacterizedLOC125230337 mRNA
LOC125238230	X1Ac-nBt	0.55896	2.02276	PREDICTED: Leguminivora glycinivorella uncharacterizedLOC125238230 mRNA
LOC125238966	X1Ac-nBt	0.269136	2.0216	PREDICTED: Leguminivora glycinivorella uncharacterizedLOC125238966 mRNA
LOC125233138	X1Ac-nBt	0.351491	2.02003	PREDICTED: Leguminivora glycinivorella histone acetyltransferase KAT8-like mRNA
LOC125235369	X1Ac-nBt	0.279548	2.01653	PREDICTED: Leguminivora glycinivorella uncharacterized LOC125235369 ncRNA
LOC125229175	X1Ac-nBt	0.329429	2.01591	PREDICTED: Leguminivora glycinivorella uncharacterizedLOC125229175 mRNA
LOC125241907	X1Ac-nBt	0.715363	2.01285	PREDICTED: Leguminivora glycinivorella uncharacterizedLOC125241907 mRNA
LOC125234900	X1Ac-nBt	0.346852	2.00998	PREDICTED: Leguminivora glycinivorella uncharacterizedLOC125234900 mRNA
LOC125233918	X1Ac-nBt	0.247457	2.00295	PREDICTED: Leguminivora glycinivorella uncharacterizedLOC125233918 mRNA
LOC125241936	X1Ac-nBt	0.427546	1.99945	PREDICTED: Leguminivora glycinivorella uncharacterized LOC125241936 ncRNA
LOC125241673	X1Ac-nBt	0.541641	1.99941	PREDICTED: Leguminivora glycinivorella uncharacterized LOC125241673 ncRNA
LOC125237226	X1Ac-nBt	0.354995	1.99656	PREDICTED: Leguminivora glycinivorella phage-like element PBSX protein XkdO transcript
LOC125229054	X1Ac-nBt	0.0993681	1.99394	PREDICTED: Leguminivora glycinivorella cytochrome P450 4d2-like transcript
LOC125232828	X1Ac-nBt	0.300283	1.991	PREDICTED: Leguminivora glycinivorella uncharacterizedLOC125232828 mRNA
LOC125237125	X1Ac-nBt	0.113875	1.98543	PREDICTED: Leguminivora glycinivorella spherulin-2A-like mRNA
LOC125241175	X1Ac-nBt	0.448731	1.98358	PREDICTED: Leguminivora glycinivorella casein kinase II subunit beta-like mRNA
LOC125225150	X1Ac-nBt	0.511258	1.98105	PREDICTED: Leguminivora glycinivorella uncharacterizedLOC125225150 mRNA
LOC125225600	X1Ac-nBt	0.287059	1.97833	PREDICTED: Leguminivora glycinivorella pyrethroid hydrolase Ces2a transcript
LOC125232660	X1Ac-nBt	0.362196	1.97761	PREDICTED: Leguminivora glycinivorella uncharacterized LOC125232660 ncRNA
LOC125235839	X1Ac-nBt	0.0481452	1.97706	PREDICTED: Leguminivora glycinivorella hemicentin-2-like transcript
LOC125234092	X1Ac-nBt	0.0967208	1.97265	PREDICTED: Leguminivora glycinivorella nucleolar protein 6 mRNA
LOC125236761	X1Ac-nBt	0.209914	1.97214	PREDICTED: Leguminivora glycinivorella chitin deacetylase 8-like mRNA
LOC125226552	X1Ac-nBt	0.683717	1.96976	PREDICTED: Leguminivora glycinivorella uncharacterizedLOC125226552 mRNA
LOC125230093	X1Ac-nBt	0.348899	1.96515	PREDICTED: Leguminivora glycinivorella uncharacterized LOC125230093 transcript ncRNA
LOC125239291	X1Ac-nBt	0.35432	1.96323	PREDICTED: Leguminivora glycinivorella pancreatic triacylglycerol lipase-like mRNA
LOC125232688	X1Ac-nBt	0.114518	1.96017	PREDICTED: Leguminivora glycinivorella arylphorin subunit alpha-like mRNA
LOC125226244	X1Ac-nBt	0.254004	1.96004	PREDICTED: Leguminivora glycinivorella uncharacterizedLOC125226244 mRNA
LOC125241803	X1Ac-nBt	0.492155	1.95764	PREDICTED: Leguminivora glycinivorella RNA guanine-N7 methyltransferase activating subunit mRNA
LOC125234951	X1Ac-nBt	0.507329	1.95647	PREDICTED: Leguminivora glycinivorella uncharacterizedLOC125234951 mRNA
LOC125227413	X1Ac-nBt	0.358823	1.956	PREDICTED: Leguminivora glycinivorella uncharacterizedLOC125227413 mRNA
LOC125237090	X1Ac-nBt	0.493121	1.9511	PREDICTED: Leguminivora glycinivorella uncharacterizedLOC125237090 transcript
LOC125236709	X1Ac-nBt	0.721302	1.94936	PREDICTED: Leguminivora glycinivorella gustatory receptor for sugar taste 43a-like mRNA
LOC125232976	X1Ac-nBt	0.154838	1.94734	PREDICTED: Leguminivora glycinivorella uncharacterizedLOC125232976 mRNA
LOC125239368	X1Ac-nBt	0.380773	1.94184	PREDICTED: Leguminivora glycinivorella uncharacterizedLOC125239368 transcript
LOC125232513	X1Ac-nBt	0.0512821	1.93986	PREDICTED: Leguminivora glycinivorella fatty acid synthase-like transcript
LOC125227761	X1Ac-nBt	0.403567	1.93663	PREDICTED: Leguminivora glycinivorella WD repeat-containing protein on Y chromosome-like mRNA
LOC125224631	X1Ac-nBt	0.665803	1.93627	PREDICTED: Leguminivora glycinivorella uncharacterizedLOC125224631 mRNA
LOC125228843	X1Ac-nBt	0.398256	1.91982	PREDICTED: Leguminivora glycinivorella uncharacterizedLOC125228843 mRNA
LOC125232049	X1Ac-nBt	0.461213	1.90851	PREDICTED: Leguminivora glycinivorella uncharacterizedLOC125232049 mRNA
LOC125238457	X1Ac-nBt	0.440828	1.90826	PREDICTED: Leguminivora glycinivorella uncharacterized LOC125238457 ncRNA
LOC125240144	X1Ac-nBt	0.421773	1.90668	PREDICTED: Leguminivora glycinivorella uncharacterizedLOC125240144 mRNA
LOC125234644	X1Ac-nBt	0.355888	1.89621	PREDICTED: Leguminivora glycinivorella choline O-acetyltransferase mRNA
LOC125224668	X1Ac-nBt	0.449484	1.89268	PREDICTED: Leguminivora glycinivorella uncharacterizedLOC125224668 mRNA
LOC125231068	X1Ac-nBt	0.229063	1.88873	PREDICTED: Leguminivora glycinivorella uncharacterizedLOC125231068 mRNA
LOC125225861	X1Ac-nBt	0.725735	1.88716	PREDICTED: Leguminivora glycinivorella uncharacterizedLOC125225861 mRNA
LOC125232705	X1Ac-nBt	0.561832	1.88639	PREDICTED: Leguminivora glycinivorella odorant receptor Or1-like mRNA
LOC125224951	X1Ac-nBt	0.298733	1.88387	PREDICTED: Leguminivora glycinivorella uncharacterizedLOC125224951 mRNA
LOC125239861	X1Ac-nBt	0.308142	1.88171	PREDICTED: Leguminivora glycinivorella uncharacterized LOC125239861 ncRNA
LOC125238229	X1Ac-nBt	0.526288	1.87917	PREDICTED: Leguminivora glycinivorella uncharacterizedLOC125238229 mRNA
LOC125242062	X1Ac-nBt	0.142097	1.87717	PREDICTED: Leguminivora glycinivorella carbonyl reductase [NADPH] 3-like mRNA
LOC125237709	X1Ac-nBt	0.229258	1.87555	PREDICTED: Leguminivora glycinivorella serine protease inhibitor dipetalogastin mRNA
LOC125232020	X1Ac-nBt	0.41681	1.87353	PREDICTED: Leguminivora glycinivorella uncharacterizedLOC125232020 mRNA
LOC125229608	X1Ac-nBt	0.23916	1.87213	PREDICTED: Leguminivora glycinivorella uncharacterized LOC125229608 ncRNA
LOC125229321	X1Ac-nBt	0.389304	1.87158	PREDICTED: Leguminivora glycinivorella uncharacterizedLOC125229321 transcript
LOC125230076	X1Ac-nBt	0.0282638	1.86961	PREDICTED: Leguminivora glycinivorella larval cuticle protein LCP-17-like mRNA
LOC125235902	X1Ac-nBt	0.154838	1.86944	PREDICTED: Leguminivora glycinivorella acidic mammalian chitinase-like transcript
LOC125235905	X1Ac-nBt	0.154838	1.86944	PREDICTED: Leguminivora glycinivorella acidic mammalian chitinase-like transcript
LOC125224731	X1Ac-nBt	0.36677	1.85714	PREDICTED: Leguminivora glycinivorella uncharacterized LOC125224731 ncRNA
LOC125226970	X1Ac-nBt	0.257132	1.85697	PREDICTED: Leguminivora glycinivorella maltase A1-like mRNA
LOC125235916	X1Ac-nBt	0.418563	1.85322	PREDICTED: Leguminivora glycinivorella juvenile hormone esterase-like transcript
LOC125238424	X1Ac-nBt	0.437234	1.84717	PREDICTED: Leguminivora glycinivorella uncharacterized LOC125238424 ncRNA
LOC125241424	X1Ac-nBt	0.354065	1.84587	PREDICTED: Leguminivora glycinivorella chymotrypsin-1-like mRNA
LOC125232045	X1Ac-nBt	0.360476	1.83731	PREDICTED: Leguminivora glycinivorella uncharacterizedLOC125232045 mRNA
LOC125229371	X1Ac-nBt	0.473697	1.83337	PREDICTED: Leguminivora glycinivorella uncharacterizedLOC125229371 mRNA
LOC125236506	X1Ac-nBt	0.163133	1.83246	PREDICTED: Leguminivora glycinivorella glucose dehydrogenase [FAD, quinone] transcript
LOC125239343	X1Ac-nBt	0.628288	1.8318	PREDICTED: Leguminivora glycinivorella uncharacterizedLOC125239343 mRNA
LOC125235482	X1Ac-nBt	0.747637	1.83108	PREDICTED: Leguminivora glycinivorella uncharacterizedLOC125235482 transcript
LOC125227963	X1Ac-nBt	0.522577	1.82444	PREDICTED: Leguminivora glycinivorella uncharacterized LOC125227963 ncRNA
LOC125237088	X1Ac-nBt	0.374364	1.81752	PREDICTED: Leguminivora glycinivorella uncharacterized LOC125237088 ncRNA
LOC125238528	X1Ac-nBt	0.627261	1.81569	PREDICTED: Leguminivora glycinivorella zinc finger protein draculin-like mRNA
LOC125225126	X1Ac-nBt	0.514952	1.81474	PREDICTED: Leguminivora glycinivorella histidine-rich glycoprotein-like mRNA
LOC125237363	X1Ac-nBt	0.58523	1.80625	PREDICTED: Leguminivora glycinivorella uncharacterizedLOC125237363 mRNA
LOC125237081	X1Ac-nBt	0.361106	1.80566	PREDICTED: Leguminivora glycinivorella uncharacterizedLOC125237081 transcript
LOC125227419	X1Ac-nBt	0.120645	1.8011	PREDICTED: Leguminivora glycinivorella uncharacterized LOC125227419 ncRNA
LOC125237248	X1Ac-nBt	0.256613	1.79332	PREDICTED: Leguminivora glycinivorella uncharacterized LOC125237248 ncRNA
LOC125233750	X1Ac-nBt	0.463313	1.78564	PREDICTED: Leguminivora glycinivorella uncharacterized protein K02A2.6-like mRNA
LOC125228198	X1Ac-nBt	0.281842	1.7834	PREDICTED: Leguminivora glycinivorella probable peroxisomal membrane protein PEX13 mRNA
LOC125242405	X1Ac-nBt	0.400589	1.78338	PREDICTED: Leguminivora glycinivorella uncharacterized LOC125242405 mRNA
LOC125239342	X1Ac-nBt	0.414065	1.78274	PREDICTED: Leguminivora glycinivorella defensin ARD1-like mRNA
LOC125236463	X1Ac-nBt	0.329017	1.78231	PREDICTED: Leguminivora glycinivorella uncharacterizedLOC125236463 transcript
LOC125232033	X1Ac-nBt	0.624635	1.77899	PREDICTED: Leguminivora glycinivorella uncharacterizedLOC125232033 mRNA
LOC125238380	X1Ac-nBt	0.732179	1.77673	PREDICTED: Leguminivora glycinivorella uncharacterizedLOC125238380 mRNA
LOC125232594	X1Ac-nBt	0.692868	1.77386	PREDICTED: Leguminivora glycinivorella uncharacterized LOC125232594 ncRNA
LOC125224871	X1Ac-nBt	0.812545	1.76754	PREDICTED: Leguminivora glycinivorella uncharacterized LOC125224871 ncRNA
LOC125230004	X1Ac-nBt	0.547364	1.7645	PREDICTED: Leguminivora glycinivorella uncharacterized LOC125230004 ncRNA
LOC125225159	X1Ac-nBt	0.608265	1.75502	PREDICTED: Leguminivora glycinivorella uncharacterizedLOC125225159 mRNA
LOC125228063	X1Ac-nBt	0.362913	1.75423	PREDICTED: Leguminivora glycinivorella uncharacterizedLOC125228063 mRNA
LOC125233085	X1Ac-nBt	0.126045	1.75039	PREDICTED: Leguminivora glycinivorella prostaglandin reductase 1-like mRNA
LOC125228292	X1Ac-nBt	0.292443	1.74931	PREDICTED: Leguminivora glycinivorella uncharacterizedLOC125228292 transcript
LOC125239260	X1Ac-nBt	0.238358	1.74759	PREDICTED: Leguminivora glycinivorella uncharacterized LOC125239260 transcript ncRNA
LOC125231187	X1Ac-nBt	0.0337103	1.74663	PREDICTED: Leguminivora glycinivorella solute carrier organic anion transporter family member 2B1-like transcript
LOC125236323	X1Ac-nBt	0.257059	1.74299	PREDICTED: Leguminivora glycinivorella retinol dehydrogenase 13-like mRNA
LOC125233747	X1Ac-nBt	0.474442	1.74296	PREDICTED: Leguminivora glycinivorella chymotrypsin-2-like mRNA
LOC125238619	X1Ac-nBt	0.183709	1.74279	PREDICTED: Leguminivora glycinivorella uncharacterizedLOC125238619 mRNA
LOC125227756	X1Ac-nBt	0.2107	1.74157	PREDICTED: Leguminivora glycinivorella probable chitinase 10 mRNA
LOC125236913	X1Ac-nBt	0.311751	1.7392	PREDICTED: Leguminivora glycinivorella protein enabled homolog mRNA
LOC125236066	X1Ac-nBt	0.0481582	1.73493	PREDICTED: Leguminivora glycinivorella uncharacterizedLOC125236066 mRNA
LOC125232010	X1Ac-nBt	0.751375	1.73273	PREDICTED: Leguminivora glycinivorella uncharacterizedLOC125232010 mRNA
LOC125232809	X1Ac-nBt	0.13039	1.73079	PREDICTED: Leguminivora glycinivorella DNA-directed RNA polymerases I and III subunit RPAC1 mRNA
LOC125224683	X1Ac-nBt	0.281842	1.72878	PREDICTED: Leguminivora glycinivorella retinol dehydrogenase 12-like mRNA
LOC125235335	X1Ac-nBt	0.546345	1.72674	PREDICTED: Leguminivora glycinivorella uncharacterizedLOC125235335 mRNA
LOC125236919	X1Ac-nBt	0.430292	1.72277	PREDICTED: Leguminivora glycinivorella uncharacterizedLOC125236919 mRNA
LOC125231235	X1Ac-nBt	0.631468	1.7224	PREDICTED: Leguminivora glycinivorella cytochrome P450 4c3-like mRNA
LOC125230403	X1Ac-nBt	0.674932	1.72052	PREDICTED: Leguminivora glycinivorella uncharacterized LOC125230403 ncRNA
LOC125228758	X1Ac-nBt	0.056876	1.72042	PREDICTED: Leguminivora glycinivorella lipopolysaccharide-induced tumor necrosis factor-alpha factor homolog transcript
LOC125236611	X1Ac-nBt	0.173182	1.7204	PREDICTED: Leguminivora glycinivorella uncharacterizedLOC125236611 mRNA
LOC125231072	X1Ac-nBt	0.267486	1.72031	PREDICTED: Leguminivora glycinivorella mucin-5AC-like mRNA
LOC125229110	X1Ac-nBt	0.268455	1.71995	PREDICTED: Leguminivora glycinivorella general transcription factor II-I repeat domain-containing protein 2-like mRNA
LOC125238221	X1Ac-nBt	0.136216	1.71711	PREDICTED: Leguminivora glycinivorella uncharacterizedLOC125238221 mRNA
LOC125233130	X1Ac-nBt	0.725421	1.7158	PREDICTED: Leguminivora glycinivorella uncharacterizedLOC125233130 mRNA
LOC125234528	X1Ac-nBt	0.231189	1.71496	PREDICTED: Leguminivora glycinivorella putative mediator of RNA polymerase II transcription subunit 29 mRNA
LOC125231264	X1Ac-nBt	0.460516	1.71039	PREDICTED: Leguminivora glycinivorella uncharacterizedLOC125231264 transcript
LOC125237074	X1Ac-nBt	0.64144	1.7101	PREDICTED: Leguminivora glycinivorella uncharacterizedLOC125237074 mRNA
LOC125226569	X1Ac-nBt	0.521849	1.70794	PREDICTED: Leguminivora glycinivorella uncharacterizedLOC125226569 mRNA
LOC125233478	X1Ac-nBt	0.554189	1.70195	PREDICTED: Leguminivora glycinivorella UDP-glucosyltransferase 2-like mRNA
LOC125225280	X1Ac-nBt	0.373785	1.68802	PREDICTED: Leguminivora glycinivorella uncharacterizedLOC125225280 transcript
LOC125238603	X1Ac-nBt	0.369887	1.68697	PREDICTED: Leguminivora glycinivorella uncharacterizedLOC125238603 mRNA
LOC125239372	X1Ac-nBt	0.314826	1.68672	PREDICTED: Leguminivora glycinivorella zinc finger protein 425-like mRNA
LOC125235293	X1Ac-nBt	0.0167352	1.68387	PREDICTED: Leguminivora glycinivorella leukocyte surface antigen CD53-like mRNA
LOC125237257	X1Ac-nBt	0.602218	1.68349	PREDICTED: Leguminivora glycinivorella U2 spliceosomal RNA ncRNA
LOC125230640	X1Ac-nBt	0.353057	1.67534	PREDICTED: Leguminivora glycinivorella uncharacterizedLOC125230640 mRNA
LOC125238712	X1Ac-nBt	0.0285201	1.67409	PREDICTED: Leguminivora glycinivorella RNA-binding protein 34-like transcript
LOC125229679	X1Ac-nBt	0.736997	1.67082	PREDICTED: Leguminivora glycinivorella uncharacterized LOC125229679 ncRNA
LOC125242536	X1Ac-nBt	0.488187	1.67071	PREDICTED: Leguminivora glycinivorella ribonuclease P protein subunit p30-like mRNA
LOC125239810	X1Ac-nBt	0.161467	1.6697	PREDICTED: Leguminivora glycinivorella phenoloxidase-activating enzyme-like transcript
LOC125242165	X1Ac-nBt	0.361311	1.66876	PREDICTED: Leguminivora glycinivorella uncharacterized LOC125242165 ncRNA
LOC125242423	X1Ac-nBt	0.150022	1.66725	PREDICTED: Leguminivora glycinivorella neurofilament heavy polypeptide-like mRNA
LOC125227453	X1Ac-nBt	0.390158	1.66051	PREDICTED: Leguminivora glycinivorella intraflagellar transport protein 80 homolog mRNA
LOC125231495	X1Ac-nBt	0.492853	1.65879	PREDICTED: Leguminivora glycinivorella uncharacterizedLOC125231495 mRNA
LOC125233098	X1Ac-nBt	0.321184	1.65529	PREDICTED: Leguminivora glycinivorella eukaryotic translation initiation factor 3 subunit A-like mRNA
LOC125235372	X1Ac-nBt	0.399422	1.6546	PREDICTED: Leguminivora glycinivorella brachyurin-like mRNA
LOC125234948	X1Ac-nBt	0.231504	1.6543	PREDICTED: Leguminivora glycinivorella uncharacterizedLOC125234948 mRNA
LOC125241007	X1Ac-nBt	0.0536375	1.65331	PREDICTED: Leguminivora glycinivorella protein PRY1-like mRNA
LOC125230941	X1Ac-nBt	0.706086	1.65322	PREDICTED: Leguminivora glycinivorella beta-1,4-N-acetylgalactosaminyltransferase bre-4-like mRNA
LOC125242743	X1Ac-nBt	0.644129	1.6518	PREDICTED: Leguminivora glycinivorella uncharacterized LOC125242743 mRNA
LOC125233883	X1Ac-nBt	0.418945	1.65038	PREDICTED: Leguminivora glycinivorella acyl-CoA Delta(11) desaturase-like mRNA
LOC125231679	X1Ac-nBt	0.0432957	1.64928	PREDICTED: Leguminivora glycinivorella protein lifeguard 1-like transcript
LOC125234714	X1Ac-nBt	0.254896	1.64483	PREDICTED: Leguminivora glycinivorella toll-like receptor 3 transcript
LOC125241354	X1Ac-nBt	0.853218	1.64444	PREDICTED: Leguminivora glycinivorella uncharacterizedLOC125241354 mRNA
LOC125240441	X1Ac-nBt	0.439838	1.64286	PREDICTED: Leguminivora glycinivorella uncharacterizedLOC125240441 mRNA
LOC125236454	X1Ac-nBt	0.13502	1.64081	PREDICTED: Leguminivora glycinivorella adenosine deaminase 2-like mRNA
LOC125228759	X1Ac-nBt	0.217714	1.63967	PREDICTED: Leguminivora glycinivorella uncharacterizedLOC125228759 mRNA
LOC125235383	X1Ac-nBt	0.56103	1.63937	PREDICTED: Leguminivora glycinivorella carcinine transporter-like mRNA
LOC125235384	X1Ac-nBt	0.56103	1.63937	PREDICTED: Leguminivora glycinivorella carcinine transporter-like mRNA
LOC125231094	X1Ac-nBt	0.497124	1.63784	PREDICTED: Leguminivora glycinivorella SET domain-containing protein SmydA-8 mRNA
LOC125233415	X1Ac-nBt	0.015771	1.6378	PREDICTED: Leguminivora glycinivorella protein snakeskin mRNA
LOC125231748	X1Ac-nBt	0.357238	1.63556	PREDICTED: Leguminivora glycinivorella allatotropin-like mRNA
LOC125234961	X1Ac-nBt	0.321722	1.63281	PREDICTED: Leguminivora glycinivorella A disintegrin and metalloproteinase with thrombospondin motifs 16-like mRNA
LOC125237770	X1Ac-nBt	0.300115	1.62075	PREDICTED: Leguminivora glycinivorella uncharacterizedLOC125237770 transcript
LOC125236909	X1Ac-nBt	0.633113	1.61297	PREDICTED: Leguminivora glycinivorella uncharacterized LOC125236909 ncRNA
LOC125235910	X1Ac-nBt	0.222035	1.6119	PREDICTED: Leguminivora glycinivorella acidic mammalian chitinase-like mRNA
LOC125230863	X1Ac-nBt	0.0777859	1.61061	PREDICTED: Leguminivora glycinivorella uncharacterizedLOC125230863 mRNA
LOC125229043	X1Ac-nBt	0.0167352	1.60972	PREDICTED: Leguminivora glycinivorella basement membrane-specific heparan sulfate proteoglycan core protein-like transcript
LOC125225511	X1Ac-nBt	0.0358326	1.60875	PREDICTED: Leguminivora glycinivorella pancreatic triacylglycerol lipase-like mRNA
LOC125238363	X1Ac-nBt	0.0777565	1.60764	PREDICTED: Leguminivora glycinivorella hyphancin-3G-like transcript
LOC125233273	X1Ac-nBt	0.074241	1.60756	PREDICTED: Leguminivora glycinivorella 3-oxoacyl-[acyl-carrier-protein] reductase FabG-like mRNA
LOC125239829	X1Ac-nBt	0.536811	1.60571	PREDICTED: Leguminivora glycinivorella ATP-dependent DNA helicase PIF1-like mRNA
LOC125229065	X1Ac-nBt	0.305942	1.60403	PREDICTED: Leguminivora glycinivorella protein phosphatase 1 regulatory subunit 36-like transcript
LOC125228689	X1Ac-nBt	0.159496	1.60332	PREDICTED: Leguminivora glycinivorella carboxylesterase 4A-like mRNA
LOC125227022	X1Ac-nBt	0.346814	1.60027	PREDICTED: Leguminivora glycinivorella nuclear fragile X mental retardation-interacting protein 1 mRNA
LOC125232073	X1Ac-nBt	0.0889296	1.59055	PREDICTED: Leguminivora glycinivorella uncharacterized LOC125232073 ncRNA
LOC125236168	X1Ac-nBt	0.251583	1.58831	PREDICTED: Leguminivora glycinivorella uncharacterizedLOC125236168 mRNA
LOC125226708	X1Ac-nBt	0.337076	1.58806	PREDICTED: Leguminivora glycinivorella uncharacterized LOC125226708 transcript ncRNA
LOC125240882	X1Ac-nBt	0.696308	1.58644	PREDICTED: Leguminivora glycinivorella tektin-B1-like transcript
LOC125226917	X1Ac-nBt	0.144049	1.5854	PREDICTED: Leguminivora glycinivorella uricase mRNA
LOC125233793	X1Ac-nBt	0.275107	1.57959	PREDICTED: Leguminivora glycinivorella uncharacterized LOC125233793 transcript ncRNA
LOC125239632	X1Ac-nBt	0.591765	1.57372	PREDICTED: Leguminivora glycinivorella uncharacterized LOC125239632 ncRNA
LOC125239130	X1Ac-nBt	0.640997	1.57271	PREDICTED: Leguminivora glycinivorella uncharacterizedLOC125239130 mRNA
LOC125224724	X1Ac-nBt	0.0282638	1.57063	PREDICTED: Leguminivora glycinivorella trypsin alpha-3-like mRNA
LOC125240920	X1Ac-nBt	0.62588	1.57057	PREDICTED: Leguminivora glycinivorella uncharacterizedLOC125240920 mRNA
LOC125231010	X1Ac-nBt	0.0740266	1.56307	PREDICTED: Leguminivora glycinivorella cytochrome P450 4g15-like transcript
LOC125235577	X1Ac-nBt	0.152113	1.55771	PREDICTED: Leguminivora glycinivorella uncharacterizedLOC125235577 mRNA
LOC125240665	X1Ac-nBt	0.463018	1.5568	PREDICTED: Leguminivora glycinivorella uncharacterized LOC125240665 ncRNA
LOC125229048	X1Ac-nBt	0.33799	1.55628	PREDICTED: Leguminivora glycinivorella uncharacterized LOC125229048 ncRNA
LOC125229149	X1Ac-nBt	0.632936	1.55214	PREDICTED: Leguminivora glycinivorella astacin-like metalloprotease toxin 2 mRNA
LOC125234395	X1Ac-nBt	0.116847	1.54685	PREDICTED: Leguminivora glycinivorella transmembrane reductase CYB561D2-like mRNA
LOC125241391	X1Ac-nBt	0.542596	1.54055	PREDICTED: Leguminivora glycinivorella uncharacterized LOC125241391 ncRNA
LOC125226105	X1Ac-nBt	0.306145	1.53741	PREDICTED: Leguminivora glycinivorella elongation of very long chain fatty acids protein 7-like mRNA
LOC125241381	X1Ac-nBt	0.328128	1.53363	PREDICTED: Leguminivora glycinivorella seminal metalloprotease 1-like transcript
LOC125225454	X1Ac-nBt	0.0475283	1.53309	PREDICTED: Leguminivora glycinivorella insulin-like growth factor-binding protein complex acid labile subunit transcript
LOC125232973	X1Ac-nBt	0.463098	1.53234	PREDICTED: Leguminivora glycinivorella mucin-5AC mRNA
LOC125229879	X1Ac-nBt	0.495484	1.52988	PREDICTED: Leguminivora glycinivorella uncharacterizedLOC125229879 mRNA
LOC125235437	X1Ac-nBt	0.0408409	1.52771	PREDICTED: Leguminivora glycinivorella procathepsin L-like mRNA
LOC125232195	X1Ac-nBt	0.647948	1.52739	PREDICTED: Leguminivora glycinivorella uncharacterizedLOC125232195 mRNA
LOC125227138	X1Ac-nBt	0.0312497	1.52463	PREDICTED: Leguminivora glycinivorella geranylgeranyl transferase type-2 subunit alpha mRNA
LOC125225485	X1Ac-nBt	0.285924	1.5238	PREDICTED: Leguminivora glycinivorella uncharacterized LOC125225485 ncRNA
LOC125241340	X1Ac-nBt	0.0777565	1.52121	PREDICTED: Leguminivora glycinivorella uncharacterizedLOC125241340 mRNA
LOC125236643	X1Ac-nBt	0.11791	1.52078	PREDICTED: Leguminivora glycinivorella apolipophorin-3-like mRNA
LOC125240257	X1Ac-nBt	0.421514	1.51626	PREDICTED: Leguminivora glycinivorella zinc finger protein 583-like transcript
LOC125240579	X1Ac-nBt	0.459398	1.51591	PREDICTED: Leguminivora glycinivorella uncharacterized LOC125240579 ncRNA
LOC125231431	X1Ac-nBt	0.472777	1.51503	PREDICTED: Leguminivora glycinivorella uncharacterized LOC125231431 ncRNA
LOC125229860	X1Ac-nBt	0.188945	1.51349	PREDICTED: Leguminivora glycinivorella uncharacterizedLOC125229860 mRNA
LOC125226005	X1Ac-nBt	0.235389	1.51325	PREDICTED: Leguminivora glycinivorella cytochrome P450 6B6-like mRNA
LOC125230355	X1Ac-nBt	0.621982	1.51272	PREDICTED: Leguminivora glycinivorella nose resistant to fluoxetine protein 6-like mRNA
LOC125236190	X1Ac-nBt	0.570692	1.50641	PREDICTED: Leguminivora glycinivorella uncharacterizedLOC125236190 mRNA
LOC125234010	X1Ac-nBt	0.725162	1.50479	PREDICTED: Leguminivora glycinivorella bumetanide-sensitive sodium-(potassium)-chloride cotransporter-like mRNA
LOC125236583	X1Ac-nBt	0.153499	1.5031	PREDICTED: Leguminivora glycinivorella transport and Golgi organization protein 2-like transcript
LOC125242167	X1Ac-nBt	0.0565297	1.49871	PREDICTED: Leguminivora glycinivorella uncharacterized LOC125242167 ncRNA
LOC125233171	X1Ac-nBt	0.0976308	1.49227	PREDICTED: Leguminivora glycinivorella myb-like protein X mRNA
LOC125240828	X1Ac-nBt	0.34402	1.48957	PREDICTED: Leguminivora glycinivorella fatty acid 2-hydroxylase mRNA
LOC125232980	X1Ac-nBt	0.312085	1.48857	PREDICTED: Leguminivora glycinivorella uncharacterizedLOC125232980 mRNA
LOC125238455	X1Ac-nBt	0.464057	1.48735	PREDICTED: Leguminivora glycinivorella uncharacterizedLOC125238455 mRNA
LOC125236238	X1Ac-nBt	0.167866	1.48507	PREDICTED: Leguminivora glycinivorella uncharacterized LOC125236238 ncRNA
LOC125241570	X1Ac-nBt	0.257059	1.48295	PREDICTED: Leguminivora glycinivorella uncharacterized protein C1orf131 mRNA
LOC125228538	X1Ac-nBt	0.536787	1.48277	PREDICTED: Leguminivora glycinivorella uncharacterizedLOC125228538 mRNA
LOC125227034	X1Ac-nBt	0.303331	1.4811	PREDICTED: Leguminivora glycinivorella uncharacterizedLOC125227034 mRNA
LOC125235094	X1Ac-nBt	0.268046	1.48071	PREDICTED: Leguminivora glycinivorella terminal uridylyltransferase Tailor-like mRNA
LOC125231680	X1Ac-nBt	0.226343	1.47579	PREDICTED: Leguminivora glycinivorella three-prime repair exonuclease 1-like mRNA
LOC125230007	X1Ac-nBt	0.421122	1.47423	PREDICTED: Leguminivora glycinivorella uncharacterizedLOC125230007 transcript
LOC125231678	X1Ac-nBt	0.056876	1.47254	PREDICTED: Leguminivora glycinivorella protein lifeguard 1-like transcript
LOC125239393	X1Ac-nBt	0.739696	1.46776	PREDICTED: Leguminivora glycinivorella uncharacterized LOC125239393 ncRNA
LOC125229631	X1Ac-nBt	0.387992	1.46741	PREDICTED: Leguminivora glycinivorella uncharacterized LOC125229631 ncRNA
LOC125234590	X1Ac-nBt	0.173182	1.46617	PREDICTED: Leguminivora glycinivorella glutathione S-transferase E14-like transcript
LOC125227912	X1Ac-nBt	0.153499	1.46575	PREDICTED: Leguminivora glycinivorella uncharacterizedLOC125227912 mRNA
LOC125242713	X1Ac-nBt	0.10866	1.46459	PREDICTED: Leguminivora glycinivorella MKI67 FHA domain-interacting nucleolar phosphoprotein-like transcript mRNA
LOC125238734	X1Ac-nBt	0.0880607	1.46343	PREDICTED: Leguminivora glycinivorella guanine nucleotide-binding protein G(f) subunit alpha mRNA
LOC125228946	X1Ac-nBt	0.053689	1.4628	PREDICTED: Leguminivora glycinivorella uncharacterizedLOC125228946 mRNA
LOC125240050	X1Ac-nBt	0.72156	1.46216	PREDICTED: Leguminivora glycinivorella uncharacterizedLOC125240050 mRNA
LOC125230700	X1Ac-nBt	0.5839	1.46197	PREDICTED: Leguminivora glycinivorella uncharacterized LOC125230700 ncRNA
LOC125234397	X1Ac-nBt	0.151514	1.46095	PREDICTED: Leguminivora glycinivorella transmembrane reductase CYB561D2-like transcript
LOC125239114	X1Ac-nBt	0.576196	1.45873	PREDICTED: Leguminivora glycinivorella uncharacterizedLOC125239114 transcript
LOC125233196	X1Ac-nBt	0.344292	1.4585	PREDICTED: Leguminivora glycinivorella uncharacterizedLOC125233196 mRNA
LOC125227030	X1Ac-nBt	0.375979	1.45806	PREDICTED: Leguminivora glycinivorella hydrocephalus-inducing protein homolog mRNA
LOC125231005	X1Ac-nBt	0.074241	1.45791	PREDICTED: Leguminivora glycinivorella S-adenosylmethionine decarboxylase proenzyme mRNA
LOC125227411	X1Ac-nBt	0.514132	1.45763	PREDICTED: Leguminivora glycinivorella formin-A-like mRNA
LOC125233278	X1Ac-nBt	0.0935491	1.4575	PREDICTED: Leguminivora glycinivorella nucleolar protein 12 mRNA
LOC125226293	X1Ac-nBt	0.222035	1.4539	PREDICTED: Leguminivora glycinivorella uncharacterized LOC125226293 ncRNA
LOC125238070	X1Ac-nBt	0.12956	1.44602	PREDICTED: Leguminivora glycinivorella piggyBac transposable element-derived protein 4-like mRNA
LOC125234446	X1Ac-nBt	0.575024	1.4451	PREDICTED: Leguminivora glycinivorella alpha-protein kinase 1-like mRNA
LOC125236753	X1Ac-nBt	0.0243345	1.44406	PREDICTED: Leguminivora glycinivorella chitin deacetylase 8-like mRNA
LOC125238694	X1Ac-nBt	0.283142	1.44296	PREDICTED: Leguminivora glycinivorella uncharacterizedLOC125238694 mRNA
LOC125237869	X1Ac-nBt	0.283185	1.43848	PREDICTED: Leguminivora glycinivorella uncharacterizedLOC125237869 mRNA
LOC125236710	X1Ac-nBt	0.646872	1.43203	PREDICTED: Leguminivora glycinivorella leucine-rich repeat-containing protein 15-like mRNA
LOC125241176	X1Ac-nBt	0.34402	1.42949	PREDICTED: Leguminivora glycinivorella uncharacterizedLOC125241176 transcript
LOC125232388	X1Ac-nBt	0.0860839	1.42792	PREDICTED: Leguminivora glycinivorella arylphorin subunit alpha-like mRNA
LOC125234989	X1Ac-nBt	0.268141	1.42574	PREDICTED: Leguminivora glycinivorella cuticle protein 3-like mRNA
LOC125234822	X1Ac-nBt	0.0266418	1.41839	PREDICTED: Leguminivora glycinivorella midasin-like mRNA
LOC125227517	X1Ac-nBt	0.134786	1.41567	PREDICTED: Leguminivora glycinivorella monocarboxylate transporter 12-like mRNA
LOC125240036	X1Ac-nBt	0.602753	1.41371	PREDICTED: Leguminivora glycinivorella zinc finger protein 770-like mRNA
LOC125235435	X1Ac-nBt	0.287605	1.41002	PREDICTED: Leguminivora glycinivorella uncharacterizedLOC125235435 mRNA
LOC125228315	X1Ac-nBt	0.074241	1.40808	PREDICTED: Leguminivora glycinivorella 25S rRNA (cytosine-C(5))-methyltransferase nop2 mRNA
LOC125228943	X1Ac-nBt	0.293753	1.4079	PREDICTED: Leguminivora glycinivorella cytochrome P450 6B2-like mRNA
LOC125224696	X1Ac-nBt	0.069397	1.40632	PREDICTED: Leguminivora glycinivorella membrane alanyl aminopeptidase-like mRNA
LOC125233581	X1Ac-nBt	0.756547	1.40022	PREDICTED: Leguminivora glycinivorella uncharacterizedLOC125233581 mRNA
LOC125228096	X1Ac-nBt	0.288118	1.39837	PREDICTED: Leguminivora glycinivorella uncharacterizedLOC125228096 mRNA
LOC125234877	X1Ac-nBt	0.451003	1.394	PREDICTED: Leguminivora glycinivorella uncharacterizedLOC125234877 mRNA
LOC125224890	X1Ac-nBt	0.51357	1.39194	PREDICTED: Leguminivora glycinivorella allantoicase-like mRNA
LOC125233791	X1Ac-nBt	0.343127	1.39082	PREDICTED: Leguminivora glycinivorella probable cytochrome P450 6a17 transcript
LOC125231761	X1Ac-nBt	0.437084	1.39065	PREDICTED: Leguminivora glycinivorella ensconsin transcript
LOC125227828	X1Ac-nBt	0.786972	1.39016	PREDICTED: Leguminivora glycinivorella uncharacterizedLOC125227828 mRNA
LOC125231327	X1Ac-nBt	0.294845	1.38972	PREDICTED: Leguminivora glycinivorella larval cuticle protein A2B-like mRNA
LOC125230385	X1Ac-nBt	0.147446	1.38933	PREDICTED: Leguminivora glycinivorella uncharacterizedLOC125230385 mRNA
LOC125226927	X1Ac-nBt	0.464345	1.38799	PREDICTED: Leguminivora glycinivorella uncharacterizedLOC125226927 mRNA
LOC125240639	X1Ac-nBt	0.39242	1.38778	PREDICTED: Leguminivora glycinivorella uncharacterizedLOC125240639 mRNA
LOC125230288	X1Ac-nBt	0.0967208	1.38617	PREDICTED: Leguminivora glycinivorella 3-hydroxyacyl-CoA dehydrogenase type-2-like mRNA
LOC125234082	X1Ac-nBt	0.328099	1.38426	PREDICTED: Leguminivora glycinivorella uncharacterizedLOC125234082 mRNA
LOC125235949	X1Ac-nBt	0.388263	1.3835	PREDICTED: Leguminivora glycinivorella uncharacterized LOC125235949 ncRNA
LOC125235403	X1Ac-nBt	0.386431	1.38188	PREDICTED: Leguminivora glycinivorella uncharacterizedLOC125235403 mRNA
LOC125224739	X1Ac-nBt	0.111893	1.38151	PREDICTED: Leguminivora glycinivorella peptidoglycan recognition protein-like mRNA
LOC125229829	X1Ac-nBt	0.448288	1.38112	PREDICTED: Leguminivora glycinivorella activity-regulated cytoskeleton associated protein 2-like mRNA
LOC125240452	X1Ac-nBt	0.754808	1.38	PREDICTED: Leguminivora glycinivorella uncharacterizedLOC125240452 mRNA
LOC125229733	X1Ac-nBt	0.671393	1.37716	PREDICTED: Leguminivora glycinivorella uncharacterized LOC125229733 ncRNA
LOC125228844	X1Ac-nBt	0.630106	1.37601	PREDICTED: Leguminivora glycinivorella uncharacterized LOC125228844 ncRNA
LOC125242288	X1Ac-nBt	0.248026	1.3759	PREDICTED: Leguminivora glycinivorella uncharacterized LOC125242288 mRNA
LOC125226391	X1Ac-nBt	0.63104	1.37523	PREDICTED: Leguminivora glycinivorella cuticle protein 19-like mRNA
LOC125240107	X1Ac-nBt	0.436203	1.3749	PREDICTED: Leguminivora glycinivorella serine/arginine repetitive matrix protein 2-like mRNA
LOC125229665	X1Ac-nBt	0.0312497	1.37472	PREDICTED: Leguminivora glycinivorella uncharacterizedLOC125229665 mRNA
LOC125228805	X1Ac-nBt	0.138969	1.37393	PREDICTED: Leguminivora glycinivorella endothelial lipase-like transcript
LOC125240444	X1Ac-nBt	0.803641	1.37118	PREDICTED: Leguminivora glycinivorella uncharacterizedLOC125240444 mRNA
LOC125241281	X1Ac-nBt	0.125707	1.37103	PREDICTED: Leguminivora glycinivorella uncharacterizedLOC125241281 mRNA
LOC125231203	X1Ac-nBt	0.0383475	1.37096	PREDICTED: Leguminivora glycinivorella uncharacterized LOC125231203 ncRNA
LOC125231004	X1Ac-nBt	0.0675725	1.37	PREDICTED: Leguminivora glycinivorella magnesium transporter NIPA2 mRNA
LOC125229161	X1Ac-nBt	0.0781997	1.36928	PREDICTED: Leguminivora glycinivorella seminal metalloprotease 1-like mRNA
LOC125234160	X1Ac-nBt	0.389232	1.36925	PREDICTED: Leguminivora glycinivorella ras-specific guanine nucleotide-releasing factor 2-like mRNA
LOC125228866	X1Ac-nBt	0.587132	1.36679	PREDICTED: Leguminivora glycinivorella uncharacterized LOC125228866 transcript ncRNA
LOC125227513	X1Ac-nBt	0.0730713	1.36646	PREDICTED: Leguminivora glycinivorella venom serine carboxypeptidase-like transcript
LOC125228898	X1Ac-nBt	0.247709	1.36589	PREDICTED: Leguminivora glycinivorella uncharacterizedLOC125228898 mRNA
LOC125238290	X1Ac-nBt	0.796262	1.3607	PREDICTED: Leguminivora glycinivorella uncharacterized LOC125238290 ncRNA
LOC125240874	X1Ac-nBt	0.237464	1.36022	PREDICTED: Leguminivora glycinivorella putative carbonic anhydrase 5 mRNA
LOC125231421	X1Ac-nBt	0.506665	1.35885	PREDICTED: Leguminivora glycinivorella uncharacterizedLOC125231421 mRNA
LOC125237887	X1Ac-nBt	0.041034	1.35552	PREDICTED: Leguminivora glycinivorella uncharacterizedLOC125237887 transcript
LOC125239068	X1Ac-nBt	0.119056	1.35232	PREDICTED: Leguminivora glycinivorella uncharacterizedLOC125239068 transcript
LOC125225216	X1Ac-nBt	0.428891	1.35224	PREDICTED: Leguminivora glycinivorella uncharacterizedLOC125225216 mRNA
LOC125229553	X1Ac-nBt	0.0946502	1.35196	PREDICTED: Leguminivora glycinivorella ribonuclease P protein subunit p40-like mRNA
LOC125224903	X1Ac-nBt	0.708381	1.35084	PREDICTED: Leguminivora glycinivorella uncharacterizedLOC125224903 mRNA
LOC125238999	X1Ac-nBt	0.181469	1.35059	PREDICTED: Leguminivora glycinivorella uncharacterizedLOC125238999 transcript
LOC125232422	X1Ac-nBt	0.24094	1.34977	PREDICTED: Leguminivora glycinivorella integrator complex subunit 1-like transcript
LOC125229808	X1Ac-nBt	0.418563	1.3497	PREDICTED: Leguminivora glycinivorella uncharacterizedLOC125229808 mRNA
LOC125224698	X1Ac-nBt	0.0512821	1.34386	PREDICTED: Leguminivora glycinivorella WAP four-disulfide core domain protein 2-like mRNA
LOC125228808	X1Ac-nBt	0.171139	1.34296	PREDICTED: Leguminivora glycinivorella uncharacterizedLOC125228808 mRNA
LOC125225477	X1Ac-nBt	0.549114	1.34282	PREDICTED: Leguminivora glycinivorella cell surface glycoprotein 1 mRNA
LOC125237130	X1Ac-nBt	0.234436	1.34077	PREDICTED: Leguminivora glycinivorella uncharacterizedLOC125237130 mRNA
LOC125239729	X1Ac-nBt	0.247709	1.33984	PREDICTED: Leguminivora glycinivorella uncharacterized LOC125239729 ncRNA
LOC125227902	X1Ac-nBt	0.31263	1.33779	PREDICTED: Leguminivora glycinivorella uncharacterizedLOC125227902 mRNA
LOC125242091	X1Ac-nBt	0.0336621	1.33629	PREDICTED: Leguminivora glycinivorella ovochymase-2-like mRNA
LOC125236685	X1Ac-nBt	0.540708	1.33555	PREDICTED: Leguminivora glycinivorella cytochrome P450 4C1-like mRNA
LOC125239487	X1Ac-nBt	0.0887751	1.33526	PREDICTED: Leguminivora glycinivorella uncharacterizedLOC125239487 mRNA
LOC125241185	X1Ac-nBt	0.287734	1.33483	PREDICTED: Leguminivora glycinivorella trypsin-like mRNA
LOC125226507	X1Ac-nBt	0.477445	1.3339	PREDICTED: Leguminivora glycinivorella uncharacterizedLOC125226507 mRNA
LOC125235721	X1Ac-nBt	0.499871	1.33369	PREDICTED: Leguminivora glycinivorella pickpocket protein 28-like mRNA
LOC125226125	X1Ac-nBt	0.0251631	1.33353	PREDICTED: Leguminivora glycinivorella solute carrier family 46 member 3-like transcript
LOC125232462	X1Ac-nBt	0.831985	1.3329	PREDICTED: Leguminivora glycinivorella uncharacterizedLOC125232462 transcript
LOC125235940	X1Ac-nBt	0.116847	1.33259	PREDICTED: Leguminivora glycinivorella galactose mutarotase-like mRNA
LOC125237654	X1Ac-nBt	0.287059	1.33156	PREDICTED: Leguminivora glycinivorella carbonyl reductase [NADPH] 1-like mRNA
LOC125226748	X1Ac-nBt	0.213967	1.33073	PREDICTED: Leguminivora glycinivorella uncharacterizedLOC125226748 transcript
LOC125229736	X1Ac-nBt	0.161633	1.32976	PREDICTED: Leguminivora glycinivorella acetyl-CoA acetyltransferase, mitochondrial-like mRNA
LOC125227312	X1Ac-nBt	0.30028	1.32678	PREDICTED: Leguminivora glycinivorella sodium/hydrogen exchanger 9B2-like mRNA
LOC125232977	X1Ac-nBt	0.240043	1.3245	PREDICTED: Leguminivora glycinivorella uncharacterizedLOC125232977 mRNA
LOC125230715	X1Ac-nBt	0.336069	1.32448	PREDICTED: Leguminivora glycinivorella uncharacterizedLOC125230715 mRNA
LOC125231316	X1Ac-nBt	0.627277	1.32445	PREDICTED: Leguminivora glycinivorella beta-1,4-galactosyltransferase 4-like mRNA
LOC125226117	X1Ac-nBt	0.537877	1.3207	PREDICTED: Leguminivora glycinivorella uncharacterizedLOC125226117 mRNA
LOC125241794	X1Ac-nBt	0.201142	1.3207	PREDICTED: Leguminivora glycinivorella uncharacterizedLOC125241794 mRNA
LOC125239753	X1Ac-nBt	0.0230313	1.32008	PREDICTED: Leguminivora glycinivorella uncharacterizedLOC125239753 mRNA
LOC125227270	X1Ac-nBt	0.0481582	1.31962	PREDICTED: Leguminivora glycinivorella probable H/ACA ribonucleoprotein complex subunit 1 mRNA
LOC125226316	X1Ac-nBt	0.314565	1.31865	PREDICTED: Leguminivora glycinivorella uncharacterizedLOC125226316 transcript
LOC125233010	X1Ac-nBt	0.189718	1.31746	PREDICTED: Leguminivora glycinivorella CLIP domain-containing serine protease HP8-like mRNA
LOC125224836	X1Ac-nBt	0.42064	1.3164	PREDICTED: Leguminivora glycinivorella cationic amino acid transporter 2-like mRNA
LOC125234247	X1Ac-nBt	0.421773	1.31299	PREDICTED: Leguminivora glycinivorella uncharacterized LOC125234247 transcript ncRNA
LOC125240910	X1Ac-nBt	0.421773	1.31299	PREDICTED: Leguminivora glycinivorella uncharacterized LOC125240910 transcript ncRNA
LOC125236895	X1Ac-nBt	0.114546	1.31243	PREDICTED: Leguminivora glycinivorella putative serine protease K12H4.7 mRNA
LOC125239865	X1Ac-nBt	0.128208	1.31243	PREDICTED: Leguminivora glycinivorella transferrin-like transcript
LOC125237865	X1Ac-nBt	0.440768	1.31118	PREDICTED: Leguminivora glycinivorella uncharacterizedLOC125237865 mRNA
LOC125225433	X1Ac-nBt	0.0240335	1.30981	PREDICTED: Leguminivora glycinivorella uncharacterized LOC125225433 ncRNA
LOC125227044	X1Ac-nBt	0.523422	1.30903	PREDICTED: Leguminivora glycinivorella uncharacterizedLOC125227044 mRNA
LOC125229287	X1Ac-nBt	0.253143	1.30869	PREDICTED: Leguminivora glycinivorella extensin mRNA
LOC125234251	X1Ac-nBt	0.6545	1.30867	PREDICTED: Leguminivora glycinivorella uncharacterizedLOC125234251 mRNA
LOC125240939	X1Ac-nBt	0.0328631	1.30792	PREDICTED: Leguminivora glycinivorella ATPase family AAA domain-containing protein 3A homolog mRNA
LOC125237145	X1Ac-nBt	0.107312	1.30733	PREDICTED: Leguminivora glycinivorella 60S ribosome subunit biogenesis protein NIP7 homolog mRNA
LOC125230623	X1Ac-nBt	0.161425	1.30669	PREDICTED: Leguminivora glycinivorella uncharacterizedLOC125230623 mRNA
LOC125231869	X1Ac-nBt	0.605937	1.3023	PREDICTED: Leguminivora glycinivorella uncharacterized LOC125231869 ncRNA
LOC125236084	X1Ac-nBt	0.421514	1.2999	PREDICTED: Leguminivora glycinivorella uncharacterized LOC125236084 ncRNA
LOC125236781	X1Ac-nBt	0.779145	1.29973	PREDICTED: Leguminivora glycinivorella uncharacterizedLOC125236781 mRNA
LOC125230268	X1Ac-nBt	0.349213	1.29947	PREDICTED: Leguminivora glycinivorella uncharacterizedLOC125230268 mRNA
LOC125232768	X1Ac-nBt	0.107844	1.29947	PREDICTED: Leguminivora glycinivorella uncharacterizedLOC125232768 mRNA
LOC125237375	X1Ac-nBt	0.490812	1.29924	PREDICTED: Leguminivora glycinivorella lysine-specific demethylase RSBN1L transcript
LOC125234533	X1Ac-nBt	0.100753	1.29859	PREDICTED: Leguminivora glycinivorella juvenile hormone esterase-like transcript
LOC125233774	X1Ac-nBt	0.161822	1.29817	PREDICTED: Leguminivora glycinivorella probable alpha-ketoglutarate-dependent hypophosphite dioxygenase mRNA
LOC125232160	X1Ac-nBt	0.41043	1.29798	PREDICTED: Leguminivora glycinivorella uncharacterizedLOC125232160 mRNA
LOC125228528	X1Ac-nBt	0.442589	1.29724	PREDICTED: Leguminivora glycinivorella uncharacterizedLOC125228528 transcript
LOC125228831	X1Ac-nBt	0.0946502	1.29592	PREDICTED: Leguminivora glycinivorella uncharacterized LOC125228831 ncRNA
LOC125226921	X1Ac-nBt	0.439402	1.29583	PREDICTED: Leguminivora glycinivorella uncharacterizedLOC125226921 mRNA
LOC125237827	X1Ac-nBt	0.645963	1.2955	PREDICTED: Leguminivora glycinivorella facilitated trehalose transporter Tret1-2 homolog mRNA
LOC125238638	X1Ac-nBt	0.120917	1.2949	PREDICTED: Leguminivora glycinivorella aldo-keto reductase AKR2E4-like transcript
LOC125230283	X1Ac-nBt	0.157832	1.29337	PREDICTED: Leguminivora glycinivorella uncharacterizedLOC125230283 mRNA
LOC125225048	X1Ac-nBt	0.113859	1.29139	PREDICTED: Leguminivora glycinivorella transketolase-like protein 2 mRNA
LOC125228704	X1Ac-nBt	0.258635	1.29101	PREDICTED: Leguminivora glycinivorella uncharacterizedLOC125228704 mRNA
LOC125234596	X1Ac-nBt	0.205055	1.28982	PREDICTED: Leguminivora glycinivorella nose resistant to fluoxetine protein 6-like transcript
LOC125235801	X1Ac-nBt	0.322235	1.28915	PREDICTED: Leguminivora glycinivorella activity-regulated cytoskeleton associated protein 2-like mRNA
LOC125230514	X1Ac-nBt	0.728167	1.28722	PREDICTED: Leguminivora glycinivorella uncharacterizedLOC125230514 transcript
LOC125242637	X1Ac-nBt	0.289117	1.28617	PREDICTED: Leguminivora glycinivorella uncharacterized LOC125242637 transcript misc_RNA
LOC125241242	X1Ac-nBt	0.0880607	1.28595	PREDICTED: Leguminivora glycinivorella tRNA N(3)-methylcytidine methyltransferase METTL6 transcript
LOC125228541	X1Ac-nBt	0.259442	1.2839	PREDICTED: Leguminivora glycinivorella uncharacterized LOC125228541 ncRNA
LOC125236316	X1Ac-nBt	0.126224	1.28387	PREDICTED: Leguminivora glycinivorella transcription initiation protein SPT3 homolog mRNA
LOC125229166	X1Ac-nBt	0.268705	1.28383	PREDICTED: Leguminivora glycinivorella putative neurotoxin-A mRNA
LOC125231272	X1Ac-nBt	0.348547	1.28235	PREDICTED: Leguminivora glycinivorella uncharacterized LOC125231272 ncRNA
LOC125230445	X1Ac-nBt	0.65621	1.28229	PREDICTED: Leguminivora glycinivorella uncharacterized LOC125230445 ncRNA
LOC125231103	X1Ac-nBt	0.567546	1.28142	PREDICTED: Leguminivora glycinivorella testis-specific gene 10 protein-like mRNA
LOC125229807	X1Ac-nBt	0.750352	1.28133	PREDICTED: Leguminivora glycinivorella uncharacterizedLOC125229807 mRNA
LOC125239491	X1Ac-nBt	0.43684	1.28126	PREDICTED: Leguminivora glycinivorella uncharacterizedLOC125239491 mRNA
LOC125242186	X1Ac-nBt	0.0793988	1.28095	PREDICTED: Leguminivora glycinivorella MKI67 FHA domain-interacting nucleolar phosphoprotein-like mRNA
LOC125226113	X1Ac-nBt	0.0777859	1.27937	PREDICTED: Leguminivora glycinivorella uncharacterized oxidoreductase TM
LOC125227532	X1Ac-nBt	0.735647	1.27897	PREDICTED: Leguminivora glycinivorella adenylate kinase isoenzyme 1-like mRNA
LOC125230054	X1Ac-nBt	0.213967	1.27722	PREDICTED: Leguminivora glycinivorella UDP-glucosyltransferase 2-like transcript
LOC125239352	X1Ac-nBt	0.210229	1.27661	PREDICTED: Leguminivora glycinivorella dentin sialophosphoprotein-like transcript
LOC125227285	X1Ac-nBt	0.495088	1.27632	PREDICTED: Leguminivora glycinivorella uncharacterized LOC125227285 ncRNA
LOC125233181	X1Ac-nBt	0.495088	1.27632	PREDICTED: Leguminivora glycinivorella uncharacterized LOC125233181 ncRNA
LOC125238479	X1Ac-nBt	0.253143	1.27553	PREDICTED: Leguminivora glycinivorella thyrotropin-releasing hormone receptor-like transcript
LOC125231257	X1Ac-nBt	0.685195	1.27286	PREDICTED: Leguminivora glycinivorella mitochondrial 2-oxoglutarate/malate carrier protein-like mRNA
LOC125236498	X1Ac-nBt	0.545329	1.27224	PREDICTED: Leguminivora glycinivorella uncharacterizedLOC125236498 transcript
LOC125242706	X1Ac-nBt	0.637866	1.27204	PREDICTED: Leguminivora glycinivorella uncharacterized LOC125242706 mRNA
LOC125234205	X1Ac-nBt	0.63104	1.26945	PREDICTED: Leguminivora glycinivorella uncharacterizedLOC125234205 mRNA
LOC125231249	X1Ac-nBt	0.269267	1.26662	PREDICTED: Leguminivora glycinivorella uncharacterizedLOC125231249 mRNA
LOC125225849	X1Ac-nBt	0.253143	1.26202	PREDICTED: Leguminivora glycinivorella pre-rRNA-processing protein esf2-like mRNA
LOC125231692	X1Ac-nBt	0.134786	1.25867	PREDICTED: Leguminivora glycinivorella ribonucleases P/MRP protein subunit POP1 mRNA
LOC125231759	X1Ac-nBt	0.13853	1.25853	PREDICTED: Leguminivora glycinivorella myc proto-oncogene protein transcript
LOC125238529	X1Ac-nBt	0.605196	1.25853	PREDICTED: Leguminivora glycinivorella zinc finger protein 271-like mRNA
LOC125226522	X1Ac-nBt	0.155897	1.25778	PREDICTED: Leguminivora glycinivorella uncharacterizedLOC125226522 mRNA
LOC125228559	X1Ac-nBt	0.20246	1.25767	PREDICTED: Leguminivora glycinivorella proton-coupled amino acid transporter-like protein pathetic mRNA
LOC125238046	X1Ac-nBt	0.110324	1.25763	PREDICTED: Leguminivora glycinivorella uncharacterizedLOC125238046 mRNA
LOC125235600	X1Ac-nBt	0.344393	1.25671	PREDICTED: Leguminivora glycinivorella uncharacterizedLOC125235600 mRNA
LOC125230041	X1Ac-nBt	0.134777	1.25599	PREDICTED: Leguminivora glycinivorella uncharacterizedLOC125230041 mRNA
LOC125229047	X1Ac-nBt	0.244579	1.25461	PREDICTED: Leguminivora glycinivorella uncharacterized 30.3 kDa protein-like mRNA
LOC125225932	X1Ac-nBt	0.151704	1.25319	PREDICTED: Leguminivora glycinivorella cadherin-23 mRNA
LOC125235756	X1Ac-nBt	0.231504	1.25283	PREDICTED: Leguminivora glycinivorella uncharacterized LOC125235756 ncRNA
LOC125224776	X1Ac-nBt	0.713848	1.25178	PREDICTED: Leguminivora glycinivorella transmembrane protein 138-like mRNA
LOC125241123	X1Ac-nBt	0.437084	1.25149	PREDICTED: Leguminivora glycinivorella protein ECT2 transcript
LOC125229386	X1Ac-nBt	0.147999	1.25142	PREDICTED: Leguminivora glycinivorella uncharacterizedLOC125229386 transcript
LOC125232067	X1Ac-nBt	0.309353	1.25141	PREDICTED: Leguminivora glycinivorella uncharacterized LOC125232067 transcript ncRNA
LOC125225225	X1Ac-nBt	0.539535	1.25032	PREDICTED: Leguminivora glycinivorella neuronal acetylcholine receptor subunit alpha-10-like transcript
LOC125236177	X1Ac-nBt	0.653974	1.24999	PREDICTED: Leguminivora glycinivorella uncharacterizedLOC125236177 mRNA
LOC125227792	X1Ac-nBt	0.109801	1.24977	PREDICTED: Leguminivora glycinivorella sodium-coupled monocarboxylate transporter 1-like transcript
LOC125239883	X1Ac-nBt	0.253143	1.24961	PREDICTED: Leguminivora glycinivorella gastrula zinc finger protein XlCGF57.1-like mRNA
LOC125239863	X1Ac-nBt	0.118179	1.24836	PREDICTED: Leguminivora glycinivorella aldo-keto reductase family 1 member B1-like transcript
LOC125238293	X1Ac-nBt	0.119731	1.24665	PREDICTED: Leguminivora glycinivorella uncharacterized LOC125238293 transcript ncRNA
LOC125237572	X1Ac-nBt	0.399559	1.2466	PREDICTED: Leguminivora glycinivorella cytochrome P450 6B2-like mRNA
LOC125234212	X1Ac-nBt	0.29337	1.2456	PREDICTED: Leguminivora glycinivorella cytochrome P450 4V2-like partial mRNA
LOC125233669	X1Ac-nBt	0.543302	1.24417	PREDICTED: Leguminivora glycinivorella uncharacterized LOC125233669 ncRNA
LOC125233327	X1Ac-nBt	0.4501	1.244	PREDICTED: Leguminivora glycinivorella zinc-type alcohol dehydrogenase-like protein SE
LOC125236235	X1Ac-nBt	0.280125	1.24173	PREDICTED: Leguminivora glycinivorella uncharacterizedLOC125236235 mRNA
LOC125229417	X1Ac-nBt	0.616021	1.24118	PREDICTED: Leguminivora glycinivorella uncharacterizedLOC125229417 mRNA
LOC125241238	X1Ac-nBt	0.587585	1.23882	PREDICTED: Leguminivora glycinivorella uncharacterizedLOC125241238 mRNA
LOC125241246	X1Ac-nBt	0.126695	1.23877	PREDICTED: Leguminivora glycinivorella flap endonuclease GEN mRNA
LOC125230827	X1Ac-nBt	0.227699	1.23854	PREDICTED: Leguminivora glycinivorella uncharacterizedLOC125230827 transcript
LOC125229457	X1Ac-nBt	0.523461	1.23675	PREDICTED: Leguminivora glycinivorella uncharacterized LOC125229457 ncRNA
LOC125225723	X1Ac-nBt	0.504253	1.23626	PREDICTED: Leguminivora glycinivorella phenoloxidase-activating factor 2-like mRNA
LOC125241874	X1Ac-nBt	0.558757	1.23625	PREDICTED: Leguminivora glycinivorella uncharacterizedLOC125241874 mRNA
LOC125240255	X1Ac-nBt	0.24094	1.23601	PREDICTED: Leguminivora glycinivorella glycogen [starch] synthase mRNA
LOC125235303	X1Ac-nBt	0.11791	1.23552	PREDICTED: Leguminivora glycinivorella mitochondrial ribonuclease P catalytic subunit mRNA
LOC125240069	X1Ac-nBt	0.453746	1.23162	PREDICTED: Leguminivora glycinivorella uncharacterizedLOC125240069 mRNA
LOC125236608	X1Ac-nBt	0.0889296	1.22845	PREDICTED: Leguminivora glycinivorella fatty acid-binding protein 2-like mRNA
LOC125240267	X1Ac-nBt	0.626903	1.22818	PREDICTED: Leguminivora glycinivorella uncharacterized protein K02A2.6-like mRNA
LOC125229693	X1Ac-nBt	0.549031	1.2267	PREDICTED: Leguminivora glycinivorella uncharacterizedLOC125229693 transcript
LOC125227450	X1Ac-nBt	0.033965	1.2254	PREDICTED: Leguminivora glycinivorella elongation factor G, mitochondrial-like mRNA
LOC125227481	X1Ac-nBt	0.666774	1.22476	PREDICTED: Leguminivora glycinivorella uncharacterizedLOC125227481 mRNA
LOC125225655	X1Ac-nBt	0.0347301	1.22459	PREDICTED: Leguminivora glycinivorella uncharacterizedLOC125225655 mRNA
LOC125224764	X1Ac-nBt	0.188682	1.22449	PREDICTED: Leguminivora glycinivorella uncharacterizedLOC125224764 mRNA
LOC125232897	X1Ac-nBt	0.426818	1.22413	PREDICTED: Leguminivora glycinivorella CLIP domain-containing serine protease 14D-like transcript
LOC125237662	X1Ac-nBt	0.136216	1.22231	PREDICTED: Leguminivora glycinivorella bifunctional peptidase and (3S)-lysyl hydroxylase JMJD7-like transcript
LOC125225043	X1Ac-nBt	0.278462	1.22053	PREDICTED: Leguminivora glycinivorella uncharacterizedLOC125225043 transcript
LOC125237204	X1Ac-nBt	0.0811098	1.22042	PREDICTED: Leguminivora glycinivorella rRNA 2'-O-methyltransferase fibrillarin-like mRNA
LOC125230245	X1Ac-nBt	0.0312497	1.22027	PREDICTED: Leguminivora glycinivorella trypsin, alkaline A-like mRNA
LOC125233394	X1Ac-nBt	0.0994268	1.2196	PREDICTED: Leguminivora glycinivorella hemolymph lipopolysaccharide-binding protein-like mRNA
LOC125233553	X1Ac-nBt	0.0347899	1.21951	PREDICTED: Leguminivora glycinivorella uncharacterizedLOC125233553 mRNA
LOC125233418	X1Ac-nBt	0.20246	1.21818	PREDICTED: Leguminivora glycinivorella prostaglandin reductase 1-like mRNA
LOC125228511	X1Ac-nBt	0.74561	1.21596	PREDICTED: Leguminivora glycinivorella coiled-coil domain-containing protein 186-like mRNA
LOC125227589	X1Ac-nBt	0.685014	1.21579	PREDICTED: Leguminivora glycinivorella uncharacterizedLOC125227589 mRNA
LOC125238272	X1Ac-nBt	0.161822	1.21514	PREDICTED: Leguminivora glycinivorella nucleolar protein 14 homolog mRNA
LOC125225124	X1Ac-nBt	0.549031	1.21456	PREDICTED: Leguminivora glycinivorella uncharacterizedLOC125225124 transcript
LOC125228501	X1Ac-nBt	0.0497234	1.2144	PREDICTED: Leguminivora glycinivorella uncharacterizedLOC125228501 mRNA
LOC125235761	X1Ac-nBt	0.139147	1.21352	PREDICTED: Leguminivora glycinivorella uncharacterizedLOC125235761 mRNA
LOC125240059	X1Ac-nBt	0.119731	1.21281	PREDICTED: Leguminivora glycinivorella zinc finger protein 260-like transcript
LOC125235728	X1Ac-nBt	0.584225	1.21269	PREDICTED: Leguminivora glycinivorella uncharacterized protein K02A2.6-like mRNA
LOC125234994	X1Ac-nBt	0.528074	1.21258	PREDICTED: Leguminivora glycinivorella uncharacterizedLOC125234994 mRNA
LOC125233345	X1Ac-nBt	0.171139	1.21209	PREDICTED: Leguminivora glycinivorella uncharacterizedLOC125233345 mRNA
LOC125232013	X1Ac-nBt	0.420609	1.2115	PREDICTED: Leguminivora glycinivorella uncharacterizedLOC125232013 mRNA
LOC125237814	X1Ac-nBt	0.144476	1.21044	PREDICTED: Leguminivora glycinivorella caspase-like mRNA
LOC125231919	X1Ac-nBt	0.11791	1.20872	PREDICTED: Leguminivora glycinivorella NHP2-like protein 1 mRNA
LOC125230609	X1Ac-nBt	0.182751	1.2059	PREDICTED: Leguminivora glycinivorella zinc finger HIT domain-containing protein 3 mRNA
LOC125237989	X1Ac-nBt	0.123985	1.20542	PREDICTED: Leguminivora glycinivorella DNA polymerase interacting tetratricopeptide repeat-containing, protein of 47 kDa transcript
LOC125241418	X1Ac-nBt	0.351542	1.20542	PREDICTED: Leguminivora glycinivorella uncharacterized LOC125241418 ncRNA
LOC125226378	X1Ac-nBt	0.0637662	1.20476	PREDICTED: Leguminivora glycinivorella nucleolar protein dao-5 transcript
LOC125240594	X1Ac-nBt	0.446872	1.20442	PREDICTED: Leguminivora glycinivorella uncharacterized LOC125240594 ncRNA
LOC125225966	X1Ac-nBt	0.0432957	1.20238	PREDICTED: Leguminivora glycinivorella TATA-binding protein-associated factor 2N-like mRNA
LOC125224590	X1Ac-nBt	0.421773	1.20004	PREDICTED: Leguminivora glycinivorella protein asteroid homolog 1-like mRNA
LOC125240133	X1Ac-nBt	0.607658	1.19921	PREDICTED: Leguminivora glycinivorella uncharacterizedLOC125240133 mRNA
LOC125235799	X1Ac-nBt	0.374364	1.19838	PREDICTED: Leguminivora glycinivorella uncharacterizedLOC125235799 mRNA
LOC125233342	X1Ac-nBt	0.339688	1.19734	PREDICTED: Leguminivora glycinivorella Down syndrome cell adhesion molecule-like protein Dscam2 transcript
LOC125224781	X1Ac-nBt	0.167599	1.19682	PREDICTED: Leguminivora glycinivorella peptide deformylase, mitochondrial-like mRNA
LOC125235006	X1Ac-nBt	0.180211	1.19616	PREDICTED: Leguminivora glycinivorella mRNA decay activator protein ZFP36L3-like transcript
LOC125226014	X1Ac-nBt	0.108053	1.19521	PREDICTED: Leguminivora glycinivorella general transcription factor IIE subunit 1 mRNA
LOC125235156	X1Ac-nBt	0.105134	1.19438	PREDICTED: Leguminivora glycinivorella NPC intracellular cholesterol transporter 1 homolog 1b-like mRNA
LOC125239106	X1Ac-nBt	0.58102	1.194	PREDICTED: Leguminivora glycinivorella uncharacterized protein K02A2.6-like mRNA
LOC125224701	X1Ac-nBt	0.0266418	1.19268	PREDICTED: Leguminivora glycinivorella retinol dehydrogenase 13-like mRNA
LOC125236782	X1Ac-nBt	0.0719689	1.19199	PREDICTED: Leguminivora glycinivorella RRP12-like protein mRNA
LOC125226797	X1Ac-nBt	0.0383199	1.19088	PREDICTED: Leguminivora glycinivorella uncharacterizedLOC125226797 mRNA
LOC125238974	X1Ac-nBt	0.435073	1.19021	PREDICTED: Leguminivora glycinivorella uncharacterizedLOC125238974 mRNA
LOC125225969	X1Ac-nBt	0.424988	1.18684	PREDICTED: Leguminivora glycinivorella late cornified envelope-like proline-rich protein 1 mRNA
LOC125232450	X1Ac-nBt	0.0795086	1.18582	PREDICTED: Leguminivora glycinivorella protein RRP5 homolog transcript
LOC125233659	X1Ac-nBt	0.170907	1.1856	PREDICTED: Leguminivora glycinivorella alpha-(1,3)-fucosyltransferase 7-like transcript
LOC125239075	X1Ac-nBt	0.245603	1.1848	PREDICTED: Leguminivora glycinivorella uncharacterizedLOC125239075 mRNA
LOC125228841	X1Ac-nBt	0.383211	1.18342	PREDICTED: Leguminivora glycinivorella transcriptional regulator ovo-like transcript
LOC125224745	X1Ac-nBt	0.504489	1.18267	PREDICTED: Leguminivora glycinivorella uncharacterizedLOC125224745 mRNA
LOC125239458	X1Ac-nBt	0.102399	1.18228	PREDICTED: Leguminivora glycinivorella DNA-directed RNA polymerase I subunit RPA49-like mRNA
LOC125227465	X1Ac-nBt	0.0889296	1.18167	PREDICTED: Leguminivora glycinivorella uncharacterizedLOC125227465 mRNA
LOC125235434	X1Ac-nBt	0.528963	1.17984	PREDICTED: Leguminivora glycinivorella uncharacterizedLOC125235434 mRNA
LOC125240576	X1Ac-nBt	0.244768	1.17977	PREDICTED: Leguminivora glycinivorella uncharacterizedLOC125240576 mRNA
LOC125225076	X1Ac-nBt	0.113875	1.17922	PREDICTED: Leguminivora glycinivorella uncharacterizedLOC125225076 transcript
LOC125233987	X1Ac-nBt	0.288026	1.17877	PREDICTED: Leguminivora glycinivorella uncharacterizedLOC125233987 mRNA
LOC125239973	X1Ac-nBt	0.0840858	1.17677	PREDICTED: Leguminivora glycinivorella H/ACA ribonucleoprotein complex subunit 4 mRNA
LOC125238762	X1Ac-nBt	0.838523	1.17649	PREDICTED: Leguminivora glycinivorella serine/arginine repetitive matrix protein 1-like mRNA
LOC125242521	X1Ac-nBt	0.148927	1.17634	PREDICTED: Leguminivora glycinivorella L-aminoadipate-semialdehyde dehydrogenase-phosphopantetheinyl transferase mRNA
LOC125228905	X1Ac-nBt	0.605937	1.17632	PREDICTED: Leguminivora glycinivorella uncharacterizedLOC125228905 mRNA
LOC125229025	X1Ac-nBt	0.0309567	1.17615	PREDICTED: Leguminivora glycinivorella tetraspanin-2A mRNA
LOC125231038	X1Ac-nBt	0.203649	1.1755	PREDICTED: Leguminivora glycinivorella ATP-dependent DNA helicase PIF1 mRNA
LOC125226372	X1Ac-nBt	0.368803	1.1751	PREDICTED: Leguminivora glycinivorella uncharacterizedLOC125226372 mRNA
LOC125235375	X1Ac-nBt	0.339248	1.17375	PREDICTED: Leguminivora glycinivorella uncharacterizedLOC125235375 mRNA
LOC125233882	X1Ac-nBt	0.311711	1.17349	PREDICTED: Leguminivora glycinivorella uncharacterizedLOC125233882 mRNA
LOC125228725	X1Ac-nBt	0.205175	1.17172	PREDICTED: Leguminivora glycinivorella uncharacterizedLOC125228725 mRNA
LOC125235247	X1Ac-nBt	0.0765904	1.17007	PREDICTED: Leguminivora glycinivorella ribosome biogenesis protein BOP1 homolog mRNA
LOC125237512	X1Ac-nBt	0.112614	1.16996	PREDICTED: Leguminivora glycinivorella facilitated trehalose transporter Tret1-like mRNA
LOC125232209	X1Ac-nBt	0.405224	1.16977	PREDICTED: Leguminivora glycinivorella tRNA dimethylallyltransferase mRNA
LOC125236708	X1Ac-nBt	0.462375	1.16769	PREDICTED: Leguminivora glycinivorella potassium channel subfamily K member 18-like mRNA
LOC125238168	X1Ac-nBt	0.152113	1.16747	PREDICTED: Leguminivora glycinivorella juvenile hormone epoxide hydrolase-like mRNA
LOC125234724	X1Ac-nBt	0.119056	1.16696	PREDICTED: Leguminivora glycinivorella protein KRI1 homolog mRNA
LOC125228971	X1Ac-nBt	0.0956308	1.16506	PREDICTED: Leguminivora glycinivorella probable DNA-directed RNA polymerases I and III subunit RPAC2 transcript
LOC125229303	X1Ac-nBt	0.514346	1.16479	PREDICTED: Leguminivora glycinivorella uncharacterized LOC125229303 ncRNA
LOC125227377	X1Ac-nBt	0.203365	1.16375	PREDICTED: Leguminivora glycinivorella dTTP/UTP pyrophosphatase mRNA
LOC125229948	X1Ac-nBt	0.558689	1.16344	PREDICTED: Leguminivora glycinivorella uncharacterizedLOC125229948 mRNA
LOC125230014	X1Ac-nBt	0.395059	1.16293	PREDICTED: Leguminivora glycinivorella methylated-DNA--protein-cysteine methyltransferase mRNA
LOC125232017	X1Ac-nBt	0.257132	1.16177	PREDICTED: Leguminivora glycinivorella mismatch repair endonuclease PMS2 mRNA
LOC125239531	X1Ac-nBt	0.246511	1.15958	PREDICTED: Leguminivora glycinivorella uncharacterizedLOC125239531 mRNA
LOC125240829	X1Ac-nBt	0.213073	1.1588	PREDICTED: Leguminivora glycinivorella thialysine N-epsilon-acetyltransferase-like mRNA
LOC125240029	X1Ac-nBt	0.119267	1.15876	PREDICTED: Leguminivora glycinivorella serine protease inhibitor swm-1-like mRNA
LOC125228959	X1Ac-nBt	0.526411	1.15698	PREDICTED: Leguminivora glycinivorella pancreatic triacylglycerol lipase-like mRNA
LOC125234412	X1Ac-nBt	0.0675641	1.15676	PREDICTED: Leguminivora glycinivorella venom carboxylesterase-6-like mRNA
LOC125241100	X1Ac-nBt	0.0627197	1.15598	PREDICTED: Leguminivora glycinivorella innexin inx7-like mRNA
LOC125227722	X1Ac-nBt	0.785467	1.15472	PREDICTED: Leguminivora glycinivorella xanthan lyase-like transcript
LOC125229547	X1Ac-nBt	0.10866	1.1537	PREDICTED: Leguminivora glycinivorella organic cation transporter protein-like mRNA
LOC125234531	X1Ac-nBt	0.127203	1.15205	PREDICTED: Leguminivora glycinivorella venom carboxylesterase-6-like mRNA
LOC125233992	X1Ac-nBt	0.157367	1.15072	PREDICTED: Leguminivora glycinivorella uncharacterized LOC125233992 ncRNA
LOC125225986	X1Ac-nBt	0.249988	1.14806	PREDICTED: Leguminivora glycinivorella uncharacterizedLOC125225986 mRNA
LOC125233962	X1Ac-nBt	0.0777565	1.14699	PREDICTED: Leguminivora glycinivorella 46 kDa FK506-binding nuclear protein mRNA
LOC125226515	X1Ac-nBt	0.849735	1.14696	PREDICTED: Leguminivora glycinivorella proteasome assembly chaperone 3-like mRNA
LOC125226341	X1Ac-nBt	0.0777565	1.14677	PREDICTED: Leguminivora glycinivorella probable rRNA-processing protein EBP2 homolog mRNA
LOC125227457	X1Ac-nBt	0.119731	1.14648	PREDICTED: Leguminivora glycinivorella protein arginine N-methyltransferase 1 mRNA
LOC125227986	X1Ac-nBt	0.0258945	1.1454	PREDICTED: Leguminivora glycinivorella adhesion G-protein coupled receptor G2-like transcript
LOC125237209	X1Ac-nBt	0.12474	1.14528	PREDICTED: Leguminivora glycinivorella WD repeat-containing protein 43 mRNA
LOC125241545	X1Ac-nBt	0.381586	1.14507	PREDICTED: Leguminivora glycinivorella uncharacterizedLOC125241545 transcript
LOC125224790	X1Ac-nBt	0.125925	1.14263	PREDICTED: Leguminivora glycinivorella sodium- and chloride-dependent glycine transporter 1-like mRNA
LOC125225171	X1Ac-nBt	0.405444	1.14237	PREDICTED: Leguminivora glycinivorella uncharacterizedLOC125225171 mRNA
LOC125235440	X1Ac-nBt	0.0282638	1.14213	PREDICTED: Leguminivora glycinivorella 23 kDa integral membrane protein-like mRNA
LOC125238813	X1Ac-nBt	0.102849	1.14159	PREDICTED: Leguminivora glycinivorella aldo-keto reductase AKR2E4-like transcript
LOC125227154	X1Ac-nBt	0.606569	1.14104	PREDICTED: Leguminivora glycinivorella putative mediator of RNA polymerase II transcription subunit 26 mRNA
LOC125238369	X1Ac-nBt	0.238358	1.14041	PREDICTED: Leguminivora glycinivorella uncharacterizedLOC125238369 mRNA
LOC125226887	X1Ac-nBt	0.304138	1.13904	PREDICTED: Leguminivora glycinivorella zinc finger protein chinmo transcript
LOC125232316	X1Ac-nBt	0.358496	1.13783	PREDICTED: Leguminivora glycinivorella dynein beta chain, ciliary-like mRNA
LOC125233310	X1Ac-nBt	0.253143	1.1361	PREDICTED: Leguminivora glycinivorella glucose dehydrogenase [FAD, quinone]-like mRNA
LOC125241348	X1Ac-nBt	0.136216	1.13473	PREDICTED: Leguminivora glycinivorella surfeit locus protein 6 homolog transcript
LOC125227266	X1Ac-nBt	0.621041	1.13435	PREDICTED: Leguminivora glycinivorella uncharacterized LOC125227266 ncRNA
LOC125227076	X1Ac-nBt	0.205991	1.13222	PREDICTED: Leguminivora glycinivorella macrophage mannose receptor 1-like mRNA
LOC125232545	X1Ac-nBt	0.206245	1.13154	PREDICTED: Leguminivora glycinivorella lazarillo protein-like mRNA
LOC125242180	X1Ac-nBt	0.31686	1.12987	PREDICTED: Leguminivora glycinivorella actin-related protein 2/3 complex subunit 4 mRNA
LOC125230064	X1Ac-nBt	0.0964374	1.1275	PREDICTED: Leguminivora glycinivorella probable ATP-dependent RNA helicase DDX52 mRNA
LOC125230082	X1Ac-nBt	0.232785	1.12704	PREDICTED: Leguminivora glycinivorella G-protein coupled receptor Mth2-like mRNA
LOC125238310	X1Ac-nBt	0.319214	1.12632	PREDICTED: Leguminivora glycinivorella aminopeptidase N-like transcript
LOC125239716	X1Ac-nBt	0.472777	1.12395	PREDICTED: Leguminivora glycinivorella uncharacterizedLOC125239716 mRNA
LOC125232075	X1Ac-nBt	0.113251	1.12303	PREDICTED: Leguminivora glycinivorella facilitated trehalose transporter Tret1-like mRNA
LOC125236073	X1Ac-nBt	0.606742	1.1204	PREDICTED: Leguminivora glycinivorella zinc finger MYM-type protein 1-like transcript
LOC125236162	X1Ac-nBt	0.232785	1.11981	PREDICTED: Leguminivora glycinivorella cytochrome P450 6B7-like mRNA
LOC125232442	X1Ac-nBt	0.257487	1.11966	PREDICTED: Leguminivora glycinivorella high affinity copper uptake protein 1 mRNA
LOC125241502	X1Ac-nBt	0.215777	1.11902	PREDICTED: Leguminivora glycinivorella dipeptidase 1-like mRNA
LOC125226259	X1Ac-nBt	0.187274	1.11812	PREDICTED: Leguminivora glycinivorella guanine nucleotide-binding protein-like 3 homolog mRNA
LOC125238810	X1Ac-nBt	0.445488	1.1172	PREDICTED: Leguminivora glycinivorella glucose-6-phosphatase 3 mRNA
LOC125231419	X1Ac-nBt	0.288026	1.11614	PREDICTED: Leguminivora glycinivorella collagenase-like mRNA
LOC125236651	X1Ac-nBt	0.103868	1.1156	PREDICTED: Leguminivora glycinivorella serine protease 1-like mRNA
LOC125241577	X1Ac-nBt	0.112373	1.11387	PREDICTED: Leguminivora glycinivorella MFS-type transporter SLC18B1-like mRNA
LOC125233325	X1Ac-nBt	0.171736	1.11374	PREDICTED: Leguminivora glycinivorella D-beta-hydroxybutyrate dehydrogenase, mitochondrial mRNA
LOC125235379	X1Ac-nBt	0.120645	1.11354	PREDICTED: Leguminivora glycinivorella telomerase Cajal body protein 1 homolog mRNA
LOC125235445	X1Ac-nBt	0.512684	1.11321	PREDICTED: Leguminivora glycinivorella uncharacterizedLOC125235445 mRNA
LOC125239536	X1Ac-nBt	0.354383	1.11308	PREDICTED: Leguminivora glycinivorella uncharacterizedLOC125239536 mRNA
LOC125227995	X1Ac-nBt	0.183709	1.11136	PREDICTED: Leguminivora glycinivorella uncharacterizedLOC125227995 mRNA
LOC125241313	X1Ac-nBt	0.288026	1.10949	PREDICTED: Leguminivora glycinivorella protein O-mannosyl-transferase TMTC4-like mRNA
LOC125234609	X1Ac-nBt	0.12343	1.1086	PREDICTED: Leguminivora glycinivorella nose resistant to fluoxetine protein 6-like mRNA
LOC125240516	X1Ac-nBt	0.405042	1.10813	PREDICTED: Leguminivora glycinivorella alpha-tubulin N-acetyltransferase 1-like mRNA
LOC125233290	X1Ac-nBt	0.233574	1.10787	PREDICTED: Leguminivora glycinivorella facilitated trehalose transporter Tret1-like mRNA
LOC125233909	X1Ac-nBt	0.0733256	1.10746	PREDICTED: Leguminivora glycinivorella uncharacterizedLOC125233909 mRNA
LOC125230413	X1Ac-nBt	0.597657	1.10572	PREDICTED: Leguminivora glycinivorella uncharacterizedLOC125230413 mRNA
LOC125237609	X1Ac-nBt	0.436951	1.10553	PREDICTED: Leguminivora glycinivorella fibril-forming collagen alpha chain-like mRNA
LOC125230651	X1Ac-nBt	0.0704973	1.10494	PREDICTED: Leguminivora glycinivorella uncharacterizedLOC125230651 transcript
LOC125224621	X1Ac-nBt	0.360476	1.10453	PREDICTED: Leguminivora glycinivorella PCI domain-containing protein 2 homolog mRNA
LOC125226139	X1Ac-nBt	0.226481	1.10345	PREDICTED: Leguminivora glycinivorella probable tRNA N6-adenosine threonylcarbamoyltransferase, mitochondrial mRNA
LOC125242318	X1Ac-nBt	0.441999	1.10257	PREDICTED: Leguminivora glycinivorella uncharacterized LOC125242318 mRNA
LOC125233680	X1Ac-nBt	0.644855	1.10222	PREDICTED: Leguminivora glycinivorella uncharacterizedLOC125233680 transcript
LOC125225708	X1Ac-nBt	0.125925	1.10213	PREDICTED: Leguminivora glycinivorella venom carboxylesterase-6-like mRNA
LOC125231125	X1Ac-nBt	0.361378	1.10186	PREDICTED: Leguminivora glycinivorella uncharacterizedLOC125231125 mRNA
LOC125238742	X1Ac-nBt	0.374479	1.10073	PREDICTED: Leguminivora glycinivorella uncharacterized LOC125238742 transcript ncRNA
LOC125235844	X1Ac-nBt	0.134777	1.10057	PREDICTED: Leguminivora glycinivorella RNA cytidine acetyltransferase mRNA
LOC125238251	X1Ac-nBt	0.213967	1.10004	PREDICTED: Leguminivora glycinivorella U3 small nucleolar ribonucleoprotein protein IMP4 mRNA
LOC125238178	X1Ac-nBt	0.257059	1.09884	PREDICTED: Leguminivora glycinivorella uncharacterizedLOC125238178 mRNA
LOC125242612	X1Ac-nBt	0.430292	1.09843	PREDICTED: Leguminivora glycinivorella uncharacterized LOC125242612 ncRNA
LOC125227387	X1Ac-nBt	0.315699	1.09486	PREDICTED: Leguminivora glycinivorella uncharacterizedLOC125227387 mRNA
LOC125240184	X1Ac-nBt	0.306934	1.09465	PREDICTED: Leguminivora glycinivorella carcinine transporter-like transcript
LOC125233911	X1Ac-nBt	0.505238	1.09394	PREDICTED: Leguminivora glycinivorella uncharacterizedLOC125233911 mRNA
LOC125234190	X1Ac-nBt	0.459115	1.0929	PREDICTED: Leguminivora glycinivorella activity-regulated cytoskeleton associated protein 2-like mRNA
LOC125241435	X1Ac-nBt	0.431849	1.09289	PREDICTED: Leguminivora glycinivorella uncharacterizedLOC125241435 mRNA
LOC125233242	X1Ac-nBt	0.0863364	1.09156	PREDICTED: Leguminivora glycinivorella small subunit processome component 20 homolog mRNA
LOC125232482	X1Ac-nBt	0.180596	1.09149	PREDICTED: Leguminivora glycinivorella insecticyanin-A-like mRNA
LOC125226527	X1Ac-nBt	0.713822	1.09136	PREDICTED: Leguminivora glycinivorella uncharacterizedLOC125226527 mRNA
LOC125240358	X1Ac-nBt	0.0336621	1.08988	PREDICTED: Leguminivora glycinivorella uncharacterizedLOC125240358 mRNA
LOC125230884	X1Ac-nBt	0.274729	1.0891	PREDICTED: Leguminivora glycinivorella uncharacterizedLOC125230884 mRNA
LOC125231043	X1Ac-nBt	0.555883	1.08775	PREDICTED: Leguminivora glycinivorella uncharacterizedLOC125231043 mRNA
LOC125235934	X1Ac-nBt	0.139852	1.08701	PREDICTED: Leguminivora glycinivorella uncharacterizedLOC125235934 mRNA
LOC125233958	X1Ac-nBt	0.304138	1.08642	PREDICTED: Leguminivora glycinivorella uncharacterized LOC125233958 ncRNA
LOC125230614	X1Ac-nBt	0.306934	1.08495	PREDICTED: Leguminivora glycinivorella uncharacterizedLOC125230614 transcript
LOC125229105	X1Ac-nBt	0.355807	1.08434	PREDICTED: Leguminivora glycinivorella uncharacterizedLOC125229105 mRNA
LOC125230818	X1Ac-nBt	0.110308	1.08384	PREDICTED: Leguminivora glycinivorella heat shock protein 60A-like mRNA
LOC125239937	X1Ac-nBt	0.366778	1.0828	PREDICTED: Leguminivora glycinivorella zinc finger protein 624-like mRNA
LOC125229825	X1Ac-nBt	0.680845	1.08216	PREDICTED: Leguminivora glycinivorella uncharacterized threonine-rich GPI-anchored glycoprotein PJ4664.02 mRNA
LOC125227948	X1Ac-nBt	0.794077	1.08159	PREDICTED: Leguminivora glycinivorella uncharacterizedLOC125227948 mRNA
LOC125238406	X1Ac-nBt	0.124115	1.08124	PREDICTED: Leguminivora glycinivorella cecropin-like mRNA
LOC125230548	X1Ac-nBt	0.234712	1.08075	PREDICTED: Leguminivora glycinivorella cell cycle checkpoint protein RAD17 mRNA
LOC125236363	X1Ac-nBt	0.517427	1.08006	PREDICTED: Leguminivora glycinivorella somatomedin-B and thrombospondin type-1 domain-containing protein mRNA
LOC125238807	X1Ac-nBt	0.467811	1.07978	PREDICTED: Leguminivora glycinivorella uncharacterizedLOC125238807 mRNA
LOC125237085	X1Ac-nBt	0.173247	1.07953	PREDICTED: Leguminivora glycinivorella lysophosphatidylserine lipase ABHD12-like transcript
LOC125232857	X1Ac-nBt	0.272558	1.07904	PREDICTED: Leguminivora glycinivorella tRNA-specific adenosine deaminase 2 mRNA
LOC125234532	X1Ac-nBt	0.243297	1.07848	PREDICTED: Leguminivora glycinivorella juvenile hormone esterase-like mRNA
LOC125238038	X1Ac-nBt	0.521582	1.07813	PREDICTED: Leguminivora glycinivorella uncharacterizedLOC125238038 mRNA
LOC125241513	X1Ac-nBt	0.305051	1.07799	PREDICTED: Leguminivora glycinivorella box C/D snoRNA protein 1 mRNA
LOC125229552	X1Ac-nBt	0.156549	1.07769	PREDICTED: Leguminivora glycinivorella ribosome production factor 2 homolog mRNA
LOC125231340	X1Ac-nBt	0.641382	1.07703	PREDICTED: Leguminivora glycinivorella uncharacterizedLOC125231340 mRNA
LOC125232360	X1Ac-nBt	0.139476	1.07649	PREDICTED: Leguminivora glycinivorella polyribonucleotide nucleotidyltransferase 1, mitochondrial mRNA
LOC125227623	X1Ac-nBt	0.126045	1.07638	PREDICTED: Leguminivora glycinivorella HEAT repeat-containing protein 1 homolog mRNA
LOC125230686	X1Ac-nBt	0.078341	1.07522	PREDICTED: Leguminivora glycinivorella superoxide dismutase [Cu-Zn]-like mRNA
LOC125226720	X1Ac-nBt	0.168052	1.07517	PREDICTED: Leguminivora glycinivorella cyclic GMP-AMP synthase-like receptor mRNA
LOC125228611	X1Ac-nBt	0.124115	1.07503	PREDICTED: Leguminivora glycinivorella trimethyllysine dioxygenase, mitochondrial mRNA
LOC125227456	X1Ac-nBt	0.0704973	1.07489	PREDICTED: Leguminivora glycinivorella nucleolar complex protein 2 homolog mRNA
LOC125238460	X1Ac-nBt	0.749894	1.07485	PREDICTED: Leguminivora glycinivorella uncharacterized LOC125238460 ncRNA
LOC125232256	X1Ac-nBt	0.291261	1.07461	PREDICTED: Leguminivora glycinivorella regulating synaptic membrane exocytosis protein 1 mRNA
LOC125242168	X1Ac-nBt	0.0453209	1.07429	PREDICTED: Leguminivora glycinivorella uncharacterized LOC125242168 ncRNA
LOC125238383	X1Ac-nBt	0.641382	1.07388	PREDICTED: Leguminivora glycinivorella uncharacterizedLOC125238383 mRNA
LOC125238157	X1Ac-nBt	0.114518	1.0736	PREDICTED: Leguminivora glycinivorella attacin-like mRNA
LOC125237834	X1Ac-nBt	0.314191	1.07295	PREDICTED: Leguminivora glycinivorella zinc finger protein 79-like mRNA
LOC125225996	X1Ac-nBt	0.158556	1.07269	PREDICTED: Leguminivora glycinivorella neural cell adhesion molecule 2-like transcript
LOC125237940	X1Ac-nBt	0.427037	1.07232	PREDICTED: Leguminivora glycinivorella uncharacterizedLOC125237940 mRNA
LOC125226090	X1Ac-nBt	0.274729	1.07154	PREDICTED: Leguminivora glycinivorella zonadhesin-like transcript
LOC125237846	X1Ac-nBt	0.152113	1.0709	PREDICTED: Leguminivora glycinivorella RNA-binding protein pno1 mRNA
LOC125228893	X1Ac-nBt	0.161425	1.07087	PREDICTED: Leguminivora glycinivorella gastrula zinc finger protein XlCGF8.2DB-like mRNA
LOC125227435	X1Ac-nBt	0.135296	1.07074	PREDICTED: Leguminivora glycinivorella nucleolar protein 10 mRNA
LOC125241055	X1Ac-nBt	0.0795086	1.07064	PREDICTED: Leguminivora glycinivorella protein obstructor-E-like transcript
LOC125226616	X1Ac-nBt	0.747061	1.07059	PREDICTED: Leguminivora glycinivorella uncharacterizedLOC125226616 mRNA
LOC125242782	X1Ac-nBt	0.161281	1.07013	PREDICTED: Leguminivora glycinivorella serine/arginine repetitive matrix protein 1-like transcript
LOC125230243	X1Ac-nBt	0.119267	1.06927	PREDICTED: Leguminivora glycinivorella ESF1 homolog mRNA
LOC125227785	X1Ac-nBt	0.472865	1.06844	PREDICTED: Leguminivora glycinivorella homeobox protein Nkx-6.2-like transcript
LOC125239537	X1Ac-nBt	0.522577	1.06839	PREDICTED: Leguminivora glycinivorella uncharacterizedLOC125239537 mRNA
LOC125236543	X1Ac-nBt	0.0889284	1.06795	PREDICTED: Leguminivora glycinivorella WD repeat-containing protein 36 mRNA
LOC125228249	X1Ac-nBt	0.0964374	1.06581	PREDICTED: Leguminivora glycinivorella cGMP-dependent protein kinase, isozyme 1-like mRNA
LOC125240552	X1Ac-nBt	0.0704973	1.06549	PREDICTED: Leguminivora glycinivorella laminin subunit alpha-like mRNA
LOC125227388	X1Ac-nBt	0.108053	1.06538	PREDICTED: Leguminivora glycinivorella mitochondrial import inner membrane translocase subunit Tim13-like mRNA
LOC125230502	X1Ac-nBt	0.225918	1.06525	PREDICTED: Leguminivora glycinivorella alpha-(1,3)-fucosyltransferase C-like transcript
LOC125228873	X1Ac-nBt	0.0282638	1.0643	PREDICTED: Leguminivora glycinivorella lipopolysaccharide-induced tumor necrosis factor-alpha factor-like mRNA
LOC125238459	X1Ac-nBt	0.188319	1.06425	PREDICTED: Leguminivora glycinivorella myrosinase 1-like transcript
LOC125228412	X1Ac-nBt	0.539535	1.06386	PREDICTED: Leguminivora glycinivorella uncharacterized LOC125228412 ncRNA
LOC125234717	X1Ac-nBt	0.234712	1.06351	PREDICTED: Leguminivora glycinivorella uncharacterizedLOC125234717 mRNA
LOC125236064	X1Ac-nBt	0.45515	1.06282	PREDICTED: Leguminivora glycinivorella uncharacterized LOC125236064 ncRNA
LOC125224767	X1Ac-nBt	0.322453	1.06231	PREDICTED: Leguminivora glycinivorella tRNA-specific adenosine deaminase 1 mRNA
LOC125227257	X1Ac-nBt	0.175465	1.06189	PREDICTED: Leguminivora glycinivorella protein artichoke transcript
LOC125225973	X1Ac-nBt	0.354128	1.06178	PREDICTED: Leguminivora glycinivorella cyclic GMP-AMP synthase-like receptor mRNA
LOC125229615	X1Ac-nBt	0.68542	1.06042	PREDICTED: Leguminivora glycinivorella ionotropic receptor 93a transcript
LOC125239749	X1Ac-nBt	0.244579	1.05759	PREDICTED: Leguminivora glycinivorella uncharacterized LOC125239749 ncRNA
LOC125224780	X1Ac-nBt	0.174645	1.05689	PREDICTED: Leguminivora glycinivorella cytochrome b5-related protein-like mRNA
LOC125233917	X1Ac-nBt	0.683717	1.05411	PREDICTED: Leguminivora glycinivorella uncharacterized LOC125233917 ncRNA
LOC125226375	X1Ac-nBt	0.187747	1.05358	PREDICTED: Leguminivora glycinivorella uncharacterizedLOC125226375 mRNA
LOC125227927	X1Ac-nBt	0.26858	1.05333	PREDICTED: Leguminivora glycinivorella sterol O-acyltransferase 1 mRNA
LOC125234061	X1Ac-nBt	0.692119	1.05297	PREDICTED: Leguminivora glycinivorella E3 ubiquitin-protein ligase ariadne-1-like mRNA
LOC125229013	X1Ac-nBt	0.174144	1.0526	PREDICTED: Leguminivora glycinivorella trypsin CFT-1-like mRNA
LOC125228753	X1Ac-nBt	0.139184	1.0525	PREDICTED: Leguminivora glycinivorella 40S ribosomal protein S2 mRNA
LOC125241813	X1Ac-nBt	0.22735	1.05191	PREDICTED: Leguminivora glycinivorella uncharacterizedLOC125241813 mRNA
LOC125239618	X1Ac-nBt	0.370411	1.05176	PREDICTED: Leguminivora glycinivorella gastrula zinc finger protein XlCGF57.1-like mRNA
LOC125229245	X1Ac-nBt	0.867947	1.05154	PREDICTED: Leguminivora glycinivorella malate dehydrogenase, mitochondrial-like mRNA
LOC125232543	X1Ac-nBt	0.147999	1.05153	PREDICTED: Leguminivora glycinivorella ribosome-releasing factor 2, mitochondrial mRNA
LOC125238323	X1Ac-nBt	0.170644	1.05127	PREDICTED: Leguminivora glycinivorella uncharacterizedLOC125238323 transcript
LOC125235803	X1Ac-nBt	0.500838	1.05122	PREDICTED: Leguminivora glycinivorella uncharacterizedLOC125235803 mRNA
LOC125240390	X1Ac-nBt	0.427751	1.05105	PREDICTED: Leguminivora glycinivorella small subunit ribosomal RNA rRNA
LOC125229676	X1Ac-nBt	0.163	1.05066	PREDICTED: Leguminivora glycinivorella ribosome biogenesis protein BMS1 homolog mRNA
LOC125235519	X1Ac-nBt	0.41153	1.05037	PREDICTED: Leguminivora glycinivorella uncharacterizedLOC125235519 mRNA
LOC125227245	X1Ac-nBt	0.616021	1.04934	PREDICTED: Leguminivora glycinivorella androgen-induced gene 1 protein-like mRNA
LOC125240947	X1Ac-nBt	0.162091	1.04877	PREDICTED: Leguminivora glycinivorella uncharacterizedLOC125240947 transcript
LOC125239478	X1Ac-nBt	0.741625	1.04841	PREDICTED: Leguminivora glycinivorella uncharacterizedLOC125239478 mRNA
LOC125226663	X1Ac-nBt	0.16259	1.0474	PREDICTED: Leguminivora glycinivorella uncharacterizedLOC125226663 mRNA
LOC125238299	X1Ac-nBt	0.0704973	1.04546	PREDICTED: Leguminivora glycinivorella nucleolar protein 56 mRNA
LOC125240089	X1Ac-nBt	0.795494	1.04536	PREDICTED: Leguminivora glycinivorella uncharacterizedLOC125240089 mRNA
LOC125230965	X1Ac-nBt	0.423277	1.04447	PREDICTED: Leguminivora glycinivorella protein NDNF-like mRNA
LOC125225710	X1Ac-nBt	0.0777565	1.04436	PREDICTED: Leguminivora glycinivorella zonadhesin-like mRNA
LOC125232089	X1Ac-nBt	0.171139	1.04356	PREDICTED: Leguminivora glycinivorella ATP-dependent DNA helicase Q4 mRNA
LOC125238754	X1Ac-nBt	0.0964374	1.04279	PREDICTED: Leguminivora glycinivorella protein seele mRNA
LOC125242401	X1Ac-nBt	0.373021	1.04273	PREDICTED: Leguminivora glycinivorella DNA polymerase epsilon subunit 2 mRNA
LOC125241682	X1Ac-nBt	0.278609	1.04176	PREDICTED: Leguminivora glycinivorella uncharacterizedLOC125241682 mRNA
LOC125230603	X1Ac-nBt	0.690509	1.04084	PREDICTED: Leguminivora glycinivorella uncharacterizedLOC125230603 transcript
LOC125240590	X1Ac-nBt	0.154854	1.03947	PREDICTED: Leguminivora glycinivorella uncharacterized LOC125240590 ncRNA
LOC125232008	X1Ac-nBt	0.497124	1.03876	PREDICTED: Leguminivora glycinivorella adipokinetic prohormone type 1-like mRNA
LOC125229926	X1Ac-nBt	0.0795086	1.03796	PREDICTED: Leguminivora glycinivorella chitin deacetylase 1 mRNA
LOC125233804	X1Ac-nBt	0.855394	1.03754	PREDICTED: Leguminivora glycinivorella uncharacterizedLOC125233804 mRNA
LOC125236026	X1Ac-nBt	0.0954964	1.03469	PREDICTED: Leguminivora glycinivorella cytochrome P450 6B2-like mRNA
LOC125226712	X1Ac-nBt	0.123579	1.03178	PREDICTED: Leguminivora glycinivorella uncharacterizedLOC125226712 mRNA
LOC125234243	X1Ac-nBt	0.831501	1.03175	PREDICTED: Leguminivora glycinivorella uncharacterizedLOC125234243 mRNA
LOC125233106	X1Ac-nBt	0.360999	1.03153	PREDICTED: Leguminivora glycinivorella inactive rhomboid protein 1 transcript
LOC125232066	X1Ac-nBt	0.346608	1.03091	PREDICTED: Leguminivora glycinivorella tol-Pal system protein TolA-like mRNA
LOC125227321	X1Ac-nBt	0.390053	1.03091	PREDICTED: Leguminivora glycinivorella protein fuzzy homolog transcript
LOC125226409	X1Ac-nBt	0.104666	1.03052	PREDICTED: Leguminivora glycinivorella 27 kDa hemolymph protein-like mRNA
LOC125240196	X1Ac-nBt	0.820397	1.03038	PREDICTED: Leguminivora glycinivorella uncharacterizedLOC125240196 mRNA
LOC125229539	X1Ac-nBt	0.0740266	1.03016	PREDICTED: Leguminivora glycinivorella uncharacterizedLOC125229539 transcript
LOC125238609	X1Ac-nBt	0.0828327	1.02851	PREDICTED: Leguminivora glycinivorella T-complex protein 1 subunit epsilon mRNA
LOC125237501	X1Ac-nBt	0.421514	1.02799	PREDICTED: Leguminivora glycinivorella glycine receptor subunit alpha-2-like mRNA
LOC125225242	X1Ac-nBt	0.219271	1.02772	PREDICTED: Leguminivora glycinivorella putative phosphoenolpyruvate synthase mRNA
LOC125233419	X1Ac-nBt	0.446602	1.0265	PREDICTED: Leguminivora glycinivorella uncharacterizedLOC125233419 mRNA
LOC125236587	X1Ac-nBt	0.458062	1.02588	PREDICTED: Leguminivora glycinivorella uncharacterizedLOC125236587 mRNA
LOC125236888	X1Ac-nBt	0.287234	1.02583	PREDICTED: Leguminivora glycinivorella uncharacterizedLOC125236888 mRNA
LOC125241412	X1Ac-nBt	0.479565	1.02498	PREDICTED: Leguminivora glycinivorella uncharacterizedLOC125241412 mRNA
LOC125236631	X1Ac-nBt	0.183254	1.02481	PREDICTED: Leguminivora glycinivorella cytochrome P450 6B6-like mRNA
LOC125232820	X1Ac-nBt	0.107312	1.02376	PREDICTED: Leguminivora glycinivorella uncharacterizedLOC125232820 mRNA
LOC125226591	X1Ac-nBt	0.64653	1.02358	PREDICTED: Leguminivora glycinivorella elongation of very long chain fatty acids protein 7-like mRNA
LOC125229009	X1Ac-nBt	0.142748	1.02347	PREDICTED: Leguminivora glycinivorella single-stranded DNA-binding protein, mitochondrial mRNA
LOC125238452	X1Ac-nBt	0.495816	1.02269	PREDICTED: Leguminivora glycinivorella gastrula zinc finger protein XlCGF17.1-like mRNA
LOC125237521	X1Ac-nBt	0.209914	1.02186	PREDICTED: Leguminivora glycinivorella uncharacterizedLOC125237521 mRNA
LOC125231788	X1Ac-nBt	0.171139	1.02109	PREDICTED: Leguminivora glycinivorella mini-chromosome maintenance complex-binding protein mRNA
LOC125228336	X1Ac-nBt	0.148132	1.01961	PREDICTED: Leguminivora glycinivorella tRNA methyltransferase 10 homolog A mRNA
LOC125230610	X1Ac-nBt	0.103868	1.01862	PREDICTED: Leguminivora glycinivorella probable ATP-dependent RNA helicase DDX47 mRNA
LOC125233470	X1Ac-nBt	0.455822	1.01859	PREDICTED: Leguminivora glycinivorella uncharacterizedLOC125233470 mRNA
LOC125238441	X1Ac-nBt	0.159138	1.01651	PREDICTED: Leguminivora glycinivorella uncharacterizedLOC125238441 mRNA
LOC125227014	X1Ac-nBt	0.0896508	1.01452	PREDICTED: Leguminivora glycinivorella nucleolar protein 58 mRNA
LOC125236670	X1Ac-nBt	0.0880607	1.01399	PREDICTED: Leguminivora glycinivorella coiled-coil domain-containing protein 86 mRNA
LOC125237142	X1Ac-nBt	0.151514	1.01389	PREDICTED: Leguminivora glycinivorella uncharacterizedLOC125237142 mRNA
LOC125231657	X1Ac-nBt	0.0944705	1.01057	PREDICTED: Leguminivora glycinivorella pentatricopeptide repeat-containing protein 1, mitochondrial mRNA
LOC125237863	X1Ac-nBt	0.433208	1.00977	PREDICTED: Leguminivora glycinivorella uncharacterizedLOC125237863 mRNA
LOC125232493	X1Ac-nBt	0.35425	1.00915	PREDICTED: Leguminivora glycinivorella venom carboxylesterase-6-like transcript
LOC125239766	X1Ac-nBt	0.492853	1.00804	PREDICTED: Leguminivora glycinivorella 1-phosphatidylinositol 4,5-bisphosphate phosphodiesterase epsilon-1-like mRNA
LOC125237391	X1Ac-nBt	0.324653	1.0079	PREDICTED: Leguminivora glycinivorella uncharacterizedLOC125237391 mRNA
LOC125239387	X1Ac-nBt	0.683717	1.00765	PREDICTED: Leguminivora glycinivorella uncharacterizedLOC125239387 mRNA
LOC125237214	X1Ac-nBt	0.310185	1.00747	PREDICTED: Leguminivora glycinivorella uncharacterizedLOC125237214 mRNA
LOC125229729	X1Ac-nBt	0.785329	1.0071	PREDICTED: Leguminivora glycinivorella uncharacterizedLOC125229729 mRNA
LOC125229247	X1Ac-nBt	0.472754	1.00681	PREDICTED: Leguminivora glycinivorella uncharacterizedLOC125229247 mRNA
LOC125230665	X1Ac-nBt	0.612385	1.00531	PREDICTED: Leguminivora glycinivorella interferon alpha-inducible protein 27-like protein 2B mRNA
LOC125239866	X1Ac-nBt	0.204605	1.00519	PREDICTED: Leguminivora glycinivorella uncharacterized LOC125239866 ncRNA
LOC125234118	X1Ac-nBt	0.0934249	1.00394	PREDICTED: Leguminivora glycinivorella ADAM 17-like protease mRNA
LOC125230921	X1Ac-nBt	0.841504	1.00375	PREDICTED: Leguminivora glycinivorella uncharacterizedLOC125230921 transcript
LOC125234749	X1Ac-nBt	0.71009	1.00326	PREDICTED: Leguminivora glycinivorella endocuticle structural glycoprotein SgAbd-3-like mRNA
LOC125230015	X1Ac-nBt	0.316546	1.00233	PREDICTED: Leguminivora glycinivorella uncharacterized LOC125230015 transcript ncRNA
LOC125226828	X1Ac-nBt	0.0817345	1.00232	PREDICTED: Leguminivora glycinivorella SID1 transmembrane family member 1-like transcript
LOC125236554	X1Ac-nBt	0.0553169	1.00191	PREDICTED: Leguminivora glycinivorella probable ATP-dependent RNA helicase pitchoune mRNA
LOC125230455	X1Ac-nBt	0.836209	1.00156	PREDICTED: Leguminivora glycinivorella malate dehydrogenase, mitochondrial-like mRNA
LOC125236430	X1Ac-nBt	0.124489	1.00106	PREDICTED: Leguminivora glycinivorella probable ATP-dependent RNA helicase kurz mRNA
LOC125234796	X1Ac-nBt	0.828239	1.00051	PREDICTED: Leguminivora glycinivorella ejaculatory bulb-specific protein 3-like transcript
LOC125233745	X1Ac-nBt	0.264784	1.00041	PREDICTED: Leguminivora glycinivorella myogenesis-regulating glycosidase-like mRNA
LOC125236961	X1Ac-nBt	0.386525	1.00032	PREDICTED: Leguminivora glycinivorella uncharacterized LOC125236961 transcript ncRNA
LOC125241843	X1Ac-nBt	0.506005	0.999621	PREDICTED: Leguminivora glycinivorella uncharacterizedLOC125241843 mRNA
LOC125232758	X1Ac-nBt	0.0981696	0.999506	PREDICTED: Leguminivora glycinivorella zinc carboxypeptidase-like mRNA
LOC125240012	X1Ac-nBt	0.0328312	0.99925	PREDICTED: Leguminivora glycinivorella 5-hydroxyisourate hydrolase mRNA
LOC125237928	X1Ac-nBt	0.304729	0.99849	PREDICTED: Leguminivora glycinivorella guanine nucleotide exchange factor MSS4 homolog mRNA
LOC125236935	X1Ac-nBt	0.157832	0.997475	PREDICTED: Leguminivora glycinivorella uncharacterizedLOC125236935 mRNA
LOC125229172	X1Ac-nBt	0.239403	0.996947	PREDICTED: Leguminivora glycinivorella 60S ribosomal protein L38-like mRNA
LOC125239147	X1Ac-nBt	0.495816	0.996903	PREDICTED: Leguminivora glycinivorella uncharacterized LOC125239147 ncRNA
LOC125234826	X1Ac-nBt	0.210229	0.99627	PREDICTED: Leguminivora glycinivorella uncharacterizedLOC125234826 mRNA
LOC125233333	X1Ac-nBt	0.17	0.996185	PREDICTED: Leguminivora glycinivorella phospholipase A1 member A-like mRNA
LOC125236484	X1Ac-nBt	0.318434	0.996106	PREDICTED: Leguminivora glycinivorella uncharacterized LOC125236484 ncRNA
LOC125237101	X1Ac-nBt	0.718408	0.996103	PREDICTED: Leguminivora glycinivorella uncharacterized LOC125237101 ncRNA
LOC125229076	X1Ac-nBt	0.628288	0.995395	PREDICTED: Leguminivora glycinivorella uncharacterized mitochondrial protein AtMg00820-like mRNA
LOC125225201	X1Ac-nBt	0.124489	0.994914	PREDICTED: Leguminivora glycinivorella peptidyl-prolyl cis-trans isomerase-like transcript
LOC125236547	X1Ac-nBt	0.826863	0.994803	PREDICTED: Leguminivora glycinivorella uncharacterized LOC125236547 ncRNA
LOC125242126	X1Ac-nBt	0.826863	0.994803	PREDICTED: Leguminivora glycinivorella uncharacterized LOC125242126 ncRNA
LOC125235566	X1Ac-nBt	0.731352	0.993216	PREDICTED: Leguminivora glycinivorella uncharacterizedLOC125235566 mRNA
LOC125237004	X1Ac-nBt	0.288026	0.992935	PREDICTED: Leguminivora glycinivorella uncharacterizedLOC125237004 transcript
LOC125237800	X1Ac-nBt	0.613558	0.991792	PREDICTED: Leguminivora glycinivorella uncharacterized LOC125237800 ncRNA
LOC125229769	X1Ac-nBt	0.373785	0.991614	PREDICTED: Leguminivora glycinivorella organic cation transporter protein-like mRNA
LOC125233609	X1Ac-nBt	0.13853	0.991459	PREDICTED: Leguminivora glycinivorella protein penguin transcript
LOC125230439	X1Ac-nBt	0.119731	0.991328	PREDICTED: Leguminivora glycinivorella notchless protein homolog 1 mRNA
LOC125231339	X1Ac-nBt	0.112826	0.99131	PREDICTED: Leguminivora glycinivorella nucleolar MIF4G domain-containing protein 1 homolog mRNA
LOC125232544	X1Ac-nBt	0.374479	0.990507	PREDICTED: Leguminivora glycinivorella insecticyanin-A-like mRNA
LOC125233976	X1Ac-nBt	0.523422	0.989461	PREDICTED: Leguminivora glycinivorella pollen-specific leucine-rich repeat extensin-like protein 2 mRNA
LOC125230470	X1Ac-nBt	0.217714	0.989129	PREDICTED: Leguminivora glycinivorella pyridoxal kinase transcript
LOC125227931	X1Ac-nBt	0.124761	0.988912	PREDICTED: Leguminivora glycinivorella RNA-binding protein Musashi homolog Rbp6 transcript
LOC125236783	X1Ac-nBt	0.547288	0.988598	PREDICTED: Leguminivora glycinivorella Meckel syndrome type 1 protein mRNA
LOC125228932	X1Ac-nBt	0.0964374	0.987199	PREDICTED: Leguminivora glycinivorella uncharacterizedLOC125228932 mRNA
LOC125242138	X1Ac-nBt	0.324888	0.986983	PREDICTED: Leguminivora glycinivorella caspase-like mRNA
LOC125236889	X1Ac-nBt	0.716997	0.986147	PREDICTED: Leguminivora glycinivorella uncharacterizedLOC125236889 mRNA
LOC125242244	X1Ac-nBt	0.138586	0.984208	PREDICTED: Leguminivora glycinivorella protein Peter pan mRNA
LOC125240525	X1Ac-nBt	0.492104	0.984169	PREDICTED: Leguminivora glycinivorella probable chitinase 2 mRNA
LOC125237723	X1Ac-nBt	0.253143	0.982584	PREDICTED: Leguminivora glycinivorella myrosinase 1-like mRNA
LOC125225796	X1Ac-nBt	0.173446	0.982243	PREDICTED: Leguminivora glycinivorella uncharacterizedLOC125225796 transcript
LOC125239127	X1Ac-nBt	0.565724	0.981943	PREDICTED: Leguminivora glycinivorella zinc finger protein 3-like mRNA
LOC125233628	X1Ac-nBt	0.247955	0.980473	PREDICTED: Leguminivora glycinivorella ecdysone oxidase-like mRNA
LOC125238286	X1Ac-nBt	0.404583	0.980439	PREDICTED: Leguminivora glycinivorella luciferin sulfotransferase mRNA
LOC125227943	X1Ac-nBt	0.0847734	0.980302	PREDICTED: Leguminivora glycinivorella pre-rRNA 2'-O-ribose RNA methyltransferase FTSJ3 mRNA
LOC125231887	X1Ac-nBt	0.161467	0.980178	PREDICTED: Leguminivora glycinivorella ribosomal RNA-processing protein 7 homolog A mRNA
LOC125236975	X1Ac-nBt	0.0728216	0.979844	PREDICTED: Leguminivora glycinivorella trypsin, alkaline C-like mRNA
LOC125239316	X1Ac-nBt	0.426811	0.979011	PREDICTED: Leguminivora glycinivorella gastrula zinc finger protein XlCGF26.1-like mRNA
LOC125239079	X1Ac-nBt	0.257132	0.978154	PREDICTED: Leguminivora glycinivorella zinc finger protein 883-like mRNA
LOC125229212	X1Ac-nBt	0.0938747	0.977555	PREDICTED: Leguminivora glycinivorella transmembrane protein 177 mRNA
LOC125228855	X1Ac-nBt	0.465835	0.976971	PREDICTED: Leguminivora glycinivorella G1/S-specific cyclin-D2-like mRNA
LOC125231061	X1Ac-nBt	0.771106	0.976566	PREDICTED: Leguminivora glycinivorella uncharacterized LOC125231061 ncRNA
LOC125234478	X1Ac-nBt	0.191718	0.976123	PREDICTED: Leguminivora glycinivorella hemocyte protein-glutamine gamma-glutamyltransferase-like mRNA
LOC125235957	X1Ac-nBt	0.562351	0.975826	PREDICTED: Leguminivora glycinivorella chondroadherin-like protein mRNA
LOC125226281	X1Ac-nBt	0.434364	0.975377	PREDICTED: Leguminivora glycinivorella cuticle protein CP14.6-like mRNA
LOC125234747	X1Ac-nBt	0.136216	0.974888	PREDICTED: Leguminivora glycinivorella WD repeat-containing protein 89 mRNA
LOC125238197	X1Ac-nBt	0.341088	0.974358	PREDICTED: Leguminivora glycinivorella lysyl oxidase homolog 2-like mRNA
LOC125241630	X1Ac-nBt	0.266747	0.974166	PREDICTED: Leguminivora glycinivorella multifunctional protein ADE2 transcript
LOC125227198	X1Ac-nBt	0.217194	0.973804	PREDICTED: Leguminivora glycinivorella uncharacterized LOC125227198 ncRNA
LOC125231830	X1Ac-nBt	0.463098	0.97349	PREDICTED: Leguminivora glycinivorella pancreatic lipase-related protein 2-like mRNA
LOC125233866	X1Ac-nBt	0.42064	0.97316	PREDICTED: Leguminivora glycinivorella uncharacterizedLOC125233866 transcript
LOC125228269	X1Ac-nBt	0.308524	0.972486	PREDICTED: Leguminivora glycinivorella cadherin-86C-like mRNA
LOC125240066	X1Ac-nBt	0.512964	0.971859	PREDICTED: Leguminivora glycinivorella zinc finger protein 883-like mRNA
LOC125231906	X1Ac-nBt	0.223883	0.971812	PREDICTED: Leguminivora glycinivorella large subunit GTPase 1 homolog mRNA
LOC125235748	X1Ac-nBt	0.405212	0.971703	PREDICTED: Leguminivora glycinivorella uncharacterized LOC125235748 ncRNA
LOC125225734	X1Ac-nBt	0.286611	0.971445	PREDICTED: Leguminivora glycinivorella neurogenic protein big brain transcript
LOC125227904	X1Ac-nBt	0.161467	0.970039	PREDICTED: Leguminivora glycinivorella rotatin-like transcript
LOC125236834	X1Ac-nBt	0.162319	0.969298	PREDICTED: Leguminivora glycinivorella chymotrypsin-2-like mRNA
LOC125234425	X1Ac-nBt	0.351209	0.968861	PREDICTED: Leguminivora glycinivorella mucin-5AC transcript
LOC125228862	X1Ac-nBt	0.298689	0.968628	PREDICTED: Leguminivora glycinivorella uncharacterized LOC125228862 ncRNA
LOC125229402	X1Ac-nBt	0.220638	0.968094	PREDICTED: Leguminivora glycinivorella uncharacterizedLOC125229402 mRNA
LOC125224882	X1Ac-nBt	0.614919	0.966997	PREDICTED: Leguminivora glycinivorella uncharacterizedLOC125224882 mRNA
LOC125225822	X1Ac-nBt	0.193212	0.966738	PREDICTED: Leguminivora glycinivorella protein rolling stone-like mRNA
LOC125239514	X1Ac-nBt	0.396866	0.965869	PREDICTED: Leguminivora glycinivorella cytochrome P450 4C1-like mRNA
LOC125231196	X1Ac-nBt	0.547364	0.965622	PREDICTED: Leguminivora glycinivorella SET domain-containing protein SmydA-8 mRNA
LOC125232911	X1Ac-nBt	0.120248	0.965162	PREDICTED: Leguminivora glycinivorella RRP15-like protein mRNA
LOC125225587	X1Ac-nBt	0.68649	0.96455	PREDICTED: Leguminivora glycinivorella uncharacterizedLOC125225587 transcript
LOC125238415	X1Ac-nBt	0.0840397	0.964107	PREDICTED: Leguminivora glycinivorella H/ACA ribonucleoprotein complex subunit 2-like protein mRNA
LOC125240492	X1Ac-nBt	0.623418	0.963252	PREDICTED: Leguminivora glycinivorella sodium channel protein Nach-like mRNA
LOC125236166	X1Ac-nBt	0.181799	0.962112	PREDICTED: Leguminivora glycinivorella WD repeat-containing protein 18 mRNA
LOC125233942	X1Ac-nBt	0.644439	0.960989	PREDICTED: Leguminivora glycinivorella uncharacterizedLOC125233942 mRNA
LOC125227238	X1Ac-nBt	0.311267	0.96079	PREDICTED: Leguminivora glycinivorella carbonyl reductase [NADPH] 1-like mRNA
LOC125238304	X1Ac-nBt	0.114057	0.960284	PREDICTED: Leguminivora glycinivorella DNA replication licensing factor Mcm6 mRNA
LOC125229342	X1Ac-nBt	0.135296	0.960077	PREDICTED: Leguminivora glycinivorella bifunctional lysine-specific demethylase and histidyl-hydroxylase NO66 mRNA
LOC125226202	X1Ac-nBt	0.0751051	0.959901	PREDICTED: Leguminivora glycinivorella ribosome biogenesis protein BRX1 homolog mRNA
LOC125231737	X1Ac-nBt	0.105929	0.958913	PREDICTED: Leguminivora glycinivorella uncharacterized protein C7orf50 homolog mRNA
LOC125233277	X1Ac-nBt	0.251959	0.958754	PREDICTED: Leguminivora glycinivorella uncharacterizedLOC125233277 transcript
LOC125226940	X1Ac-nBt	0.24472	0.958093	PREDICTED: Leguminivora glycinivorella uncharacterized protein K02A2.6-like transcript
LOC125225513	X1Ac-nBt	0.0856219	0.957683	PREDICTED: Leguminivora glycinivorella DE-cadherin mRNA
LOC125242009	X1Ac-nBt	0.33596	0.956242	PREDICTED: Leguminivora glycinivorella fibrillin-1-like mRNA
LOC125235608	X1Ac-nBt	0.644834	0.956213	PREDICTED: Leguminivora glycinivorella cilia- and flagella-associated protein 61-like mRNA
LOC125242331	X1Ac-nBt	0.412082	0.955808	PREDICTED: Leguminivora glycinivorella uncharacterized LOC125242331 transcript mRNA
LOC125233621	X1Ac-nBt	0.0889284	0.955314	PREDICTED: Leguminivora glycinivorella actin, cytoplasmic A3a mRNA
LOC125226856	X1Ac-nBt	0.0782337	0.953883	PREDICTED: Leguminivora glycinivorella myosin-VIIa-like mRNA
LOC125224686	X1Ac-nBt	0.564516	0.953622	PREDICTED: Leguminivora glycinivorella uncharacterizedLOC125224686 mRNA
LOC125238656	X1Ac-nBt	0.706086	0.952697	PREDICTED: Leguminivora glycinivorella uncharacterizedLOC125238656 mRNA
LOC125232091	X1Ac-nBt	0.108064	0.951835	PREDICTED: Leguminivora glycinivorella U3 small nucleolar RNA-associated protein 6 homolog mRNA
LOC125226327	X1Ac-nBt	0.485386	0.950879	PREDICTED: Leguminivora glycinivorella larval cuticle protein 65Ag1-like mRNA
LOC125240867	X1Ac-nBt	0.553221	0.950588	PREDICTED: Leguminivora glycinivorella carbonic anhydrase 7-like mRNA
LOC125228210	X1Ac-nBt	0.223388	0.949796	PREDICTED: Leguminivora glycinivorella organic cation transporter protein mRNA
LOC125242137	X1Ac-nBt	0.237068	0.948624	PREDICTED: Leguminivora glycinivorella facilitated trehalose transporter Tret1-like mRNA
LOC125233249	X1Ac-nBt	0.147342	0.948183	PREDICTED: Leguminivora glycinivorella ribosome biogenesis regulatory protein homolog mRNA
LOC125228803	X1Ac-nBt	0.195162	0.947375	PREDICTED: Leguminivora glycinivorella lipoprotein lipase-like mRNA
LOC125239617	X1Ac-nBt	0.238136	0.946325	PREDICTED: Leguminivora glycinivorella uncharacterizedLOC125239617 mRNA
LOC125232627	X1Ac-nBt	0.0889296	0.945709	PREDICTED: Leguminivora glycinivorella DNA-directed RNA polymerase III subunit RPC1 transcript
LOC125232142	X1Ac-nBt	0.0482629	0.94492	PREDICTED: Leguminivora glycinivorella clumping factor B-like mRNA
LOC125241490	X1Ac-nBt	0.110235	0.94463	PREDICTED: Leguminivora glycinivorella HEAT repeat-containing protein 6-like mRNA
LOC125226899	X1Ac-nBt	0.0683804	0.94441	PREDICTED: Leguminivora glycinivorella la protein homolog transcript
LOC125242777	X1Ac-nBt	0.152113	0.944408	PREDICTED: Leguminivora glycinivorella putative sodium-dependent multivitamin transporter mRNA
LOC125226715	X1Ac-nBt	0.162508	0.944326	PREDICTED: Leguminivora glycinivorella retinoid-inducible serine carboxypeptidase-like transcript
LOC125235314	X1Ac-nBt	0.074241	0.944183	PREDICTED: Leguminivora glycinivorella uncharacterizedLOC125235314 mRNA
LOC125235501	X1Ac-nBt	0.287059	0.94393	PREDICTED: Leguminivora glycinivorella uncharacterizedLOC125235501 mRNA
LOC125225308	X1Ac-nBt	0.111893	0.943559	PREDICTED: Leguminivora glycinivorella probable ATP-dependent RNA helicase Dbp73D mRNA
LOC125228672	X1Ac-nBt	0.247709	0.943299	PREDICTED: Leguminivora glycinivorella uncharacterized PE-PGRS family protein PE
LOC125232852	X1Ac-nBt	0.56146	0.943163	PREDICTED: Leguminivora glycinivorella putative uncharacterized protein DDB
LOC125240488	X1Ac-nBt	0.479134	0.942915	PREDICTED: Leguminivora glycinivorella uncharacterizedLOC125240488 mRNA
LOC125227905	X1Ac-nBt	0.0740266	0.941975	PREDICTED: Leguminivora glycinivorella cytochrome P450 6a2-like mRNA
LOC125242057	X1Ac-nBt	0.136216	0.941344	PREDICTED: Leguminivora glycinivorella uncharacterizedLOC125242057 mRNA
LOC125238871	X1Ac-nBt	0.298373	0.941002	PREDICTED: Leguminivora glycinivorella uncharacterizedLOC125238871 transcript
LOC125224743	X1Ac-nBt	0.698569	0.939437	PREDICTED: Leguminivora glycinivorella peptidoglycan recognition protein-like mRNA
LOC125231896	X1Ac-nBt	0.0863364	0.938996	PREDICTED: Leguminivora glycinivorella U1 small nuclear ribonucleoprotein A mRNA
LOC125226071	X1Ac-nBt	0.415057	0.938928	PREDICTED: Leguminivora glycinivorella bifunctional peptidase and arginyl-hydroxylase JMJD5 mRNA
LOC125230357	X1Ac-nBt	0.0847055	0.938619	PREDICTED: Leguminivora glycinivorella cysteine-rich with EGF-like domain protein 2 mRNA
LOC125232062	X1Ac-nBt	0.13502	0.938475	PREDICTED: Leguminivora glycinivorella 10 kDa heat shock protein, mitochondrial-like mRNA
LOC125235095	X1Ac-nBt	0.177678	0.937964	PREDICTED: Leguminivora glycinivorella cytochrome c oxidase assembly factor 7 homolog mRNA
LOC125236456	X1Ac-nBt	0.266129	0.937414	PREDICTED: Leguminivora glycinivorella collagenase-like mRNA
LOC125228368	X1Ac-nBt	0.320433	0.937198	PREDICTED: Leguminivora glycinivorella uncharacterizedLOC125228368 transcript
LOC125242386	X1Ac-nBt	0.675214	0.936553	PREDICTED: Leguminivora glycinivorella uncharacterized LOC125242386 ncRNA
LOC125232072	X1Ac-nBt	0.447509	0.936485	PREDICTED: Leguminivora glycinivorella aprataxin mRNA
LOC125230011	X1Ac-nBt	0.104723	0.936475	PREDICTED: Leguminivora glycinivorella prostaglandin reductase 1-like transcript
LOC125232057	X1Ac-nBt	0.108897	0.935732	PREDICTED: Leguminivora glycinivorella multiple C2 and transmembrane domain-containing protein-like transcript
LOC125230852	X1Ac-nBt	0.42197	0.935668	PREDICTED: Leguminivora glycinivorella uncharacterized LOC125230852 ncRNA
LOC125225168	X1Ac-nBt	0.232785	0.935434	PREDICTED: Leguminivora glycinivorella uncharacterizedLOC125225168 mRNA
LOC125238715	X1Ac-nBt	0.0887751	0.934509	PREDICTED: Leguminivora glycinivorella G patch domain-containing protein 4 mRNA
LOC125239912	X1Ac-nBt	0.437234	0.934474	PREDICTED: Leguminivora glycinivorella gastrula zinc finger protein XlCGF57.1-like mRNA
LOC125239211	X1Ac-nBt	0.159808	0.933848	PREDICTED: Leguminivora glycinivorella protein LLP homolog mRNA
LOC125232415	X1Ac-nBt	0.292382	0.93358	PREDICTED: Leguminivora glycinivorella luciferin 4-monooxygenase-like mRNA
LOC125225700	X1Ac-nBt	0.0897753	0.933139	PREDICTED: Leguminivora glycinivorella CD2 antigen cytoplasmic tail-binding protein 2 homolog mRNA
LOC125225424	X1Ac-nBt	0.298535	0.932893	PREDICTED: Leguminivora glycinivorella uncharacterized LOC125225424 ncRNA
LOC125224877	X1Ac-nBt	0.540392	0.932877	PREDICTED: Leguminivora glycinivorella katanin p60 ATPase-containing subunit A1-like transcript
LOC125237653	X1Ac-nBt	0.112322	0.932869	PREDICTED: Leguminivora glycinivorella carbonyl reductase [NADPH] 3-like mRNA
LOC125226804	X1Ac-nBt	0.205055	0.932315	PREDICTED: Leguminivora glycinivorella putative RNA-binding protein EEED8.10 transcript
LOC125237174	X1Ac-nBt	0.541107	0.931326	PREDICTED: Leguminivora glycinivorella uncharacterizedLOC125237174 mRNA
LOC125225839	X1Ac-nBt	0.223201	0.931149	PREDICTED: Leguminivora glycinivorella integrator complex subunit 8-like mRNA
LOC125235400	X1Ac-nBt	0.551494	0.930885	PREDICTED: Leguminivora glycinivorella uncharacterized LOC125235400 ncRNA
LOC125240902	X1Ac-nBt	0.36654	0.929559	PREDICTED: Leguminivora glycinivorella uncharacterizedLOC125240902 transcript
LOC125235627	X1Ac-nBt	0.683717	0.928608	PREDICTED: Leguminivora glycinivorella uncharacterizedLOC125235627 partial mRNA
LOC125225193	X1Ac-nBt	0.216081	0.928403	PREDICTED: Leguminivora glycinivorella methionine aminopeptidase 1D, mitochondrial-like mRNA
LOC125231753	X1Ac-nBt	0.0902517	0.928337	PREDICTED: Leguminivora glycinivorella glutamate-rich WD repeat-containing protein 1 mRNA
LOC125232817	X1Ac-nBt	0.544685	0.928066	PREDICTED: Leguminivora glycinivorella uncharacterized LOC125232817 ncRNA
LOC125235324	X1Ac-nBt	0.158424	0.928034	PREDICTED: Leguminivora glycinivorella ribonuclease 3 mRNA
LOC125233445	X1Ac-nBt	0.502452	0.926925	PREDICTED: Leguminivora glycinivorella kinesin-like protein KIF19 mRNA
LOC125232796	X1Ac-nBt	0.147999	0.926883	PREDICTED: Leguminivora glycinivorella DNA replication licensing factor Mcm5 transcript
LOC125237527	X1Ac-nBt	0.844043	0.925783	PREDICTED: Leguminivora glycinivorella uncharacterized LOC125237527 ncRNA
LOC125240924	X1Ac-nBt	0.0964374	0.92524	PREDICTED: Leguminivora glycinivorella antichymotrypsin-2-like transcript
LOC125242290	X1Ac-nBt	0.524816	0.925043	PREDICTED: Leguminivora glycinivorella uncharacterized LOC125242290 ncRNA
LOC125234676	X1Ac-nBt	0.497269	0.924544	PREDICTED: Leguminivora glycinivorella putative phosphatidate phosphatase mRNA
LOC125233768	X1Ac-nBt	0.0889284	0.924459	PREDICTED: Leguminivora glycinivorella beta-ureidopropionase-like mRNA
LOC125228974	X1Ac-nBt	0.111893	0.924285	PREDICTED: Leguminivora glycinivorella periodic tryptophan protein 2 homolog mRNA
LOC125236452	X1Ac-nBt	0.254436	0.923433	PREDICTED: Leguminivora glycinivorella probable 18S rRNA (guanine-N(7))-methyltransferase mRNA
LOC125228151	X1Ac-nBt	0.458151	0.922779	PREDICTED: Leguminivora glycinivorella tRNA-dihydrouridine(16/17) synthase [NAD(P)(+)]-like transcript
LOC125231170	X1Ac-nBt	0.313721	0.921939	PREDICTED: Leguminivora glycinivorella uncharacterizedLOC125231170 mRNA
LOC125239120	X1Ac-nBt	0.0964374	0.921107	PREDICTED: Leguminivora glycinivorella uncharacterized protein K02A2.6-like mRNA
LOC125237784	X1Ac-nBt	0.136443	0.920908	PREDICTED: Leguminivora glycinivorella nucleolar protein 9 mRNA
LOC125231779	X1Ac-nBt	0.797358	0.920443	PREDICTED: Leguminivora glycinivorella retinal homeobox protein Rx3-like mRNA
LOC125241047	X1Ac-nBt	0.787438	0.920138	PREDICTED: Leguminivora glycinivorella trypsin-1-like transcript
LOC125238409	X1Ac-nBt	0.114518	0.919281	PREDICTED: Leguminivora glycinivorella exosome complex component CSL4 mRNA
LOC125239088	X1Ac-nBt	0.639379	0.918838	PREDICTED: Leguminivora glycinivorella spermine oxidase-like transcript
LOC125236582	X1Ac-nBt	0.355807	0.91792	PREDICTED: Leguminivora glycinivorella serine--tRNA synthetase-like protein Slimp mRNA
LOC125237207	X1Ac-nBt	0.248343	0.916655	PREDICTED: Leguminivora glycinivorella regulation of enolase protein 1-like mRNA
LOC125235966	X1Ac-nBt	0.162508	0.916154	PREDICTED: Leguminivora glycinivorella uncharacterized LOC125235966 ncRNA
LOC125235360	X1Ac-nBt	0.504019	0.915026	PREDICTED: Leguminivora glycinivorella uncharacterized LOC125235360 ncRNA
LOC125233756	X1Ac-nBt	0.189718	0.914338	PREDICTED: Leguminivora glycinivorella mucin-5AC-like mRNA
LOC125224603	X1Ac-nBt	0.217714	0.914111	PREDICTED: Leguminivora glycinivorella uncharacterized LOC125224603 transcript ncRNA
LOC125232037	X1Ac-nBt	0.544685	0.912999	PREDICTED: Leguminivora glycinivorella clumping factor A-like mRNA
LOC125227211	X1Ac-nBt	0.441447	0.912765	PREDICTED: Leguminivora glycinivorella C-type mannose receptor 2-like mRNA
LOC125231722	X1Ac-nBt	0.765809	0.912601	PREDICTED: Leguminivora glycinivorella uncharacterizedLOC125231722 transcript
LOC125240486	X1Ac-nBt	0.257132	0.912025	PREDICTED: Leguminivora glycinivorella dynein axonemal heavy chain 6 mRNA
LOC125231637	X1Ac-nBt	0.0986164	0.91195	PREDICTED: Leguminivora glycinivorella U3 small nucleolar RNA-associated protein 4 homolog transcript
LOC125236043	X1Ac-nBt	0.213967	0.911597	PREDICTED: Leguminivora glycinivorella CAPA peptides transcript
LOC125236757	X1Ac-nBt	0.854511	0.911374	PREDICTED: Leguminivora glycinivorella uncharacterizedLOC125236757 mRNA
LOC125229319	X1Ac-nBt	0.843426	0.911131	PREDICTED: Leguminivora glycinivorella uncharacterized LOC125229319 ncRNA
LOC125242243	X1Ac-nBt	0.275107	0.910919	PREDICTED: Leguminivora glycinivorella NADPH oxidase 5 transcript mRNA
LOC125233124	X1Ac-nBt	0.1319	0.91049	PREDICTED: Leguminivora glycinivorella uncharacterizedLOC125233124 transcript
LOC125241337	X1Ac-nBt	0.0932415	0.910313	PREDICTED: Leguminivora glycinivorella transcription factor GATA-6-like transcript
LOC125241365	X1Ac-nBt	0.108926	0.910246	PREDICTED: Leguminivora glycinivorella uncharacterizedLOC125241365 mRNA
LOC125239754	X1Ac-nBt	0.0897753	0.910229	PREDICTED: Leguminivora glycinivorella uncharacterizedLOC125239754 transcript
LOC125232202	X1Ac-nBt	0.0584641	0.90928	PREDICTED: Leguminivora glycinivorella enoyl-CoA delta isomerase 2 mRNA
LOC125242615	X1Ac-nBt	0.271414	0.908281	PREDICTED: Leguminivora glycinivorella frataxin homolog, mitochondrial mRNA
LOC125230110	X1Ac-nBt	0.588327	0.908225	PREDICTED: Leguminivora glycinivorella putative inorganic phosphate cotransporter mRNA
LOC125230571	X1Ac-nBt	0.0837979	0.908059	PREDICTED: Leguminivora glycinivorella cationic amino acid transporter 2-like mRNA
LOC125226328	X1Ac-nBt	0.119056	0.908057	PREDICTED: Leguminivora glycinivorella microtubule-associated protein futsch-like transcript
LOC125225125	X1Ac-nBt	0.256613	0.907765	PREDICTED: Leguminivora glycinivorella putative phosphoenolpyruvate synthase mRNA
LOC125241914	X1Ac-nBt	0.549587	0.907416	PREDICTED: Leguminivora glycinivorella uncharacterizedLOC125241914 mRNA
LOC125233319	X1Ac-nBt	0.146434	0.906826	PREDICTED: Leguminivora glycinivorella U3 small nucleolar RNA-interacting protein 2 mRNA
LOC125232125	X1Ac-nBt	0.124489	0.90639	PREDICTED: Leguminivora glycinivorella cytochrome c oxidase assembly protein COX11, mitochondrial mRNA
LOC125240357	X1Ac-nBt	0.0740266	0.905397	PREDICTED: Leguminivora glycinivorella leucine-rich repeat neuronal protein 3-like mRNA
LOC125226325	X1Ac-nBt	0.148132	0.905384	PREDICTED: Leguminivora glycinivorella proliferating cell nuclear antigen mRNA
LOC125235541	X1Ac-nBt	0.588526	0.905369	PREDICTED: Leguminivora glycinivorella uncharacterizedLOC125235541 mRNA
LOC125236580	X1Ac-nBt	0.205175	0.905358	PREDICTED: Leguminivora glycinivorella protein takeout mRNA
LOC125225773	X1Ac-nBt	0.519824	0.90535	PREDICTED: Leguminivora glycinivorella uncharacterized LOC125225773 ncRNA
LOC125232247	X1Ac-nBt	0.410871	0.905069	PREDICTED: Leguminivora glycinivorella uncharacterizedLOC125232247 mRNA
LOC125227767	X1Ac-nBt	0.182622	0.902955	PREDICTED: Leguminivora glycinivorella uncharacterizedLOC125227767 mRNA
LOC125230586	X1Ac-nBt	0.212023	0.902735	PREDICTED: Leguminivora glycinivorella uncharacterized LOC125230586 ncRNA
LOC125240326	X1Ac-nBt	0.0781997	0.90229	PREDICTED: Leguminivora glycinivorella tRNA pseudouridine synthase Pus10 mRNA
LOC125234146	X1Ac-nBt	0.423277	0.902236	PREDICTED: Leguminivora glycinivorella uncharacterizedLOC125234146 transcript
LOC125234706	X1Ac-nBt	0.366276	0.902037	PREDICTED: Leguminivora glycinivorella ribitol 5-phosphate transferase FKRP transcript
LOC125229349	X1Ac-nBt	0.744355	0.901882	PREDICTED: Leguminivora glycinivorella uncharacterizedLOC125229349 mRNA
LOC125235444	X1Ac-nBt	0.23478	0.901733	PREDICTED: Leguminivora glycinivorella mitochondrial import inner membrane translocase subunit Tim9 transcript
LOC125227122	X1Ac-nBt	0.159138	0.901483	PREDICTED: Leguminivora glycinivorella DDB1- and CUL4-associated factor 13 mRNA
LOC125225717	X1Ac-nBt	0.205941	0.899975	PREDICTED: Leguminivora glycinivorella uncharacterizedLOC125225717 mRNA
LOC125230397	X1Ac-nBt	0.542798	0.899972	PREDICTED: Leguminivora glycinivorella luciferin 4-monooxygenase-like mRNA
LOC125240190	X1Ac-nBt	0.358751	0.899604	PREDICTED: Leguminivora glycinivorella uncharacterizedLOC125240190 mRNA
LOC125239384	X1Ac-nBt	0.135986	0.899151	PREDICTED: Leguminivora glycinivorella gelsolin, cytoplasmic-like mRNA
LOC125230613	X1Ac-nBt	0.074241	0.899046	PREDICTED: Leguminivora glycinivorella uncharacterizedLOC125230613 mRNA
LOC125234496	X1Ac-nBt	0.540832	0.898463	PREDICTED: Leguminivora glycinivorella general odorant-binding protein 1-like transcript
LOC125230410	X1Ac-nBt	0.344587	0.897838	PREDICTED: Leguminivora glycinivorella uncharacterizedLOC125230410 mRNA
LOC125236594	X1Ac-nBt	0.173446	0.897087	PREDICTED: Leguminivora glycinivorella myb-binding protein 1A-like protein mRNA
LOC125233141	X1Ac-nBt	0.173247	0.896904	PREDICTED: Leguminivora glycinivorella uncharacterizedLOC125233141 transcript
LOC125242663	X1Ac-nBt	0.41681	0.89621	PREDICTED: Leguminivora glycinivorella ribonuclease P protein subunit p30-like mRNA
LOC125240023	X1Ac-nBt	0.614133	0.895754	PREDICTED: Leguminivora glycinivorella uncharacterized LOC125240023 ncRNA
LOC125226740	X1Ac-nBt	0.339839	0.894888	PREDICTED: Leguminivora glycinivorella endocuticle structural glycoprotein SgAbd-2-like mRNA
LOC125227787	X1Ac-nBt	0.108053	0.894017	PREDICTED: Leguminivora glycinivorella thioredoxin domain-containing protein 17-like mRNA
LOC125233044	X1Ac-nBt	0.138997	0.893908	PREDICTED: Leguminivora glycinivorella 39S ribosomal protein L12, mitochondrial mRNA
LOC125235206	X1Ac-nBt	0.152113	0.892437	PREDICTED: Leguminivora glycinivorella 40S ribosomal protein S12, mitochondrial mRNA
LOC125233966	X1Ac-nBt	0.0481452	0.892355	PREDICTED: Leguminivora glycinivorella uncharacterizedLOC125233966 mRNA
LOC125230307	X1Ac-nBt	0.731732	0.891306	PREDICTED: Leguminivora glycinivorella uncharacterized LOC125230307 transcript ncRNA
LOC125225073	X1Ac-nBt	0.156291	0.891051	PREDICTED: Leguminivora glycinivorella HEAT repeat-containing protein 3 mRNA
LOC125230232	X1Ac-nBt	0.0781997	0.890998	PREDICTED: Leguminivora glycinivorella tRNA (uracil-5-)-methyltransferase homolog A mRNA
LOC125230118	X1Ac-nBt	0.85167	0.890949	PREDICTED: Leguminivora glycinivorella dynein regulatory complex protein 10-like transcript
LOC125233370	X1Ac-nBt	0.156758	0.890918	PREDICTED: Leguminivora glycinivorella Fanconi anemia group I protein homolog transcript
LOC125233935	X1Ac-nBt	0.182058	0.890862	PREDICTED: Leguminivora glycinivorella transcriptional regulator ATRX homolog mRNA
LOC125226524	X1Ac-nBt	0.701393	0.889894	PREDICTED: Leguminivora glycinivorella uncharacterizedLOC125226524 mRNA
LOC125232872	X1Ac-nBt	0.0828327	0.889134	PREDICTED: Leguminivora glycinivorella DNA-directed RNA polymerase II subunit RPB7 mRNA
LOC125231034	X1Ac-nBt	0.107271	0.889098	PREDICTED: Leguminivora glycinivorella 39S ribosomal protein L4, mitochondrial mRNA
LOC125225097	X1Ac-nBt	0.268312	0.889068	PREDICTED: Leguminivora glycinivorella suppressor of tumorigenicity 14 protein homolog transcript
LOC125231800	X1Ac-nBt	0.266747	0.888481	PREDICTED: Leguminivora glycinivorella ATP-dependent RNA helicase DHH1-like mRNA
LOC125232580	X1Ac-nBt	0.627306	0.88815	PREDICTED: Leguminivora glycinivorella peroxisomal multifunctional enzyme A-like mRNA
LOC125241209	X1Ac-nBt	0.130414	0.88808	PREDICTED: Leguminivora glycinivorella bystin mRNA
LOC125228579	X1Ac-nBt	0.24488	0.887932	PREDICTED: Leguminivora glycinivorella ribosome biogenesis protein NOP53 mRNA
LOC125228277	X1Ac-nBt	0.810308	0.887866	PREDICTED: Leguminivora glycinivorella uncharacterizedLOC125228277 mRNA
LOC125240065	X1Ac-nBt	0.315639	0.887342	PREDICTED: Leguminivora glycinivorella uncharacterizedLOC125240065 mRNA
LOC125230454	X1Ac-nBt	0.0989145	0.887286	PREDICTED: Leguminivora glycinivorella DNA (cytosine-5)-methyltransferase PliMCI-like mRNA
LOC125230006	X1Ac-nBt	0.0887751	0.887022	PREDICTED: Leguminivora glycinivorella ATP-dependent translocase ABCB1-like mRNA
LOC125239483	X1Ac-nBt	0.669055	0.88701	PREDICTED: Leguminivora glycinivorella zinc finger protein 431-like mRNA
LOC125225635	X1Ac-nBt	0.13853	0.886905	PREDICTED: Leguminivora glycinivorella adenylate kinase isoenzyme 6 homolog mRNA
LOC125233509	X1Ac-nBt	0.421122	0.886889	PREDICTED: Leguminivora glycinivorella uncharacterizedLOC125233509 mRNA
LOC125227447	X1Ac-nBt	0.114518	0.886757	PREDICTED: Leguminivora glycinivorella leucine-rich PPR motif-containing protein, mitochondrial mRNA
LOC125228073	X1Ac-nBt	0.205941	0.886189	PREDICTED: Leguminivora glycinivorella regulator of telomere elongation helicase 1 homolog mRNA
LOC125237457	X1Ac-nBt	0.50828	0.885656	PREDICTED: Leguminivora glycinivorella uncharacterizedLOC125237457 mRNA
LOC125225453	X1Ac-nBt	0.0970817	0.885521	PREDICTED: Leguminivora glycinivorella mRNA turnover protein 4 homolog mRNA
LOC125231266	X1Ac-nBt	0.118179	0.884882	PREDICTED: Leguminivora glycinivorella integrin beta-nu mRNA
LOC125226906	X1Ac-nBt	0.600313	0.884188	PREDICTED: Leguminivora glycinivorella uncharacterized LOC125226906 ncRNA
LOC125236689	X1Ac-nBt	0.525954	0.884177	PREDICTED: Leguminivora glycinivorella uncharacterizedLOC125236689 mRNA
LOC125237848	X1Ac-nBt	0.114518	0.883773	PREDICTED: Leguminivora glycinivorella probable ATP-dependent RNA helicase DDX27 transcript
LOC125236845	X1Ac-nBt	0.213967	0.883269	PREDICTED: Leguminivora glycinivorella uncharacterized LOC125236845 ncRNA
LOC125238320	X1Ac-nBt	0.423435	0.882914	PREDICTED: Leguminivora glycinivorella transcription factor LBX1-like mRNA
LOC125231309	X1Ac-nBt	0.753807	0.882901	PREDICTED: Leguminivora glycinivorella larval cuticle protein A2B-like mRNA
LOC125239696	X1Ac-nBt	0.12343	0.882727	PREDICTED: Leguminivora glycinivorella structure-specific endonuclease subunit SLX4 mRNA
LOC125226152	X1Ac-nBt	0.161467	0.882299	PREDICTED: Leguminivora glycinivorella pre-rRNA-processing protein TSR1 homolog mRNA
LOC125231448	X1Ac-nBt	0.554664	0.882001	PREDICTED: Leguminivora glycinivorella membrane-bound alkaline phosphatase-like mRNA
LOC125232056	X1Ac-nBt	0.457076	0.881331	PREDICTED: Leguminivora glycinivorella esterase FE4-like mRNA
LOC125228935	X1Ac-nBt	0.152113	0.88099	PREDICTED: Leguminivora glycinivorella uncharacterizedLOC125228935 transcript
LOC125228822	X1Ac-nBt	0.438554	0.880343	PREDICTED: Leguminivora glycinivorella lipase member I-like mRNA
LOC125233316	X1Ac-nBt	0.770988	0.880254	PREDICTED: Leguminivora glycinivorella uncharacterizedLOC125233316 transcript
LOC125233926	X1Ac-nBt	0.114546	0.879679	PREDICTED: Leguminivora glycinivorella uncharacterizedLOC125233926 mRNA
LOC125239168	X1Ac-nBt	0.792163	0.879471	PREDICTED: Leguminivora glycinivorella uncharacterizedLOC125239168 mRNA
LOC125233998	X1Ac-nBt	0.194881	0.879389	PREDICTED: Leguminivora glycinivorella 2-oxoglutarate and iron-dependent oxygenase domain-containing protein 3-like transcript
LOC125231915	X1Ac-nBt	0.103868	0.878376	PREDICTED: Leguminivora glycinivorella small nuclear ribonucleoprotein F mRNA
LOC125230123	X1Ac-nBt	0.557759	0.87774	PREDICTED: Leguminivora glycinivorella uncharacterizedLOC125230123 transcript
LOC125233258	X1Ac-nBt	0.13635	0.877644	PREDICTED: Leguminivora glycinivorella 40S ribosomal protein SA mRNA
LOC125227897	X1Ac-nBt	0.289798	0.876602	PREDICTED: Leguminivora glycinivorella uncharacterized LOC125227897 ncRNA
LOC125232933	X1Ac-nBt	0.552561	0.876417	PREDICTED: Leguminivora glycinivorella cilia- and flagella-associated protein 36 mRNA
LOC125228246	X1Ac-nBt	0.553585	0.876007	PREDICTED: Leguminivora glycinivorella uncharacterizedLOC125228246 mRNA
LOC125241133	X1Ac-nBt	0.074241	0.875337	PREDICTED: Leguminivora glycinivorella carnitine O-palmitoyltransferase 1, liver isoform mRNA
LOC125228845	X1Ac-nBt	0.571615	0.87533	PREDICTED: Leguminivora glycinivorella uncharacterized LOC125228845 ncRNA
LOC125237581	X1Ac-nBt	0.256059	0.874708	PREDICTED: Leguminivora glycinivorella delta(24)-sterol reductase-like transcript
LOC125234447	X1Ac-nBt	0.87088	0.874426	PREDICTED: Leguminivora glycinivorella uncharacterizedLOC125234447 mRNA
LOC125230518	X1Ac-nBt	0.738518	0.873546	PREDICTED: Leguminivora glycinivorella uncharacterized LOC125230518 transcript ncRNA
LOC125227494	X1Ac-nBt	0.143906	0.873082	PREDICTED: Leguminivora glycinivorella pre-mRNA-splicing factor syf1 homolog mRNA
LOC125231991	X1Ac-nBt	0.73763	0.873056	PREDICTED: Leguminivora glycinivorella uncharacterizedLOC125231991 mRNA
LOC125229046	X1Ac-nBt	0.152113	0.872845	PREDICTED: Leguminivora glycinivorella lipase member H-B-like mRNA
LOC125241093	X1Ac-nBt	0.627264	0.872148	PREDICTED: Leguminivora glycinivorella otoferlin-like mRNA
LOC125231807	X1Ac-nBt	0.576595	0.872111	PREDICTED: Leguminivora glycinivorella uncharacterized LOC125231807 ncRNA
LOC125231806	X1Ac-nBt	0.0915904	0.871733	PREDICTED: Leguminivora glycinivorella splicing factor 3B subunit 3 mRNA
LOC125235425	X1Ac-nBt	0.136216	0.871558	PREDICTED: Leguminivora glycinivorella angiotensin-converting enzyme-like transcript
LOC125234246	X1Ac-nBt	0.219271	0.870474	PREDICTED: Leguminivora glycinivorella uncharacterized LOC125234246 transcript ncRNA
LOC125228320	X1Ac-nBt	0.120645	0.870349	PREDICTED: Leguminivora glycinivorella 28S rRNA (cytosine-C(5))-methyltransferase-like mRNA
LOC125236836	X1Ac-nBt	0.385706	0.869918	PREDICTED: Leguminivora glycinivorella chymotrypsin-2-like mRNA
LOC125236664	X1Ac-nBt	0.464226	0.869229	PREDICTED: Leguminivora glycinivorella zinc finger protein 723-like mRNA
LOC125241114	X1Ac-nBt	0.74957	0.869049	PREDICTED: Leguminivora glycinivorella protein scabrous mRNA
LOC125239783	X1Ac-nBt	0.269181	0.868436	PREDICTED: Leguminivora glycinivorella uncharacterized LOC125239783 ncRNA
LOC125235503	X1Ac-nBt	0.655089	0.868294	PREDICTED: Leguminivora glycinivorella uncharacterized LOC125235503 ncRNA
LOC125229743	X1Ac-nBt	0.142949	0.868228	PREDICTED: Leguminivora glycinivorella lysocardiolipin acyltransferase 1-like mRNA
LOC125233039	X1Ac-nBt	0.0731225	0.867668	PREDICTED: Leguminivora glycinivorella nuclear pore complex protein Nup85 mRNA
LOC125242736	X1Ac-nBt	0.266129	0.867058	PREDICTED: Leguminivora glycinivorella membrane alanyl aminopeptidase-like mRNA
LOC125228121	X1Ac-nBt	0.369435	0.86701	PREDICTED: Leguminivora glycinivorella uncharacterizedLOC125228121 mRNA
LOC125242602	X1Ac-nBt	0.157367	0.866473	PREDICTED: Leguminivora glycinivorella CDGSH iron-sulfur domain-containing protein 2 homolog mRNA
LOC125228691	X1Ac-nBt	0.235389	0.864107	PREDICTED: Leguminivora glycinivorella spondin-1-like mRNA
LOC125238034	X1Ac-nBt	0.317537	0.86381	PREDICTED: Leguminivora glycinivorella uncharacterizedLOC125238034 mRNA
LOC125233959	X1Ac-nBt	0.253586	0.863589	PREDICTED: Leguminivora glycinivorella peroxisomal N(1)-acetyl-spermine/spermidine oxidase-like transcript
LOC125232127	X1Ac-nBt	0.0623912	0.863562	PREDICTED: Leguminivora glycinivorella probable small nuclear ribonucleoprotein E mRNA
LOC125228015	X1Ac-nBt	0.503491	0.862761	PREDICTED: Leguminivora glycinivorella uncharacterized LOC125228015 ncRNA
LOC125225878	X1Ac-nBt	0.708354	0.862185	PREDICTED: Leguminivora glycinivorella uncharacterizedLOC125225878 mRNA
LOC125231213	X1Ac-nBt	0.198999	0.86201	PREDICTED: Leguminivora glycinivorella uncharacterizedLOC125231213 mRNA
LOC125242671	X1Ac-nBt	0.372597	0.861463	PREDICTED: Leguminivora glycinivorella myrosinase 1-like mRNA
LOC125234675	X1Ac-nBt	0.676828	0.860802	PREDICTED: Leguminivora glycinivorella uncharacterizedLOC125234675 mRNA
LOC125226559	X1Ac-nBt	0.257132	0.860747	PREDICTED: Leguminivora glycinivorella mucin-2-like mRNA
LOC125232097	X1Ac-nBt	0.102399	0.860404	PREDICTED: Leguminivora glycinivorella ATP-dependent RNA helicase dbp2-like mRNA
LOC125237160	X1Ac-nBt	0.188319	0.859829	PREDICTED: Leguminivora glycinivorella chymotrypsin-1-like transcript
LOC125227594	X1Ac-nBt	0.319214	0.858346	PREDICTED: Leguminivora glycinivorella uncharacterizedLOC125227594 mRNA
LOC125225439	X1Ac-nBt	0.544685	0.858238	PREDICTED: Leguminivora glycinivorella sporulation-specific protein 15-like transcript
LOC125230367	X1Ac-nBt	0.41043	0.857784	PREDICTED: Leguminivora glycinivorella UDP-glycosyltransferase UGT5-like mRNA
LOC125233650	X1Ac-nBt	0.899352	0.85661	PREDICTED: Leguminivora glycinivorella uncharacterizedLOC125233650 transcript
LOC125225999	X1Ac-nBt	0.426818	0.8563	PREDICTED: Leguminivora glycinivorella nucleoporin Nup35-like mRNA
LOC125225626	X1Ac-nBt	0.33655	0.855927	PREDICTED: Leguminivora glycinivorella uncharacterizedLOC125225626 mRNA
LOC125231666	X1Ac-nBt	0.242039	0.855906	PREDICTED: Leguminivora glycinivorella uncharacterizedLOC125231666 transcript
LOC125233447	X1Ac-nBt	0.233574	0.855554	PREDICTED: Leguminivora glycinivorella uncharacterizedLOC125233447 mRNA
LOC125230111	X1Ac-nBt	0.467766	0.854838	PREDICTED: Leguminivora glycinivorella uncharacterizedLOC125230111 mRNA
LOC125236298	X1Ac-nBt	0.11225	0.853832	PREDICTED: Leguminivora glycinivorella T-complex protein 1 subunit zeta mRNA
LOC125240245	X1Ac-nBt	0.0777565	0.853707	PREDICTED: Leguminivora glycinivorella juvenile hormone esterase-like transcript
LOC125240371	X1Ac-nBt	0.372597	0.85352	PREDICTED: Leguminivora glycinivorella tRNA pseudouridine(38/39) synthase mRNA
LOC125226158	X1Ac-nBt	0.372597	0.853008	PREDICTED: Leguminivora glycinivorella uncharacterized LOC125226158 ncRNA
LOC125232572	X1Ac-nBt	0.123985	0.852694	PREDICTED: Leguminivora glycinivorella rRNA biogenesis protein rrp36 mRNA
LOC125229478	X1Ac-nBt	0.591474	0.852544	PREDICTED: Leguminivora glycinivorella uncharacterizedLOC125229478 mRNA
LOC125234193	X1Ac-nBt	0.396691	0.851944	PREDICTED: Leguminivora glycinivorella mucin-2-like mRNA
LOC125236468	X1Ac-nBt	0.178003	0.851265	PREDICTED: Leguminivora glycinivorella uncharacterizedLOC125236468 transcript
LOC125224691	X1Ac-nBt	0.105359	0.85119	PREDICTED: Leguminivora glycinivorella synaptic vesicle glycoprotein 2C-like transcript
LOC125227274	X1Ac-nBt	0.213339	0.849945	PREDICTED: Leguminivora glycinivorella uncharacterizedLOC125227274 transcript
LOC125226013	X1Ac-nBt	0.0828327	0.849686	PREDICTED: Leguminivora glycinivorella putative ATPase N2B mRNA
LOC125240708	X1Ac-nBt	0.100753	0.84829	PREDICTED: Leguminivora glycinivorella insulin-like growth factor 2 mRNA-binding protein 1 transcript
LOC125232496	X1Ac-nBt	0.504253	0.847666	PREDICTED: Leguminivora glycinivorella uncharacterizedLOC125232496 transcript
LOC125240192	X1Ac-nBt	0.377938	0.84637	PREDICTED: Leguminivora glycinivorella uncharacterizedLOC125240192 mRNA
LOC125235522	X1Ac-nBt	0.0688728	0.845688	PREDICTED: Leguminivora glycinivorella uncharacterizedLOC125235522 mRNA
LOC125229529	X1Ac-nBt	0.173782	0.845029	PREDICTED: Leguminivora glycinivorella peroxisomal N(1)-acetyl-spermine/spermidine oxidase mRNA
LOC125237874	X1Ac-nBt	0.288118	0.844164	PREDICTED: Leguminivora glycinivorella zinc finger protein 782-like mRNA
LOC125226387	X1Ac-nBt	0.111893	0.843819	PREDICTED: Leguminivora glycinivorella T-complex protein 1 subunit delta mRNA
LOC125228313	X1Ac-nBt	0.382431	0.842716	PREDICTED: Leguminivora glycinivorella flocculation protein FLO11-like transcript
LOC125237020	X1Ac-nBt	0.628539	0.842487	PREDICTED: Leguminivora glycinivorella uncharacterizedLOC125237020 mRNA
LOC125235514	X1Ac-nBt	0.519824	0.842244	PREDICTED: Leguminivora glycinivorella UDP-glucosyltransferase 2 mRNA
LOC125228232	X1Ac-nBt	0.70021	0.84201	PREDICTED: Leguminivora glycinivorella uncharacterizedLOC125228232 transcript
LOC125238591	X1Ac-nBt	0.185113	0.842	PREDICTED: Leguminivora glycinivorella nucleolar GTP-binding protein 1 transcript
LOC125229638	X1Ac-nBt	0.499344	0.841777	PREDICTED: Leguminivora glycinivorella uncharacterizedLOC125229638 mRNA
LOC125242740	X1Ac-nBt	0.724109	0.84123	PREDICTED: Leguminivora glycinivorella membrane alanyl aminopeptidase-like mRNA
LOC125224958	X1Ac-nBt	0.351842	0.84094	PREDICTED: Leguminivora glycinivorella membrane alanyl aminopeptidase-like mRNA
LOC125234975	X1Ac-nBt	0.261845	0.839289	PREDICTED: Leguminivora glycinivorella uncharacterizedLOC125234975 mRNA
LOC125241859	X1Ac-nBt	0.472955	0.839249	PREDICTED: Leguminivora glycinivorella uncharacterizedLOC125241859 mRNA
LOC125231771	X1Ac-nBt	0.0967208	0.839168	PREDICTED: Leguminivora glycinivorella uncharacterizedLOC125231771 mRNA
LOC125234802	X1Ac-nBt	0.13853	0.8384	PREDICTED: Leguminivora glycinivorella allergen Tha p 1-like mRNA
LOC125225836	X1Ac-nBt	0.194685	0.838209	PREDICTED: Leguminivora glycinivorella uncharacterizedLOC125225836 transcript
LOC125230740	X1Ac-nBt	0.0730713	0.837944	PREDICTED: Leguminivora glycinivorella complement component 1 Q subcomponent-binding protein, mitochondrial mRNA
LOC125236672	X1Ac-nBt	0.547673	0.837878	PREDICTED: Leguminivora glycinivorella cytochrome P450 4C1-like transcript
LOC125229567	X1Ac-nBt	0.335492	0.837825	PREDICTED: Leguminivora glycinivorella BTB/POZ domain-containing protein KCTD12 mRNA
LOC125226988	X1Ac-nBt	0.229063	0.837647	PREDICTED: Leguminivora glycinivorella probable tRNA(His) guanylyltransferase mRNA
LOC125234506	X1Ac-nBt	0.39104	0.837428	PREDICTED: Leguminivora glycinivorella cell wall protein DAN4-like mRNA
LOC125228257	X1Ac-nBt	0.477901	0.83725	PREDICTED: Leguminivora glycinivorella uncharacterizedLOC125228257 mRNA
LOC125238463	X1Ac-nBt	0.182977	0.83706	PREDICTED: Leguminivora glycinivorella uncharacterizedLOC125238463 mRNA
LOC125240599	X1Ac-nBt	0.309466	0.836563	PREDICTED: Leguminivora glycinivorella ATP-binding cassette sub-family C member 4-like mRNA
LOC125228860	X1Ac-nBt	0.206482	0.835593	PREDICTED: Leguminivora glycinivorella uncharacterized oxidoreductase YrbE-like mRNA
LOC125236711	X1Ac-nBt	0.194685	0.835323	PREDICTED: Leguminivora glycinivorella luciferin 4-monooxygenase-like mRNA
LOC125227584	X1Ac-nBt	0.240071	0.834589	PREDICTED: Leguminivora glycinivorella chromatin assembly factor 1 subunit B mRNA
LOC125237449	X1Ac-nBt	0.144133	0.834264	PREDICTED: Leguminivora glycinivorella U3 small nucleolar ribonucleoprotein protein MPP10 mRNA
LOC125225273	X1Ac-nBt	0.807721	0.834139	PREDICTED: Leguminivora glycinivorella histidine-rich glycoprotein-like mRNA
LOC125230897	X1Ac-nBt	0.234712	0.833696	PREDICTED: Leguminivora glycinivorella glutathione S-transferase C-terminal domain-containing protein homolog mRNA
LOC125234613	X1Ac-nBt	0.363845	0.833391	PREDICTED: Leguminivora glycinivorella uncharacterizedLOC125234613 mRNA
LOC125228286	X1Ac-nBt	0.469291	0.832858	PREDICTED: Leguminivora glycinivorella germinal-center associated nuclear protein mRNA
LOC125229431	X1Ac-nBt	0.0923363	0.832794	PREDICTED: Leguminivora glycinivorella nucleolar protein 16 mRNA
LOC125229343	X1Ac-nBt	0.827857	0.83256	PREDICTED: Leguminivora glycinivorella lysozyme-like mRNA
LOC125232194	X1Ac-nBt	0.365962	0.832058	PREDICTED: Leguminivora glycinivorella beta-alanine transporter mRNA
LOC125238745	X1Ac-nBt	0.215088	0.831908	PREDICTED: Leguminivora glycinivorella probable chitinase 10 transcript
LOC125228840	X1Ac-nBt	0.134915	0.831031	PREDICTED: Leguminivora glycinivorella growth-blocking peptide, long form-like mRNA
LOC125229537	X1Ac-nBt	0.678762	0.830647	PREDICTED: Leguminivora glycinivorella photoreceptor outer segment membrane glycoprotein 2-like transcript
LOC125228530	X1Ac-nBt	0.871338	0.830143	PREDICTED: Leguminivora glycinivorella uncharacterizedLOC125228530 mRNA
LOC125226859	X1Ac-nBt	0.238488	0.830069	PREDICTED: Leguminivora glycinivorella juvenile hormone esterase-like transcript
LOC125229658	X1Ac-nBt	0.0733256	0.829818	PREDICTED: Leguminivora glycinivorella protein TRACHEARY ELEMENT DIFFERENTIATION-RELATED 7-like transcript
LOC125239186	X1Ac-nBt	0.217714	0.829263	PREDICTED: Leguminivora glycinivorella gelsolin-like transcript
LOC125232395	X1Ac-nBt	0.37652	0.829093	PREDICTED: Leguminivora glycinivorella N-alpha-acetyltransferase 40 transcript
LOC125237021	X1Ac-nBt	0.0795916	0.828833	PREDICTED: Leguminivora glycinivorella CCAAT/enhancer-binding protein zeta transcript
LOC125226604	X1Ac-nBt	0.305051	0.828688	PREDICTED: Leguminivora glycinivorella 27 kDa hemolymph protein-like mRNA
LOC125238953	X1Ac-nBt	0.853218	0.828523	PREDICTED: Leguminivora glycinivorella uncharacterized protein K02A2.6-like mRNA
LOC125228909	X1Ac-nBt	0.205874	0.828407	PREDICTED: Leguminivora glycinivorella protein MAK16 homolog A mRNA
LOC125226146	X1Ac-nBt	0.726173	0.828327	PREDICTED: Leguminivora glycinivorella uncharacterized LOC125226146 ncRNA
LOC125239064	X1Ac-nBt	0.253143	0.827551	PREDICTED: Leguminivora glycinivorella zinc finger protein 260-like mRNA
LOC125242321	X1Ac-nBt	0.794779	0.827298	PREDICTED: Leguminivora glycinivorella cuticle protein 7-like mRNA
LOC125239057	X1Ac-nBt	0.114518	0.827222	PREDICTED: Leguminivora glycinivorella guanine nucleotide-binding protein-like 1 transcript
LOC125241674	X1Ac-nBt	0.180596	0.826882	PREDICTED: Leguminivora glycinivorella probable ribosome production factor 1 mRNA
LOC125236392	X1Ac-nBt	0.228915	0.825928	PREDICTED: Leguminivora glycinivorella phenoloxidase subunit 1-like mRNA
LOC125236009	X1Ac-nBt	0.373968	0.824791	PREDICTED: Leguminivora glycinivorella uncharacterizedLOC125236009 mRNA
LOC125228712	X1Ac-nBt	0.678237	0.824557	PREDICTED: Leguminivora glycinivorella seminal metalloprotease 1-like transcript
LOC125228116	X1Ac-nBt	0.735647	0.8232	PREDICTED: Leguminivora glycinivorella laccase-2-like mRNA
LOC125241464	X1Ac-nBt	0.176686	0.823135	PREDICTED: Leguminivora glycinivorella probable ATP-dependent RNA helicase CG8611 mRNA
LOC125227436	X1Ac-nBt	0.125925	0.822897	PREDICTED: Leguminivora glycinivorella uncharacterizedLOC125227436 mRNA
LOC125226045	X1Ac-nBt	0.346794	0.822277	PREDICTED: Leguminivora glycinivorella D-erythronate dehydrogenase-like mRNA
LOC125226160	X1Ac-nBt	0.162508	0.822127	PREDICTED: Leguminivora glycinivorella DNA replication licensing factor Mcm2 transcript
LOC125240657	X1Ac-nBt	0.180211	0.821779	PREDICTED: Leguminivora glycinivorella procollagen-lysine,2-oxoglutarate 5-dioxygenase transcript
LOC125238466	X1Ac-nBt	0.764907	0.821725	PREDICTED: Leguminivora glycinivorella uncharacterizedLOC125238466 partial mRNA
LOC125234698	X1Ac-nBt	0.634759	0.821671	PREDICTED: Leguminivora glycinivorella uncharacterizedLOC125234698 transcript
LOC125227880	X1Ac-nBt	0.285386	0.821629	PREDICTED: Leguminivora glycinivorella DNA-directed RNA polymerase III subunit RPC2 mRNA
LOC125229924	X1Ac-nBt	0.637866	0.821549	PREDICTED: Leguminivora glycinivorella prominin-1-A transcript
LOC125241848	X1Ac-nBt	0.161467	0.821422	PREDICTED: Leguminivora glycinivorella uncharacterized LOC125241848 ncRNA
LOC125234137	X1Ac-nBt	0.266425	0.82114	PREDICTED: Leguminivora glycinivorella metaxin-1 mRNA
LOC125234368	X1Ac-nBt	0.266604	0.820919	PREDICTED: Leguminivora glycinivorella calphotin-like mRNA
LOC125236389	X1Ac-nBt	0.224195	0.820821	PREDICTED: Leguminivora glycinivorella cytochrome P450 6B6-like mRNA
LOC125232935	X1Ac-nBt	0.359455	0.820709	PREDICTED: Leguminivora glycinivorella esterase E4-like mRNA
LOC125226150	X1Ac-nBt	0.161467	0.82028	PREDICTED: Leguminivora glycinivorella endoplasmin homolog transcript
LOC125228894	X1Ac-nBt	0.208545	0.820252	PREDICTED: Leguminivora glycinivorella thymidylate synthase mRNA
LOC125226517	X1Ac-nBt	0.161467	0.82006	PREDICTED: Leguminivora glycinivorella inducible metalloproteinase inhibitor protein-like mRNA
LOC125241695	X1Ac-nBt	0.282947	0.820025	PREDICTED: Leguminivora glycinivorella glucose dehydrogenase [FAD, quinone]-like mRNA
LOC125234806	X1Ac-nBt	0.263123	0.819978	PREDICTED: Leguminivora glycinivorella beta-hexosaminidase subunit beta-like mRNA
LOC125229236	X1Ac-nBt	0.155108	0.819876	PREDICTED: Leguminivora glycinivorella uncharacterizedLOC125229236 transcript
LOC125234006	X1Ac-nBt	0.148132	0.819489	PREDICTED: Leguminivora glycinivorella uncharacterizedLOC125234006 mRNA
LOC125226556	X1Ac-nBt	0.606321	0.819297	PREDICTED: Leguminivora glycinivorella uncharacterizedLOC125226556 mRNA
LOC125224881	X1Ac-nBt	0.487164	0.81884	PREDICTED: Leguminivora glycinivorella uncharacterized LOC125224881 ncRNA
LOC125234144	X1Ac-nBt	0.654941	0.818389	PREDICTED: Leguminivora glycinivorella uncharacterized LOC125234144 ncRNA
LOC125242208	X1Ac-nBt	0.415395	0.81834	PREDICTED: Leguminivora glycinivorella peroxidase mRNA
LOC125227576	X1Ac-nBt	0.372597	0.817792	PREDICTED: Leguminivora glycinivorella cuticle protein 21-like mRNA
LOC125236232	X1Ac-nBt	0.175274	0.817656	PREDICTED: Leguminivora glycinivorella luciferin 4-monooxygenase-like mRNA
LOC125242715	X1Ac-nBt	0.270705	0.816271	PREDICTED: Leguminivora glycinivorella trypsin alpha-3-like mRNA
LOC125228245	X1Ac-nBt	0.424345	0.815999	PREDICTED: Leguminivora glycinivorella protein singles bar mRNA
LOC125233993	X1Ac-nBt	0.136216	0.814914	PREDICTED: Leguminivora glycinivorella 28S ribosomal protein S30, mitochondrial mRNA
LOC125242210	X1Ac-nBt	0.487164	0.814737	PREDICTED: Leguminivora glycinivorella uncharacterizedLOC125242210 transcript
LOC125232439	X1Ac-nBt	0.336069	0.813721	PREDICTED: Leguminivora glycinivorella myrosinase 1-like transcript
LOC125230501	X1Ac-nBt	0.323217	0.813095	PREDICTED: Leguminivora glycinivorella U6 small nuclear RNA (adenine-(43)-N(6))-methyltransferase mRNA
LOC125231044	X1Ac-nBt	0.515317	0.813057	PREDICTED: Leguminivora glycinivorella uncharacterizedLOC125231044 mRNA
LOC125227567	X1Ac-nBt	0.637527	0.812836	PREDICTED: Leguminivora glycinivorella uncharacterized LOC125227567 ncRNA
LOC125232553	X1Ac-nBt	0.0637312	0.812832	PREDICTED: Leguminivora glycinivorella uncharacterizedLOC125232553 transcript
LOC125234730	X1Ac-nBt	0.24595	0.81254	PREDICTED: Leguminivora glycinivorella uncharacterizedLOC125234730 mRNA
LOC125242410	X1Ac-nBt	0.277497	0.812522	PREDICTED: Leguminivora glycinivorella phospholipid-transporting ATPase IF-like mRNA
LOC125238438	X1Ac-nBt	0.127207	0.812327	PREDICTED: Leguminivora glycinivorella uncharacterized LOC125238438 ncRNA
LOC125242577	X1Ac-nBt	0.217714	0.812318	PREDICTED: Leguminivora glycinivorella 60S ribosomal export protein NMD3 mRNA
LOC125230169	X1Ac-nBt	0.492013	0.812153	PREDICTED: Leguminivora glycinivorella L-xylulose reductase-like mRNA
LOC125234726	X1Ac-nBt	0.163642	0.811841	PREDICTED: Leguminivora glycinivorella delta(24)-sterol reductase-like transcript
LOC125227493	X1Ac-nBt	0.115206	0.811829	PREDICTED: Leguminivora glycinivorella nuclear pore complex protein Nup93-like transcript
LOC125226339	X1Ac-nBt	0.217714	0.811329	PREDICTED: Leguminivora glycinivorella GTPase Era, mitochondrial mRNA
LOC125232401	X1Ac-nBt	0.257562	0.811022	PREDICTED: Leguminivora glycinivorella N-acetylneuraminate lyase-like transcript
LOC125242754	X1Ac-nBt	0.311267	0.809905	PREDICTED: Leguminivora glycinivorella venom allergen 5-like mRNA
LOC125240771	X1Ac-nBt	0.508207	0.808175	PREDICTED: Leguminivora glycinivorella putative fatty acyl-CoA reductase CG5065 mRNA
LOC125230699	X1Ac-nBt	0.0857713	0.807753	PREDICTED: Leguminivora glycinivorella mucin-5AC transcript
LOC125237847	X1Ac-nBt	0.192955	0.807632	PREDICTED: Leguminivora glycinivorella EKC/KEOPS complex subunit TP53RK mRNA
LOC125235640	X1Ac-nBt	0.309466	0.807591	PREDICTED: Leguminivora glycinivorella tetra-peptide repeat homeobox protein 1-like mRNA
LOC125230437	X1Ac-nBt	0.442127	0.807565	PREDICTED: Leguminivora glycinivorella UDP-glucosyltransferase 2-like mRNA
LOC125240294	X1Ac-nBt	0.405537	0.807409	PREDICTED: Leguminivora glycinivorella gastrula zinc finger protein XlCGF57.1-like mRNA
LOC125226326	X1Ac-nBt	0.0967016	0.807056	PREDICTED: Leguminivora glycinivorella uncharacterizedLOC125226326 mRNA
LOC125236920	X1Ac-nBt	0.708862	0.806697	PREDICTED: Leguminivora glycinivorella uncharacterizedLOC125236920 mRNA
LOC125239238	X1Ac-nBt	0.554815	0.806492	PREDICTED: Leguminivora glycinivorella uncharacterizedLOC125239238 mRNA
LOC125235308	X1Ac-nBt	0.308688	0.80617	PREDICTED: Leguminivora glycinivorella homeobox protein XENK-2-like mRNA
LOC125238222	X1Ac-nBt	0.609284	0.805423	PREDICTED: Leguminivora glycinivorella uncharacterized protein K02A2.6-like mRNA
LOC125235219	X1Ac-nBt	0.0880607	0.805423	PREDICTED: Leguminivora glycinivorella prohibitin-2 mRNA
LOC125230250	X1Ac-nBt	0.184201	0.804864	PREDICTED: Leguminivora glycinivorella probable RNA 3'-terminal phosphate cyclase-like protein mRNA
LOC125228302	X1Ac-nBt	0.253707	0.804839	PREDICTED: Leguminivora glycinivorella pescadillo homolog mRNA
LOC125234986	X1Ac-nBt	0.219271	0.804622	PREDICTED: Leguminivora glycinivorella uncharacterizedLOC125234986 transcript
LOC125230650	X1Ac-nBt	0.395534	0.804307	PREDICTED: Leguminivora glycinivorella DPH3 homolog mRNA
LOC125225392	X1Ac-nBt	0.217215	0.803473	PREDICTED: Leguminivora glycinivorella gamma-butyrobetaine dioxygenase-like mRNA
LOC125230545	X1Ac-nBt	0.12343	0.803201	PREDICTED: Leguminivora glycinivorella KRR1 small subunit processome component homolog mRNA
LOC125230722	X1Ac-nBt	0.257487	0.803055	PREDICTED: Leguminivora glycinivorella uncharacterizedLOC125230722 mRNA
LOC125228424	X1Ac-nBt	0.704627	0.802881	PREDICTED: Leguminivora glycinivorella uncharacterizedLOC125228424 transcript
LOC125241387	X1Ac-nBt	0.780367	0.8026	PREDICTED: Leguminivora glycinivorella uncharacterizedLOC125241387 mRNA
LOC125240349	X1Ac-nBt	0.425975	0.802075	PREDICTED: Leguminivora glycinivorella uncharacterizedLOC125240349 mRNA
LOC125241853	X1Ac-nBt	0.24094	0.801972	PREDICTED: Leguminivora glycinivorella collagen alpha-1(I) chain-like mRNA
LOC125236622	X1Ac-nBt	0.634761	0.801857	PREDICTED: Leguminivora glycinivorella uncharacterizedLOC125236622 transcript
LOC125233047	X1Ac-nBt	0.194297	0.800963	PREDICTED: Leguminivora glycinivorella deoxynucleoside kinase-like mRNA
LOC125239262	X1Ac-nBt	0.277032	0.800845	PREDICTED: Leguminivora glycinivorella exopolyphosphatase PRUNE1 transcript
LOC125229610	X1Ac-nBt	0.447509	0.800725	PREDICTED: Leguminivora glycinivorella solute carrier family 35 member F1-like mRNA
LOC125232497	X1Ac-nBt	0.580212	0.800433	PREDICTED: Leguminivora glycinivorella uncharacterized LOC125232497 ncRNA
LOC125240695	X1Ac-nBt	0.119056	0.800372	PREDICTED: Leguminivora glycinivorella periodic tryptophan protein 1 homolog mRNA
LOC125227971	X1Ac-nBt	0.134553	0.800064	PREDICTED: Leguminivora glycinivorella WD repeat-containing protein 46 mRNA
LOC125241963	X1Ac-nBt	0.13853	0.798896	PREDICTED: Leguminivora glycinivorella U6 snRNA-associated Sm-like protein LSm6 mRNA
LOC125236513	X1Ac-nBt	0.328155	0.798447	PREDICTED: Leguminivora glycinivorella glucose dehydrogenase [FAD, quinone]-like mRNA
LOC125234733	X1Ac-nBt	0.162319	0.798073	PREDICTED: Leguminivora glycinivorella deoxyribonuclease TATDN1 mRNA
LOC125229049	X1Ac-nBt	0.152113	0.797697	PREDICTED: Leguminivora glycinivorella inosine-5'-monophosphate dehydrogenase mRNA
LOC125225729	X1Ac-nBt	0.239403	0.797576	PREDICTED: Leguminivora glycinivorella snurportin-1 mRNA
LOC125242775	X1Ac-nBt	0.28738	0.796679	PREDICTED: Leguminivora glycinivorella DNA polymerase zeta catalytic subunit transcript mRNA
LOC125237523	X1Ac-nBt	0.664058	0.796371	PREDICTED: Leguminivora glycinivorella transient receptor potential channel pyrexia-like transcript
LOC125229114	X1Ac-nBt	0.287881	0.795939	PREDICTED: Leguminivora glycinivorella uncharacterizedLOC125229114 mRNA
LOC125229580	X1Ac-nBt	0.148315	0.795578	PREDICTED: Leguminivora glycinivorella serine/threonine-protein kinase PAK 3 mRNA
LOC125233262	X1Ac-nBt	0.11315	0.79501	PREDICTED: Leguminivora glycinivorella probable 28S ribosomal protein S23, mitochondrial mRNA
LOC125241444	X1Ac-nBt	0.147342	0.794821	PREDICTED: Leguminivora glycinivorella probable uridine nucleosidase 2 mRNA
LOC125231954	X1Ac-nBt	0.49538	0.794232	PREDICTED: Leguminivora glycinivorella protein lifeguard 1-like mRNA
LOC125236666	X1Ac-nBt	0.651417	0.793875	PREDICTED: Leguminivora glycinivorella N-glycosylase/DNA lyase-like mRNA
LOC125229194	X1Ac-nBt	0.605448	0.793831	PREDICTED: Leguminivora glycinivorella translation initiation factor IF-2-like mRNA
LOC125235985	X1Ac-nBt	0.210591	0.793687	PREDICTED: Leguminivora glycinivorella hemicentin-2-like mRNA
LOC125229581	X1Ac-nBt	0.0933463	0.793163	PREDICTED: Leguminivora glycinivorella T-complex protein 1 subunit theta mRNA
LOC125240350	X1Ac-nBt	0.139147	0.79256	PREDICTED: Leguminivora glycinivorella valacyclovir hydrolase mRNA
LOC125226166	X1Ac-nBt	0.250642	0.79231	PREDICTED: Leguminivora glycinivorella uncharacterizedLOC125226166 mRNA
LOC125242372	X1Ac-nBt	0.624997	0.791395	PREDICTED: Leguminivora glycinivorella 3-oxoacyl-[acyl-carrier-protein] reductase FabG-like mRNA
LOC125242256	X1Ac-nBt	0.475405	0.789441	PREDICTED: Leguminivora glycinivorella C3 and PZP-like alpha-2-macroglobulin domain-containing protein 8 mRNA
LOC125225056	X1Ac-nBt	0.104723	0.789172	PREDICTED: Leguminivora glycinivorella 28S ribosomal protein S29, mitochondrial mRNA
LOC125236252	X1Ac-nBt	0.294073	0.788997	PREDICTED: Leguminivora glycinivorella uncharacterizedLOC125236252 mRNA
LOC125232740	X1Ac-nBt	0.315428	0.788762	PREDICTED: Leguminivora glycinivorella uncharacterizedLOC125232740 transcript
LOC125242194	X1Ac-nBt	0.17435	0.788735	PREDICTED: Leguminivora glycinivorella uncharacterizedLOC125242194 mRNA
LOC125224945	X1Ac-nBt	0.747568	0.788496	PREDICTED: Leguminivora glycinivorella uncharacterizedLOC125224945 mRNA
LOC125234124	X1Ac-nBt	0.168052	0.787897	PREDICTED: Leguminivora glycinivorella lon protease homolog, mitochondrial transcript
LOC125225518	X1Ac-nBt	0.337076	0.78785	PREDICTED: Leguminivora glycinivorella WD repeat and HMG-box DNA-binding protein 1 mRNA
LOC125226357	X1Ac-nBt	0.44542	0.787411	PREDICTED: Leguminivora glycinivorella cyclic GMP-AMP synthase-like receptor transcript
LOC125235814	X1Ac-nBt	0.218962	0.787403	PREDICTED: Leguminivora glycinivorella probable asparagine--tRNA ligase, mitochondrial mRNA
LOC125233103	X1Ac-nBt	0.593775	0.78708	PREDICTED: Leguminivora glycinivorella UDP-glucosyltransferase 2-like mRNA
LOC125242052	X1Ac-nBt	0.458149	0.787062	PREDICTED: Leguminivora glycinivorella uncharacterized LOC125242052 ncRNA
LOC125232155	X1Ac-nBt	0.119056	0.786921	PREDICTED: Leguminivora glycinivorella uncharacterized LOC125232155 transcript ncRNA
LOC125231745	X1Ac-nBt	0.607118	0.786832	PREDICTED: Leguminivora glycinivorella mpv17-like protein 2 mRNA
LOC125229220	X1Ac-nBt	0.720783	0.785991	PREDICTED: Leguminivora glycinivorella Bardet-Biedl syndrome 7 protein homolog mRNA
LOC125230846	X1Ac-nBt	0.313994	0.785949	PREDICTED: Leguminivora glycinivorella uncharacterizedLOC125230846 mRNA
LOC125241523	X1Ac-nBt	0.695409	0.785462	PREDICTED: Leguminivora glycinivorella uncharacterizedLOC125241523 transcript
LOC125227772	X1Ac-nBt	0.111893	0.785159	PREDICTED: Leguminivora glycinivorella adhesion G-protein coupled receptor G2-like transcript
LOC125234536	X1Ac-nBt	0.161633	0.784872	PREDICTED: Leguminivora glycinivorella uncharacterizedLOC125234536 transcript
LOC125230832	X1Ac-nBt	0.853218	0.784808	PREDICTED: Leguminivora glycinivorella carboxypeptidase A1-like mRNA
LOC125224676	X1Ac-nBt	0.450021	0.784443	PREDICTED: Leguminivora glycinivorella 4-coumarate--CoA ligase 1-like mRNA
LOC125231403	X1Ac-nBt	0.123428	0.783849	PREDICTED: Leguminivora glycinivorella U6 snRNA-associated Sm-like protein LSm7 mRNA
LOC125229418	X1Ac-nBt	0.169698	0.7835	PREDICTED: Leguminivora glycinivorella organic cation transporter protein-like mRNA
LOC125234618	X1Ac-nBt	0.123428	0.782748	PREDICTED: Leguminivora glycinivorella pyroglutamyl-peptidase 1 mRNA
LOC125240928	X1Ac-nBt	0.405725	0.782467	PREDICTED: Leguminivora glycinivorella arginase, hepatic transcript
LOC125242183	X1Ac-nBt	0.558158	0.782021	PREDICTED: Leguminivora glycinivorella N-glycosylase/DNA lyase-like mRNA
LOC125241597	X1Ac-nBt	0.119731	0.781945	PREDICTED: Leguminivora glycinivorella T-complex protein 1 subunit alpha mRNA
LOC125235391	X1Ac-nBt	0.739696	0.781581	PREDICTED: Leguminivora glycinivorella uncharacterized protein DDB
LOC125232628	X1Ac-nBt	0.563227	0.781239	PREDICTED: Leguminivora glycinivorella uncharacterizedLOC125232628 transcript
LOC125235927	X1Ac-nBt	0.871338	0.780965	PREDICTED: Leguminivora glycinivorella uncharacterizedLOC125235927 mRNA
LOC125240146	X1Ac-nBt	0.633113	0.779398	PREDICTED: Leguminivora glycinivorella uncharacterizedLOC125240146 mRNA
LOC125229042	X1Ac-nBt	0.134786	0.778239	PREDICTED: Leguminivora glycinivorella mitochondrial inner membrane protease subunit 1 mRNA
LOC125232743	X1Ac-nBt	0.517427	0.777619	PREDICTED: Leguminivora glycinivorella trypsin CFT-1-like mRNA
LOC125236167	X1Ac-nBt	0.3514	0.777529	PREDICTED: Leguminivora glycinivorella zinc carboxypeptidase-like mRNA
LOC125226182	X1Ac-nBt	0.386105	0.777422	PREDICTED: Leguminivora glycinivorella aspartate--tRNA ligase, mitochondrial mRNA
LOC125234688	X1Ac-nBt	0.0667312	0.777262	PREDICTED: Leguminivora glycinivorella SUMO-activating enzyme subunit 1 mRNA
LOC125240095	X1Ac-nBt	0.533092	0.777164	PREDICTED: Leguminivora glycinivorella zinc finger protein 155-like mRNA
LOC125234176	X1Ac-nBt	0.649003	0.775662	PREDICTED: Leguminivora glycinivorella uncharacterizedLOC125234176 mRNA
LOC125224695	X1Ac-nBt	0.267187	0.775563	PREDICTED: Leguminivora glycinivorella membrane alanyl aminopeptidase-like transcript
LOC125230556	X1Ac-nBt	0.78185	0.775436	PREDICTED: Leguminivora glycinivorella uncharacterizedLOC125230556 transcript
LOC125227351	X1Ac-nBt	0.135296	0.774933	PREDICTED: Leguminivora glycinivorella inosine triphosphate pyrophosphatase mRNA
LOC125236089	X1Ac-nBt	0.716921	0.774696	PREDICTED: Leguminivora glycinivorella uncharacterizedLOC125236089 mRNA
LOC125239803	X1Ac-nBt	0.231645	0.773389	PREDICTED: Leguminivora glycinivorella methyltransferase-like protein 17, mitochondrial mRNA
LOC125225458	X1Ac-nBt	0.336069	0.773129	PREDICTED: Leguminivora glycinivorella cartilage-associated protein-like mRNA
LOC125235637	X1Ac-nBt	0.564115	0.772967	PREDICTED: Leguminivora glycinivorella tetra-peptide repeat homeobox protein 1-like mRNA
LOC125227734	X1Ac-nBt	0.620685	0.7726	PREDICTED: Leguminivora glycinivorella beta-1,3-glucosyltransferase transcript
LOC125233217	X1Ac-nBt	0.390158	0.772381	PREDICTED: Leguminivora glycinivorella gem-associated protein 6-like mRNA
LOC125229273	X1Ac-nBt	0.122069	0.771181	PREDICTED: Leguminivora glycinivorella 39S ribosomal protein L19, mitochondrial mRNA
LOC125228253	X1Ac-nBt	0.232785	0.770858	PREDICTED: Leguminivora glycinivorella 39S ribosomal protein L38, mitochondrial mRNA
LOC125233574	X1Ac-nBt	0.539583	0.77055	PREDICTED: Leguminivora glycinivorella uncharacterizedLOC125233574 mRNA
LOC125239843	X1Ac-nBt	0.32323	0.770217	PREDICTED: Leguminivora glycinivorella uncharacterizedLOC125239843 mRNA
LOC125226732	X1Ac-nBt	0.112745	0.77017	PREDICTED: Leguminivora glycinivorella U2 small nuclear ribonucleoprotein A' mRNA
LOC125237398	X1Ac-nBt	0.11275	0.769997	PREDICTED: Leguminivora glycinivorella nucleoporin NDC1 mRNA
LOC125237939	X1Ac-nBt	0.503785	0.769297	PREDICTED: Leguminivora glycinivorella protein IMPACT-like mRNA
LOC125228335	X1Ac-nBt	0.218474	0.768927	PREDICTED: Leguminivora glycinivorella probable serine hydrolase mRNA
LOC125227236	X1Ac-nBt	0.402031	0.768399	PREDICTED: Leguminivora glycinivorella leucine-rich repeat-containing protein 15-like transcript
LOC125230911	X1Ac-nBt	0.130414	0.768376	PREDICTED: Leguminivora glycinivorella 39S ribosomal protein L41, mitochondrial mRNA
LOC125231466	X1Ac-nBt	0.13853	0.768239	PREDICTED: Leguminivora glycinivorella uncharacterizedLOC125231466 mRNA
LOC125234108	X1Ac-nBt	0.430013	0.768157	PREDICTED: Leguminivora glycinivorella bifunctional methylenetetrahydrofolate dehydrogenase/cyclohydrolase 2, mitochondrial transcript
LOC125240932	X1Ac-nBt	0.231504	0.767966	PREDICTED: Leguminivora glycinivorella small integral membrane protein 8 transcript
LOC125232225	X1Ac-nBt	0.152745	0.767787	PREDICTED: Leguminivora glycinivorella transmembrane protein 223 mRNA
LOC125226248	X1Ac-nBt	0.16003	0.767766	PREDICTED: Leguminivora glycinivorella 39S ribosomal protein L20, mitochondrial mRNA
LOC125226566	X1Ac-nBt	0.161822	0.767743	PREDICTED: Leguminivora glycinivorella pre-rRNA-processing protein TSR2 homolog mRNA
LOC125239897	X1Ac-nBt	0.556587	0.766342	PREDICTED: Leguminivora glycinivorella uncharacterizedLOC125239897 mRNA
LOC125241117	X1Ac-nBt	0.631813	0.765582	PREDICTED: Leguminivora glycinivorella uncharacterizedLOC125241117 mRNA
LOC125228779	X1Ac-nBt	0.163223	0.765414	PREDICTED: Leguminivora glycinivorella uncharacterizedLOC125228779 mRNA
LOC125235282	X1Ac-nBt	0.107271	0.76473	PREDICTED: Leguminivora glycinivorella GDP-mannose 4,6 dehydratase transcript
LOC125228383	X1Ac-nBt	0.262684	0.764557	PREDICTED: Leguminivora glycinivorella probable DNA replication complex GINS protein PSF2 mRNA
LOC125234581	X1Ac-nBt	0.123579	0.763671	PREDICTED: Leguminivora glycinivorella probable RNA-binding protein CG14230 mRNA
LOC125226394	X1Ac-nBt	0.510666	0.763613	PREDICTED: Leguminivora glycinivorella uncharacterizedLOC125226394 mRNA
LOC125236010	X1Ac-nBt	0.448731	0.76358	PREDICTED: Leguminivora glycinivorella uncharacterizedLOC125236010 mRNA
LOC125238972	X1Ac-nBt	0.372597	0.763449	PREDICTED: Leguminivora glycinivorella uncharacterizedLOC125238972 mRNA
LOC125232808	X1Ac-nBt	0.203266	0.763161	PREDICTED: Leguminivora glycinivorella 39S ribosomal protein L11, mitochondrial mRNA
LOC125226410	X1Ac-nBt	0.58523	0.76306	PREDICTED: Leguminivora glycinivorella endocuticle structural glycoprotein SgAbd-8-like mRNA
LOC125225379	X1Ac-nBt	0.0889296	0.762426	PREDICTED: Leguminivora glycinivorella bifunctional arginine demethylase and lysyl-hydroxylase PSR mRNA
LOC125232457	X1Ac-nBt	0.276989	0.762251	PREDICTED: Leguminivora glycinivorella uncharacterizedLOC125232457 transcript
LOC125233538	X1Ac-nBt	0.74552	0.762101	PREDICTED: Leguminivora glycinivorella uncharacterizedLOC125233538 mRNA
LOC125225603	X1Ac-nBt	0.527595	0.761941	PREDICTED: Leguminivora glycinivorella fork head domain-containing protein FD4-like mRNA
LOC125238446	X1Ac-nBt	0.113875	0.761567	PREDICTED: Leguminivora glycinivorella nucleolin 2 transcript
LOC125233214	X1Ac-nBt	0.120645	0.76028	PREDICTED: Leguminivora glycinivorella transducin beta-like protein 3 mRNA
LOC125233605	X1Ac-nBt	0.709388	0.759483	PREDICTED: Leguminivora glycinivorella uncharacterizedLOC125233605 mRNA
LOC125236355	X1Ac-nBt	0.221271	0.759053	PREDICTED: Leguminivora glycinivorella uncharacterizedLOC125236355 mRNA
LOC125226465	X1Ac-nBt	0.177964	0.758288	PREDICTED: Leguminivora glycinivorella DNA repair endonuclease XPF mRNA
LOC125230868	X1Ac-nBt	0.544535	0.757208	PREDICTED: Leguminivora glycinivorella zinc finger protein 513-like mRNA
LOC125228911	X1Ac-nBt	0.429733	0.757091	PREDICTED: Leguminivora glycinivorella uncharacterized LOC125228911 ncRNA
LOC125234096	X1Ac-nBt	0.83003	0.756706	PREDICTED: Leguminivora glycinivorella uncharacterizedLOC125234096 mRNA
LOC125236985	X1Ac-nBt	0.194881	0.756004	PREDICTED: Leguminivora glycinivorella uncharacterizedLOC125236985 mRNA
LOC125238281	X1Ac-nBt	0.269136	0.75589	PREDICTED: Leguminivora glycinivorella biorientation of chromosomes in cell division protein 1-like 1 mRNA
LOC125233492	X1Ac-nBt	0.729497	0.755565	PREDICTED: Leguminivora glycinivorella uncharacterized protein K02A2.6-like mRNA
LOC125240420	X1Ac-nBt	0.074241	0.75514	PREDICTED: Leguminivora glycinivorella acetylcholine receptor subunit alpha mRNA
LOC125238586	X1Ac-nBt	0.114518	0.754945	PREDICTED: Leguminivora glycinivorella presequence protease, mitochondrial mRNA
LOC125241038	X1Ac-nBt	0.253143	0.754428	PREDICTED: Leguminivora glycinivorella ephrin type-B receptor 1-B mRNA
LOC125239784	X1Ac-nBt	0.471809	0.754267	PREDICTED: Leguminivora glycinivorella uncharacterizedLOC125239784 mRNA
LOC125239765	X1Ac-nBt	0.180596	0.754247	PREDICTED: Leguminivora glycinivorella cleavage stimulation factor subunit 1 transcript
LOC125235433	X1Ac-nBt	0.127599	0.753827	PREDICTED: Leguminivora glycinivorella symplekin mRNA
LOC125228328	X1Ac-nBt	0.723296	0.753805	PREDICTED: Leguminivora glycinivorella uncharacterized protein DDB
LOC125233459	X1Ac-nBt	0.55896	0.753771	PREDICTED: Leguminivora glycinivorella sucrose-6-phosphate hydrolase-like mRNA
LOC125232849	X1Ac-nBt	0.342573	0.753218	PREDICTED: Leguminivora glycinivorella uncharacterizedLOC125232849 mRNA
LOC125239141	X1Ac-nBt	0.602753	0.752523	PREDICTED: Leguminivora glycinivorella RNA-binding protein 48 mRNA
LOC125240226	X1Ac-nBt	0.322127	0.751621	PREDICTED: Leguminivora glycinivorella putative fatty acyl-CoA reductase CG5065 transcript
LOC125227471	X1Ac-nBt	0.215991	0.751429	PREDICTED: Leguminivora glycinivorella venom serine carboxypeptidase-like mRNA
LOC125228890	X1Ac-nBt	0.418563	0.751317	PREDICTED: Leguminivora glycinivorella proton-coupled amino acid transporter-like protein pathetic mRNA
LOC125240102	X1Ac-nBt	0.725862	0.751314	PREDICTED: Leguminivora glycinivorella gastrula zinc finger protein XlCGF58.1-like mRNA
LOC125242102	X1Ac-nBt	0.383362	0.750974	PREDICTED: Leguminivora glycinivorella bifunctional peptidase and (3S)-lysyl hydroxylase JMJD7-like transcript
LOC125240596	X1Ac-nBt	0.216081	0.750564	PREDICTED: Leguminivora glycinivorella esterase E4-like transcript
LOC125224894	X1Ac-nBt	0.15429	0.750186	PREDICTED: Leguminivora glycinivorella uncharacterizedLOC125224894 transcript
LOC125225961	X1Ac-nBt	0.11823	0.75017	PREDICTED: Leguminivora glycinivorella serine/arginine-rich splicing factor 7-like mRNA
LOC125242301	X1Ac-nBt	0.275209	0.750136	PREDICTED: Leguminivora glycinivorella uncharacterized MFS-type transporter C09D4.1-like mRNA
LOC125225609	X1Ac-nBt	0.758636	0.749878	PREDICTED: Leguminivora glycinivorella uncharacterizedLOC125225609 mRNA
LOC125240916	X1Ac-nBt	0.152113	0.749825	PREDICTED: Leguminivora glycinivorella probable 39S ribosomal protein L24, mitochondrial mRNA
LOC125230739	X1Ac-nBt	0.1382	0.749723	PREDICTED: Leguminivora glycinivorella rRNA N6-adenosine-methyltransferase ZCCHC4 mRNA
LOC125231178	X1Ac-nBt	0.247686	0.748455	PREDICTED: Leguminivora glycinivorella protein cappuccino mRNA
LOC125233468	X1Ac-nBt	0.100753	0.748235	PREDICTED: Leguminivora glycinivorella serine/arginine-rich splicing factor 2 transcript
LOC125228045	X1Ac-nBt	0.280173	0.748161	PREDICTED: Leguminivora glycinivorella RNA polymerase I-specific transcription initiation factor RRN3 mRNA
LOC125231831	X1Ac-nBt	0.252521	0.747664	PREDICTED: Leguminivora glycinivorella lariat debranching enzyme mRNA
LOC125242586	X1Ac-nBt	0.129857	0.747274	PREDICTED: Leguminivora glycinivorella protein MIX23 transcript mRNA
LOC125240018	X1Ac-nBt	0.194881	0.747049	PREDICTED: Leguminivora glycinivorella probable C-mannosyltransferase DPY19L1 mRNA
LOC125236538	X1Ac-nBt	0.17264	0.747001	PREDICTED: Leguminivora glycinivorella yrdC domain-containing protein, mitochondrial mRNA
LOC125231148	X1Ac-nBt	0.448659	0.746696	PREDICTED: Leguminivora glycinivorella serine/threonine-protein kinase RIO3-like mRNA
LOC125239331	X1Ac-nBt	0.428161	0.746672	PREDICTED: Leguminivora glycinivorella uncharacterizedLOC125239331 mRNA
LOC125236838	X1Ac-nBt	0.57897	0.746509	PREDICTED: Leguminivora glycinivorella chymotrypsin-1-like mRNA
LOC125228871	X1Ac-nBt	0.215777	0.745834	PREDICTED: Leguminivora glycinivorella rRNA-processing protein FCF1 homolog mRNA
LOC125229132	X1Ac-nBt	0.646855	0.745688	PREDICTED: Leguminivora glycinivorella uncharacterizedLOC125229132 mRNA
LOC125242176	X1Ac-nBt	0.463083	0.744976	PREDICTED: Leguminivora glycinivorella zinc finger protein 593 homolog mRNA
LOC125233541	X1Ac-nBt	0.452506	0.744955	PREDICTED: Leguminivora glycinivorella uncharacterizedLOC125233541 transcript
LOC125224768	X1Ac-nBt	0.185993	0.74495	PREDICTED: Leguminivora glycinivorella serine/threonine-protein kinase grp mRNA
LOC125233950	X1Ac-nBt	0.244768	0.744633	PREDICTED: Leguminivora glycinivorella probable ribosome biogenesis protein RLP24 mRNA
LOC125242081	X1Ac-nBt	0.66303	0.744198	PREDICTED: Leguminivora glycinivorella uncharacterizedLOC125242081 transcript
LOC125235871	X1Ac-nBt	0.0889296	0.744182	PREDICTED: Leguminivora glycinivorella TNF receptor-associated factor 1 transcript
LOC125234132	X1Ac-nBt	0.148437	0.743934	PREDICTED: Leguminivora glycinivorella RNA-binding protein NOB1 mRNA
LOC125241696	X1Ac-nBt	0.178052	0.743284	PREDICTED: Leguminivora glycinivorella DNA-directed RNA polymerase I subunit RPA2 mRNA
LOC125234669	X1Ac-nBt	0.420061	0.742797	PREDICTED: Leguminivora glycinivorella nose resistant to fluoxetine protein 6-like mRNA
LOC125228003	X1Ac-nBt	0.148132	0.74246	PREDICTED: Leguminivora glycinivorella RNA-binding protein 42-like mRNA
LOC125230150	X1Ac-nBt	0.127207	0.742364	PREDICTED: Leguminivora glycinivorella probable RNA-binding protein 19 mRNA
LOC125231483	X1Ac-nBt	0.178003	0.742313	PREDICTED: Leguminivora glycinivorella guanine nucleotide-binding protein subunit beta-like protein mRNA
LOC125228752	X1Ac-nBt	0.136216	0.74172	PREDICTED: Leguminivora glycinivorella protein PTCD3 homolog, mitochondrial transcript
LOC125238780	X1Ac-nBt	0.456424	0.741689	PREDICTED: Leguminivora glycinivorella uncharacterizedLOC125238780 transcript
LOC125225823	X1Ac-nBt	0.158838	0.741184	PREDICTED: Leguminivora glycinivorella deoxyribodipyrimidine photo-lyase mRNA
LOC125228385	X1Ac-nBt	0.469964	0.74048	PREDICTED: Leguminivora glycinivorella uncharacterizedLOC125228385 mRNA
LOC125234915	X1Ac-nBt	0.770739	0.740131	PREDICTED: Leguminivora glycinivorella dynein intermediate chain 2, ciliary mRNA
LOC125226888	X1Ac-nBt	0.185113	0.740116	PREDICTED: Leguminivora glycinivorella rRNA-processing protein UTP23 homolog mRNA
LOC125240833	X1Ac-nBt	0.217194	0.739743	PREDICTED: Leguminivora glycinivorella importin-5 mRNA
LOC125236535	X1Ac-nBt	0.463098	0.739559	PREDICTED: Leguminivora glycinivorella uncharacterizedLOC125236535 transcript
LOC125228961	X1Ac-nBt	0.134277	0.739426	PREDICTED: Leguminivora glycinivorella RNA transcription, translation and transport factor protein mRNA
LOC125235128	X1Ac-nBt	0.563849	0.739262	PREDICTED: Leguminivora glycinivorella uncharacterizedLOC125235128 mRNA
LOC125238806	X1Ac-nBt	0.50828	0.738453	PREDICTED: Leguminivora glycinivorella androgen-dependent TFPI-regulating protein-like transcript
LOC125232834	X1Ac-nBt	0.79549	0.738124	PREDICTED: Leguminivora glycinivorella uncharacterized LOC125232834 ncRNA
LOC125240850	X1Ac-nBt	0.114546	0.738034	PREDICTED: Leguminivora glycinivorella L-lactate dehydrogenase transcript
LOC125236799	X1Ac-nBt	0.487057	0.737827	PREDICTED: Leguminivora glycinivorella cell cycle checkpoint protein RAD1 mRNA
LOC125229495	X1Ac-nBt	0.345552	0.737018	PREDICTED: Leguminivora glycinivorella replication factor C subunit 3 mRNA
LOC125229525	X1Ac-nBt	0.547201	0.736915	PREDICTED: Leguminivora glycinivorella ubiquitin domain-containing protein 2 mRNA
LOC125242173	X1Ac-nBt	0.316445	0.736877	PREDICTED: Leguminivora glycinivorella serine--tRNA synthetase-like protein Slimp partial mRNA
LOC125225576	X1Ac-nBt	0.210839	0.736646	PREDICTED: Leguminivora glycinivorella zinc finger protein 532-like mRNA
LOC125231988	X1Ac-nBt	0.173247	0.736109	PREDICTED: Leguminivora glycinivorella nuclear pore complex protein Nup160 homolog mRNA
LOC125240769	X1Ac-nBt	0.253143	0.73537	PREDICTED: Leguminivora glycinivorella vacuolar protein sorting-associated protein 72 homolog mRNA
LOC125232143	X1Ac-nBt	0.110324	0.735107	PREDICTED: Leguminivora glycinivorella proline-, glutamic acid- and leucine-rich protein 1-like mRNA
LOC125239146	X1Ac-nBt	0.667147	0.734491	PREDICTED: Leguminivora glycinivorella uncharacterized LOC125239146 ncRNA
LOC125237820	X1Ac-nBt	0.50112	0.734374	PREDICTED: Leguminivora glycinivorella malonate--CoA ligase ACSF3, mitochondrial-like mRNA
LOC125230681	X1Ac-nBt	0.136216	0.734058	PREDICTED: Leguminivora glycinivorella septin-2 transcript
LOC125239303	X1Ac-nBt	0.401096	0.733017	PREDICTED: Leguminivora glycinivorella xaa-Pro aminopeptidase ApepP-like mRNA
LOC125236453	X1Ac-nBt	0.354065	0.732952	PREDICTED: Leguminivora glycinivorella ATP synthase subunit C lysine N-methyltransferase mRNA
LOC125238232	X1Ac-nBt	0.503657	0.73281	PREDICTED: Leguminivora glycinivorella uncharacterizedLOC125238232 mRNA
LOC125237718	X1Ac-nBt	0.134915	0.732718	PREDICTED: Leguminivora glycinivorella tRNA (cytosine(34)-C(5))-methyltransferase mRNA
LOC125240480	X1Ac-nBt	0.343413	0.732645	PREDICTED: Leguminivora glycinivorella protein Wnt-4-like mRNA
LOC125229423	X1Ac-nBt	0.701083	0.73237	PREDICTED: Leguminivora glycinivorella alkaline phosphatase-like mRNA
LOC125233270	X1Ac-nBt	0.602999	0.73217	PREDICTED: Leguminivora glycinivorella uncharacterized LOC125233270 ncRNA
LOC125232629	X1Ac-nBt	0.171139	0.731986	PREDICTED: Leguminivora glycinivorella exosome complex component RRP46 mRNA
LOC125228374	X1Ac-nBt	0.262644	0.731933	PREDICTED: Leguminivora glycinivorella uncharacterizedLOC125228374 transcript
LOC125227820	X1Ac-nBt	0.588526	0.731638	PREDICTED: Leguminivora glycinivorella uncharacterizedLOC125227820 mRNA
LOC125229883	X1Ac-nBt	0.119731	0.730778	PREDICTED: Leguminivora glycinivorella 39S ribosomal protein L46, mitochondrial mRNA
LOC125228507	X1Ac-nBt	0.880086	0.730323	PREDICTED: Leguminivora glycinivorella myosin heavy chain, non-muscle-like transcript
LOC125232207	X1Ac-nBt	0.65177	0.729754	PREDICTED: Leguminivora glycinivorella uncharacterizedLOC125232207 transcript
LOC125226314	X1Ac-nBt	0.623577	0.729479	PREDICTED: Leguminivora glycinivorella uncharacterizedLOC125226314 mRNA
LOC125238560	X1Ac-nBt	0.277497	0.729274	PREDICTED: Leguminivora glycinivorella uncharacterizedLOC125238560 transcript
LOC125241359	X1Ac-nBt	0.216081	0.728125	PREDICTED: Leguminivora glycinivorella nucleolar complex protein 4 homolog mRNA
LOC125233636	X1Ac-nBt	0.116864	0.728056	PREDICTED: Leguminivora glycinivorella globin-like transcript
LOC125226417	X1Ac-nBt	0.183278	0.727854	PREDICTED: Leguminivora glycinivorella uncharacterizedLOC125226417 mRNA
LOC125241336	X1Ac-nBt	0.178003	0.727632	PREDICTED: Leguminivora glycinivorella 60S acidic ribosomal protein P0 mRNA
LOC125227499	X1Ac-nBt	0.846747	0.727546	PREDICTED: Leguminivora glycinivorella uncharacterized protein CFAP97D2 mRNA
LOC125237373	X1Ac-nBt	0.196355	0.72745	PREDICTED: Leguminivora glycinivorella ATPase family protein 2 homolog mRNA
LOC125241191	X1Ac-nBt	0.104723	0.726995	PREDICTED: Leguminivora glycinivorella protein obstructor-E transcript
LOC125237383	X1Ac-nBt	0.154854	0.726952	PREDICTED: Leguminivora glycinivorella epidermal growth factor receptor kinase substrate 8-like protein 2 mRNA
LOC125232436	X1Ac-nBt	0.326928	0.725725	PREDICTED: Leguminivora glycinivorella uncharacterizedLOC125232436 mRNA
LOC125231812	X1Ac-nBt	0.124717	0.725558	PREDICTED: Leguminivora glycinivorella uncharacterizedLOC125231812 mRNA
LOC125233482	X1Ac-nBt	0.529156	0.72468	PREDICTED: Leguminivora glycinivorella uncharacterizedLOC125233482 mRNA
LOC125238600	X1Ac-nBt	0.308688	0.724531	PREDICTED: Leguminivora glycinivorella THAP domain-containing protein 5-like mRNA
LOC125230212	X1Ac-nBt	0.472101	0.723862	PREDICTED: Leguminivora glycinivorella uncharacterizedLOC125230212 mRNA
LOC125233007	X1Ac-nBt	0.157033	0.72385	PREDICTED: Leguminivora glycinivorella protein lethal(2)denticleless mRNA
LOC125241875	X1Ac-nBt	0.565575	0.722767	PREDICTED: Leguminivora glycinivorella uncharacterizedLOC125241875 mRNA
LOC125235393	X1Ac-nBt	0.130414	0.722258	PREDICTED: Leguminivora glycinivorella uncharacterized LOC125235393 ncRNA
LOC125229767	X1Ac-nBt	0.228944	0.721851	PREDICTED: Leguminivora glycinivorella kinesin-like protein KIF20B transcript
LOC125227265	X1Ac-nBt	0.428161	0.721625	PREDICTED: Leguminivora glycinivorella androgen-induced gene 1 protein-like mRNA
LOC125240821	X1Ac-nBt	0.139147	0.721518	PREDICTED: Leguminivora glycinivorella nucleoside diphosphate kinase mRNA
LOC125229225	X1Ac-nBt	0.244768	0.721503	PREDICTED: Leguminivora glycinivorella uncharacterizedLOC125229225 mRNA
LOC125236776	X1Ac-nBt	0.269181	0.720775	PREDICTED: Leguminivora glycinivorella luciferin 4-monooxygenase-like mRNA
LOC125224637	X1Ac-nBt	0.148437	0.720302	PREDICTED: Leguminivora glycinivorella U3 small nucleolar RNA-associated protein 18 homolog mRNA
LOC125230727	X1Ac-nBt	0.118438	0.72028	PREDICTED: Leguminivora glycinivorella probable ATP-dependent RNA helicase DDX56 mRNA
LOC125230838	X1Ac-nBt	0.152972	0.720259	PREDICTED: Leguminivora glycinivorella fork head domain transcription factor slp2-like mRNA
LOC125241639	X1Ac-nBt	0.696651	0.720231	PREDICTED: Leguminivora glycinivorella galactose mutarotase-like transcript
LOC125227890	X1Ac-nBt	0.123579	0.719767	PREDICTED: Leguminivora glycinivorella endoplasmic reticulum resident protein 44-like mRNA
LOC125230968	X1Ac-nBt	0.130835	0.719309	PREDICTED: Leguminivora glycinivorella uncharacterizedLOC125230968 mRNA
LOC125229613	X1Ac-nBt	0.165575	0.719085	PREDICTED: Leguminivora glycinivorella nuclear pore complex protein Nup107 mRNA
LOC125237458	X1Ac-nBt	0.482214	0.718835	PREDICTED: Leguminivora glycinivorella uncharacterized LOC125237458 ncRNA
LOC125236751	X1Ac-nBt	0.702145	0.718786	PREDICTED: Leguminivora glycinivorella DNA-3-methyladenine glycosylase 1-like mRNA
LOC125232135	X1Ac-nBt	0.7305	0.718323	PREDICTED: Leguminivora glycinivorella chymotrypsin inhibitor-like mRNA
LOC125224725	X1Ac-nBt	0.189879	0.717709	PREDICTED: Leguminivora glycinivorella scoloptoxin SSD976-like mRNA
LOC125225062	X1Ac-nBt	0.123985	0.71695	PREDICTED: Leguminivora glycinivorella 28S ribosomal protein S11, mitochondrial mRNA
LOC125233446	X1Ac-nBt	0.257974	0.716616	PREDICTED: Leguminivora glycinivorella mitochondrial dicarboxylate carrier transcript
LOC125235213	X1Ac-nBt	0.786026	0.716607	PREDICTED: Leguminivora glycinivorella uncharacterizedLOC125235213 transcript
LOC125227365	X1Ac-nBt	0.735548	0.715896	PREDICTED: Leguminivora glycinivorella hemolymph lipopolysaccharide-binding protein-like transcript
LOC125226111	X1Ac-nBt	0.68649	0.715805	PREDICTED: Leguminivora glycinivorella uncharacterizedLOC125226111 mRNA
LOC125242523	X1Ac-nBt	0.261943	0.715728	PREDICTED: Leguminivora glycinivorella myophilin-like mRNA
LOC125226694	X1Ac-nBt	0.702145	0.715686	PREDICTED: Leguminivora glycinivorella uncharacterizedLOC125226694 mRNA
LOC125239065	X1Ac-nBt	0.719344	0.714758	PREDICTED: Leguminivora glycinivorella uncharacterizedLOC125239065 mRNA
LOC125228536	X1Ac-nBt	0.13853	0.714738	PREDICTED: Leguminivora glycinivorella protein SCO1 homolog, mitochondrial mRNA
LOC125227065	X1Ac-nBt	0.186025	0.714614	PREDICTED: Leguminivora glycinivorella FAD-dependent oxidoreductase domain-containing protein 1-like mRNA
LOC125232596	X1Ac-nBt	0.166392	0.713368	PREDICTED: Leguminivora glycinivorella dimethyladenosine transferase 2, mitochondrial mRNA
LOC125226039	X1Ac-nBt	0.181991	0.713191	PREDICTED: Leguminivora glycinivorella protein THEM6-like transcript
LOC125234077	X1Ac-nBt	0.217194	0.712735	PREDICTED: Leguminivora glycinivorella UDP-GlcNAc:betaGal beta-1,3-N-acetylglucosaminyltransferase-like protein 1 transcript
LOC125233845	X1Ac-nBt	0.815697	0.712566	PREDICTED: Leguminivora glycinivorella adhesive plaque matrix protein-like mRNA
LOC125240282	X1Ac-nBt	0.477011	0.71249	PREDICTED: Leguminivora glycinivorella zinc finger protein 182-like mRNA
LOC125237432	X1Ac-nBt	0.139184	0.711839	PREDICTED: Leguminivora glycinivorella mitochondrial import receptor subunit TOM40 homolog 1-like mRNA
LOC125234373	X1Ac-nBt	0.123612	0.711715	PREDICTED: Leguminivora glycinivorella polynucleotide 5'-hydroxyl-kinase NOL9 transcript
LOC125225627	X1Ac-nBt	0.237464	0.711693	PREDICTED: Leguminivora glycinivorella vegetative cell wall protein gp1-like mRNA
LOC125228920	X1Ac-nBt	0.114546	0.711685	PREDICTED: Leguminivora glycinivorella GDP-fucose transporter 1 mRNA
LOC125224857	X1Ac-nBt	0.158413	0.711034	PREDICTED: Leguminivora glycinivorella 39S ribosomal protein L32, mitochondrial mRNA
LOC125228163	X1Ac-nBt	0.114518	0.710966	PREDICTED: Leguminivora glycinivorella uncharacterizedLOC125228163 mRNA
LOC125237103	X1Ac-nBt	0.257974	0.710853	PREDICTED: Leguminivora glycinivorella DNA helicase MCM9-like mRNA
LOC125240944	X1Ac-nBt	0.508858	0.710166	PREDICTED: Leguminivora glycinivorella uncharacterized protein K02A2.6-like mRNA
LOC125238043	X1Ac-nBt	0.639379	0.709928	PREDICTED: Leguminivora glycinivorella uncharacterizedLOC125238043 mRNA
LOC125237059	X1Ac-nBt	0.37652	0.709625	PREDICTED: Leguminivora glycinivorella valine--tRNA ligase mRNA
LOC125236377	X1Ac-nBt	0.384841	0.709574	PREDICTED: Leguminivora glycinivorella inositol oxygenase-like mRNA
LOC125228203	X1Ac-nBt	0.284734	0.709349	PREDICTED: Leguminivora glycinivorella post-GPI attachment to proteins factor 3 mRNA
LOC125234638	X1Ac-nBt	0.322151	0.709322	PREDICTED: Leguminivora glycinivorella uncharacterized LOC125234638 ncRNA
LOC125225199	X1Ac-nBt	0.203649	0.709319	PREDICTED: Leguminivora glycinivorella mitochondrial ribonuclease P protein 1 homolog mRNA
LOC125229673	X1Ac-nBt	0.217215	0.709115	PREDICTED: Leguminivora glycinivorella protein slit-like mRNA
LOC125233364	X1Ac-nBt	0.180101	0.709029	PREDICTED: Leguminivora glycinivorella 28S ribosomal protein S7, mitochondrial mRNA
LOC125238256	X1Ac-nBt	0.556587	0.708951	PREDICTED: Leguminivora glycinivorella protein Skeletor, isoforms B/C transcript
LOC125229197	X1Ac-nBt	0.350594	0.708833	PREDICTED: Leguminivora glycinivorella astacin-like mRNA
LOC125233943	X1Ac-nBt	0.173182	0.708743	PREDICTED: Leguminivora glycinivorella mitochondrial inner membrane protein OXA1L-like mRNA
LOC125240893	X1Ac-nBt	0.0964374	0.708635	PREDICTED: Leguminivora glycinivorella ras-like GTP-binding protein RhoL mRNA
LOC125233110	X1Ac-nBt	0.253097	0.708389	PREDICTED: Leguminivora glycinivorella putative inorganic phosphate cotransporter transcript
LOC125227520	X1Ac-nBt	0.153378	0.706432	PREDICTED: Leguminivora glycinivorella exonuclease mut-7 homolog mRNA
LOC125236055	X1Ac-nBt	0.158838	0.706424	PREDICTED: Leguminivora glycinivorella 60S ribosomal protein L28 mRNA
LOC125236564	X1Ac-nBt	0.299202	0.706342	PREDICTED: Leguminivora glycinivorella probable ATP-dependent RNA helicase pitchoune mRNA
LOC125230080	X1Ac-nBt	0.279246	0.706197	PREDICTED: Leguminivora glycinivorella UDP-glucosyltransferase 2-like mRNA
LOC125228520	X1Ac-nBt	0.182283	0.706127	PREDICTED: Leguminivora glycinivorella cytochrome P450 4g15-like mRNA
LOC125230955	X1Ac-nBt	0.280492	0.705465	PREDICTED: Leguminivora glycinivorella U3 small nucleolar RNA-associated protein 14 homolog B mRNA
LOC125232052	X1Ac-nBt	0.107312	0.7051	PREDICTED: Leguminivora glycinivorella nucleolar GTP-binding protein 2 mRNA
LOC125236356	X1Ac-nBt	0.124115	0.704519	PREDICTED: Leguminivora glycinivorella peptidyl-tRNA hydrolase 2, mitochondrial-like mRNA
LOC125231288	X1Ac-nBt	0.205263	0.704246	PREDICTED: Leguminivora glycinivorella arginine--tRNA ligase, cytoplasmic-like mRNA
LOC125231307	X1Ac-nBt	0.205263	0.704246	PREDICTED: Leguminivora glycinivorella arginine--tRNA ligase, cytoplasmic-like mRNA
LOC125229364	X1Ac-nBt	0.101402	0.703758	PREDICTED: Leguminivora glycinivorella formin-binding protein 4-like mRNA
LOC125239875	X1Ac-nBt	0.361324	0.703637	PREDICTED: Leguminivora glycinivorella translocon-associated protein subunit delta mRNA
LOC125238844	X1Ac-nBt	0.188682	0.703584	PREDICTED: Leguminivora glycinivorella nascent polypeptide-associated complex subunit alpha mRNA
LOC125239977	X1Ac-nBt	0.463098	0.703416	PREDICTED: Leguminivora glycinivorella uncharacterizedLOC125239977 mRNA
LOC125226985	X1Ac-nBt	0.235389	0.703345	PREDICTED: Leguminivora glycinivorella tRNA-dihydrouridine(47) synthase [NAD(P)(+)]-like mRNA
LOC125230067	X1Ac-nBt	0.125925	0.703188	PREDICTED: Leguminivora glycinivorella WD repeat-containing protein 75 mRNA
LOC125241182	X1Ac-nBt	0.290854	0.702789	PREDICTED: Leguminivora glycinivorella uncharacterized LOC125241182 ncRNA
LOC125226916	X1Ac-nBt	0.710613	0.702628	PREDICTED: Leguminivora glycinivorella uncharacterizedLOC125226916 mRNA
LOC125241318	X1Ac-nBt	0.0938747	0.702265	PREDICTED: Leguminivora glycinivorella LIM homeobox transcription factor 1-beta mRNA
LOC125233104	X1Ac-nBt	0.257132	0.702064	PREDICTED: Leguminivora glycinivorella nucleolar complex protein 3 homolog mRNA
LOC125231252	X1Ac-nBt	0.269181	0.701935	PREDICTED: Leguminivora glycinivorella ankyrin repeat domain-containing protein 6 transcript
LOC125232962	X1Ac-nBt	0.442202	0.701906	PREDICTED: Leguminivora glycinivorella uncharacterized LOC125232962 ncRNA
LOC125235634	X1Ac-nBt	0.701083	0.70177	PREDICTED: Leguminivora glycinivorella uncharacterizedLOC125235634 transcript
LOC125233161	X1Ac-nBt	0.102255	0.701302	PREDICTED: Leguminivora glycinivorella cathepsin L-like proteinase mRNA
LOC125225756	X1Ac-nBt	0.186382	0.700917	PREDICTED: Leguminivora glycinivorella gem-associated protein 2-like mRNA
LOC125234684	X1Ac-nBt	0.228837	0.700534	PREDICTED: Leguminivora glycinivorella uncharacterizedLOC125234684 transcript
LOC125233798	X1Ac-nBt	0.399101	0.700137	PREDICTED: Leguminivora glycinivorella acetylcholine receptor subunit beta-like 2 transcript
LOC125234862	X1Ac-nBt	0.63226	0.699912	PREDICTED: Leguminivora glycinivorella cytoplasmic polyadenylation element-binding protein 1-B mRNA
LOC125224992	X1Ac-nBt	0.397637	0.699849	PREDICTED: Leguminivora glycinivorella uncharacterizedLOC125224992 mRNA
LOC125240949	X1Ac-nBt	0.615118	0.699848	PREDICTED: Leguminivora glycinivorella juvenile hormone esterase-like transcript
LOC125237100	X1Ac-nBt	0.797358	0.699673	PREDICTED: Leguminivora glycinivorella uncharacterized LOC125237100 transcript ncRNA
LOC125225697	X1Ac-nBt	0.0844299	0.699595	PREDICTED: Leguminivora glycinivorella exosome RNA helicase MTR4 mRNA
LOC125226414	X1Ac-nBt	0.33021	0.699239	PREDICTED: Leguminivora glycinivorella basic proline-rich protein-like mRNA
LOC125226256	X1Ac-nBt	0.126408	0.699	PREDICTED: Leguminivora glycinivorella 5'-3' exoribonuclease 1 mRNA
LOC125235951	X1Ac-nBt	0.480077	0.697878	PREDICTED: Leguminivora glycinivorella protein ALP1-like transcript
LOC125224843	X1Ac-nBt	0.103868	0.697857	PREDICTED: Leguminivora glycinivorella proliferation-associated protein 2G4 mRNA
LOC125227506	X1Ac-nBt	0.0889284	0.697653	PREDICTED: Leguminivora glycinivorella small nuclear ribonucleoprotein-associated protein B mRNA
LOC125239424	X1Ac-nBt	0.429733	0.697609	PREDICTED: Leguminivora glycinivorella gastrula zinc finger protein XlCGF57.1-like mRNA
LOC125233763	X1Ac-nBt	0.528829	0.69759	PREDICTED: Leguminivora glycinivorella uncharacterizedLOC125233763 transcript
LOC125242092	X1Ac-nBt	0.549068	0.696946	PREDICTED: Leguminivora glycinivorella uncharacterizedLOC125242092 mRNA
LOC125234700	X1Ac-nBt	0.455218	0.69694	PREDICTED: Leguminivora glycinivorella G-protein coupled receptor dmsr-1-like mRNA
LOC125240651	X1Ac-nBt	0.594503	0.69676	PREDICTED: Leguminivora glycinivorella retinaldehyde-binding protein 1-like mRNA
LOC125236629	X1Ac-nBt	0.224078	0.696754	PREDICTED: Leguminivora glycinivorella 28S ribosomal protein S15, mitochondrial mRNA
LOC125235594	X1Ac-nBt	0.448731	0.694971	PREDICTED: Leguminivora glycinivorella uncharacterizedLOC125235594 mRNA
LOC125239137	X1Ac-nBt	0.609202	0.693893	PREDICTED: Leguminivora glycinivorella uncharacterizedLOC125239137 transcript
LOC125229474	X1Ac-nBt	0.180211	0.693638	PREDICTED: Leguminivora glycinivorella dehydrodolichyl diphosphate synthase complex subunit nus1 mRNA
LOC125241183	X1Ac-nBt	0.260429	0.693117	PREDICTED: Leguminivora glycinivorella dnaJ homolog subfamily C member 11 transcript
LOC125231039	X1Ac-nBt	0.232785	0.693052	PREDICTED: Leguminivora glycinivorella uncharacterizedLOC125231039 mRNA
LOC125235121	X1Ac-nBt	0.515317	0.69256	PREDICTED: Leguminivora glycinivorella uncharacterizedLOC125235121 mRNA
LOC125224791	X1Ac-nBt	0.0889296	0.692218	PREDICTED: Leguminivora glycinivorella uncharacterizedLOC125224791 mRNA
LOC125233925	X1Ac-nBt	0.361958	0.692135	PREDICTED: Leguminivora glycinivorella uncharacterizedLOC125233925 transcript
LOC125232137	X1Ac-nBt	0.460516	0.69204	PREDICTED: Leguminivora glycinivorella fatty acid synthase transcript
LOC125225628	X1Ac-nBt	0.143738	0.692018	PREDICTED: Leguminivora glycinivorella uncharacterizedLOC125225628 mRNA
LOC125225346	X1Ac-nBt	0.425596	0.691966	PREDICTED: Leguminivora glycinivorella uncharacterizedLOC125225346 transcript
LOC125231468	X1Ac-nBt	0.217194	0.691573	PREDICTED: Leguminivora glycinivorella uncharacterized LOC125231468 transcript ncRNA
LOC125241200	X1Ac-nBt	0.813488	0.691559	PREDICTED: Leguminivora glycinivorella uncharacterizedLOC125241200 mRNA
LOC125232134	X1Ac-nBt	0.266604	0.691422	PREDICTED: Leguminivora glycinivorella serine/threonine-protein kinase RIO1 mRNA
LOC125242304	X1Ac-nBt	0.646516	0.690986	PREDICTED: Leguminivora glycinivorella uncharacterized LOC125242304 mRNA
LOC125234651	X1Ac-nBt	0.380773	0.690231	PREDICTED: Leguminivora glycinivorella MAU2 chromatid cohesion factor homolog mRNA
LOC125235116	X1Ac-nBt	0.424053	0.690045	PREDICTED: Leguminivora glycinivorella homeobox protein MOX-2-like mRNA
LOC125228745	X1Ac-nBt	0.233155	0.689675	PREDICTED: Leguminivora glycinivorella lipoprotein lipase-like mRNA
LOC125238967	X1Ac-nBt	0.735147	0.689468	PREDICTED: Leguminivora glycinivorella uncharacterizedLOC125238967 mRNA
LOC125228173	X1Ac-nBt	0.189718	0.689041	PREDICTED: Leguminivora glycinivorella GTP-binding protein 10 homolog mRNA
LOC125230386	X1Ac-nBt	0.734559	0.688774	PREDICTED: Leguminivora glycinivorella uncharacterizedLOC125230386 mRNA
LOC125229022	X1Ac-nBt	0.503348	0.688604	PREDICTED: Leguminivora glycinivorella N-acetylglucosamine-6-phosphate deacetylase mRNA
LOC125224900	X1Ac-nBt	0.441852	0.688593	PREDICTED: Leguminivora glycinivorella uncharacterized LOC125224900 ncRNA
LOC125237659	X1Ac-nBt	0.346794	0.688547	PREDICTED: Leguminivora glycinivorella facilitated trehalose transporter Tret1-like mRNA
LOC125231685	X1Ac-nBt	0.162979	0.68849	PREDICTED: Leguminivora glycinivorella ganglioside-induced differentiation-associated protein 1 mRNA
LOC125229634	X1Ac-nBt	0.333902	0.688337	PREDICTED: Leguminivora glycinivorella ashwin-like mRNA
LOC125232618	X1Ac-nBt	0.157832	0.688313	PREDICTED: Leguminivora glycinivorella 28S ribosomal protein S5, mitochondrial mRNA
LOC125229080	X1Ac-nBt	0.775443	0.688295	PREDICTED: Leguminivora glycinivorella uncharacterizedLOC125229080 transcript
LOC125227956	X1Ac-nBt	0.22226	0.688025	PREDICTED: Leguminivora glycinivorella mpv17-like protein mRNA
LOC125229157	X1Ac-nBt	0.34987	0.687765	PREDICTED: Leguminivora glycinivorella uncharacterizedLOC125229157 transcript
LOC125241035	X1Ac-nBt	0.376898	0.68771	PREDICTED: Leguminivora glycinivorella uncharacterizedLOC125241035 mRNA
LOC125236059	X1Ac-nBt	0.631527	0.687227	PREDICTED: Leguminivora glycinivorella uncharacterized LOC125236059 ncRNA
LOC125234788	X1Ac-nBt	0.567928	0.687016	PREDICTED: Leguminivora glycinivorella protein roadkill-like mRNA
LOC125226519	X1Ac-nBt	0.701635	0.686985	PREDICTED: Leguminivora glycinivorella collagen alpha-5(IV) chain-like mRNA
LOC125225393	X1Ac-nBt	0.436186	0.686674	PREDICTED: Leguminivora glycinivorella mitotic spindle assembly checkpoint protein MAD2B mRNA
LOC125238051	X1Ac-nBt	0.197241	0.686622	PREDICTED: Leguminivora glycinivorella uncharacterizedLOC125238051 mRNA
LOC125241612	X1Ac-nBt	0.152745	0.685886	PREDICTED: Leguminivora glycinivorella 39S ribosomal protein L30, mitochondrial mRNA
LOC125239282	X1Ac-nBt	0.491618	0.685857	PREDICTED: Leguminivora glycinivorella zinc finger protein 724-like mRNA
LOC125239503	X1Ac-nBt	0.606274	0.685563	PREDICTED: Leguminivora glycinivorella uncharacterizedLOC125239503 mRNA
LOC125235835	X1Ac-nBt	0.0887751	0.685262	PREDICTED: Leguminivora glycinivorella apoptosis-inducing factor 1, mitochondrial-like mRNA
LOC125235398	X1Ac-nBt	0.247457	0.68509	PREDICTED: Leguminivora glycinivorella 39S ribosomal protein L17, mitochondrial mRNA
LOC125237212	X1Ac-nBt	0.210591	0.685048	PREDICTED: Leguminivora glycinivorella DNA polymerase epsilon subunit 3 mRNA
LOC125230183	X1Ac-nBt	0.105929	0.684366	PREDICTED: Leguminivora glycinivorella tetratricopeptide repeat protein 36 mRNA
LOC125236383	X1Ac-nBt	0.119056	0.683924	PREDICTED: Leguminivora glycinivorella hsp70-binding protein 1-like transcript
LOC125232046	X1Ac-nBt	0.292952	0.683587	PREDICTED: Leguminivora glycinivorella trimethylguanosine synthase-like mRNA
LOC125238526	X1Ac-nBt	0.701083	0.683542	PREDICTED: Leguminivora glycinivorella zinc finger protein 58-like mRNA
LOC125229160	X1Ac-nBt	0.706086	0.683535	PREDICTED: Leguminivora glycinivorella zinc metalloproteinase nas-14-like mRNA
LOC125239454	X1Ac-nBt	0.476144	0.683478	PREDICTED: Leguminivora glycinivorella uncharacterized protein PF3D7
LOC125230208	X1Ac-nBt	0.254896	0.683311	PREDICTED: Leguminivora glycinivorella histidine protein methyltransferase 1 homolog mRNA
LOC125229286	X1Ac-nBt	0.383983	0.682673	PREDICTED: Leguminivora glycinivorella homeobox even-skipped homolog protein 2-like mRNA
LOC125238375	X1Ac-nBt	0.243234	0.682558	PREDICTED: Leguminivora glycinivorella uncharacterizedLOC125238375 mRNA
LOC125238537	X1Ac-nBt	0.296238	0.682541	PREDICTED: Leguminivora glycinivorella uncharacterizedLOC125238537 mRNA
LOC125242257	X1Ac-nBt	0.269181	0.682376	PREDICTED: Leguminivora glycinivorella uncharacterized LOC125242257 mRNA
LOC125226180	X1Ac-nBt	0.216662	0.681933	PREDICTED: Leguminivora glycinivorella 39S ribosomal protein L55, mitochondrial mRNA
LOC125227196	X1Ac-nBt	0.613558	0.681343	PREDICTED: Leguminivora glycinivorella tetraspanin-7-like mRNA
LOC125231107	X1Ac-nBt	0.39104	0.681134	PREDICTED: Leguminivora glycinivorella SET and MYND domain-containing protein 4-like transcript
LOC125230972	X1Ac-nBt	0.299517	0.681095	PREDICTED: Leguminivora glycinivorella mitochondrial 2-oxoglutarate/malate carrier protein-like mRNA
LOC125228756	X1Ac-nBt	0.300115	0.680763	PREDICTED: Leguminivora glycinivorella uncharacterizedLOC125228756 mRNA
LOC125228162	X1Ac-nBt	0.337093	0.680757	PREDICTED: Leguminivora glycinivorella rRNA methyltransferase 3, mitochondrial mRNA
LOC125235614	X1Ac-nBt	0.387298	0.680175	PREDICTED: Leguminivora glycinivorella uncharacterizedLOC125235614 mRNA
LOC125235988	X1Ac-nBt	0.266064	0.679826	PREDICTED: Leguminivora glycinivorella DNA-directed RNA polymerase III subunit RPC3 mRNA
LOC125231399	X1Ac-nBt	0.194881	0.679764	PREDICTED: Leguminivora glycinivorella protein pxr-1-like transcript
LOC125231701	X1Ac-nBt	0.103868	0.679119	PREDICTED: Leguminivora glycinivorella respirasome Complex Assembly Factor 1 mRNA
LOC125231931	X1Ac-nBt	0.326593	0.678639	PREDICTED: Leguminivora glycinivorella RNA exonuclease 1 homolog mRNA
LOC125232503	X1Ac-nBt	0.215398	0.678335	PREDICTED: Leguminivora glycinivorella zinc carboxypeptidase-like transcript
LOC125235792	X1Ac-nBt	0.588526	0.677782	PREDICTED: Leguminivora glycinivorella uncharacterizedLOC125235792 mRNA
LOC125239129	X1Ac-nBt	0.283142	0.677649	PREDICTED: Leguminivora glycinivorella zinc finger protein OZF-like mRNA
LOC125236414	X1Ac-nBt	0.442127	0.677631	PREDICTED: Leguminivora glycinivorella uncharacterizedLOC125236414 mRNA
LOC125236384	X1Ac-nBt	0.442127	0.677631	PREDICTED: Leguminivora glycinivorella uncharacterizedLOC125236384 mRNA
LOC125224825	X1Ac-nBt	0.268046	0.677355	PREDICTED: Leguminivora glycinivorella 3-hydroxyisobutyryl-CoA hydrolase, mitochondrial transcript
LOC125228413	X1Ac-nBt	0.729092	0.676844	PREDICTED: Leguminivora glycinivorella tetratricopeptide repeat protein 30A mRNA
LOC125234711	X1Ac-nBt	0.375382	0.676757	PREDICTED: Leguminivora glycinivorella putative ribosome-binding factor A, mitochondrial transcript
LOC125231836	X1Ac-nBt	0.374479	0.675545	PREDICTED: Leguminivora glycinivorella contactin-associated protein-like 5 mRNA
LOC125238079	X1Ac-nBt	0.602514	0.675542	PREDICTED: Leguminivora glycinivorella uncharacterizedLOC125238079 mRNA
LOC125226404	X1Ac-nBt	0.240711	0.675445	PREDICTED: Leguminivora glycinivorella deoxyuridine 5'-triphosphate nucleotidohydrolase mRNA
LOC125230943	X1Ac-nBt	0.304993	0.674885	PREDICTED: Leguminivora glycinivorella chromosome transmission fidelity protein 18 homolog mRNA
LOC125240923	X1Ac-nBt	0.350344	0.67448	PREDICTED: Leguminivora glycinivorella uncharacterizedLOC125240923 mRNA
LOC125236416	X1Ac-nBt	0.512323	0.674419	PREDICTED: Leguminivora glycinivorella uncharacterizedLOC125236416 mRNA
LOC125229730	X1Ac-nBt	0.405212	0.674255	PREDICTED: Leguminivora glycinivorella uncharacterized LOC125229730 ncRNA
LOC125236655	X1Ac-nBt	0.251293	0.674249	PREDICTED: Leguminivora glycinivorella uncharacterized LOC125236655 ncRNA
LOC125227607	X1Ac-nBt	0.124115	0.674232	PREDICTED: Leguminivora glycinivorella chitin synthase chs-2 transcript
LOC125228930	X1Ac-nBt	0.586295	0.674196	PREDICTED: Leguminivora glycinivorella transmembrane protein 60 mRNA
LOC125238355	X1Ac-nBt	0.59845	0.674065	PREDICTED: Leguminivora glycinivorella erythroid differentiation-related factor 1 mRNA
LOC125229471	X1Ac-nBt	0.0889296	0.673996	PREDICTED: Leguminivora glycinivorella stress-induced-phosphoprotein 1 mRNA
LOC125235192	X1Ac-nBt	0.344267	0.673556	PREDICTED: Leguminivora glycinivorella Down syndrome cell adhesion molecule-like protein Dscam2 mRNA
LOC125236459	X1Ac-nBt	0.481347	0.673536	PREDICTED: Leguminivora glycinivorella zinc finger HIT domain-containing protein 2 mRNA
LOC125232041	X1Ac-nBt	0.269621	0.673416	PREDICTED: Leguminivora glycinivorella uncharacterized LOC125232041 transcript ncRNA
LOC125230513	X1Ac-nBt	0.23234	0.673274	PREDICTED: Leguminivora glycinivorella exosome complex component RRP40 mRNA
LOC125239870	X1Ac-nBt	0.394858	0.673257	PREDICTED: Leguminivora glycinivorella gastrula zinc finger protein XlCGF57.1-like mRNA
LOC125237474	X1Ac-nBt	0.111893	0.67274	PREDICTED: Leguminivora glycinivorella carbonyl reductase [NADPH] 1-like mRNA
LOC125231097	X1Ac-nBt	0.253143	0.672403	PREDICTED: Leguminivora glycinivorella protein odd-skipped mRNA
LOC125239105	X1Ac-nBt	0.231189	0.672133	PREDICTED: Leguminivora glycinivorella gelsolin-like transcript
LOC125225786	X1Ac-nBt	0.153499	0.672108	PREDICTED: Leguminivora glycinivorella protein rolling stone-like transcript
LOC125224642	X1Ac-nBt	0.788536	0.67209	PREDICTED: Leguminivora glycinivorella uncharacterizedLOC125224642 mRNA
LOC125226710	X1Ac-nBt	0.781659	0.671857	PREDICTED: Leguminivora glycinivorella uncharacterizedLOC125226710 mRNA
LOC125226304	X1Ac-nBt	0.213967	0.671683	PREDICTED: Leguminivora glycinivorella programmed cell death protein 2 mRNA
LOC125227325	X1Ac-nBt	0.360109	0.671324	PREDICTED: Leguminivora glycinivorella uncharacterized LOC125227325 ncRNA
LOC125230956	X1Ac-nBt	0.147446	0.671127	PREDICTED: Leguminivora glycinivorella U6 snRNA-associated Sm-like protein LSm3 mRNA
LOC125239101	X1Ac-nBt	0.206804	0.671113	PREDICTED: Leguminivora glycinivorella gastrula zinc finger protein XlCGF57.1-like mRNA
LOC125241705	X1Ac-nBt	0.468678	0.670849	PREDICTED: Leguminivora glycinivorella nuclear pore complex protein Nup205 mRNA
LOC125231787	X1Ac-nBt	0.13853	0.67075	PREDICTED: Leguminivora glycinivorella cysteine and histidine-rich protein 1-like transcript
LOC125236842	X1Ac-nBt	0.274719	0.670212	PREDICTED: Leguminivora glycinivorella 2-(3-amino-3-carboxypropyl)histidine synthase subunit 1 mRNA
LOC125233828	X1Ac-nBt	0.698537	0.670154	PREDICTED: Leguminivora glycinivorella uncharacterizedLOC125233828 mRNA
LOC125230394	X1Ac-nBt	0.346814	0.669937	PREDICTED: Leguminivora glycinivorella NFX1-type zinc finger-containing protein 1-like mRNA
LOC125228107	X1Ac-nBt	0.202696	0.669124	PREDICTED: Leguminivora glycinivorella heat shock 70 kDa protein 14 mRNA
LOC125224943	X1Ac-nBt	0.174144	0.668296	PREDICTED: Leguminivora glycinivorella uncharacterizedLOC125224943 mRNA
LOC125227117	X1Ac-nBt	0.280492	0.66754	PREDICTED: Leguminivora glycinivorella asparagine synthetase domain-containing protein CG17486 mRNA
LOC125242155	X1Ac-nBt	0.323256	0.667399	PREDICTED: Leguminivora glycinivorella ras-related protein Rab-35-like mRNA
LOC125225476	X1Ac-nBt	0.238358	0.667343	PREDICTED: Leguminivora glycinivorella UPF0489 protein C5orf22 homolog transcript
LOC125225530	X1Ac-nBt	0.257059	0.6672	PREDICTED: Leguminivora glycinivorella uncharacterizedLOC125225530 transcript
LOC125225039	X1Ac-nBt	0.683803	0.667166	PREDICTED: Leguminivora glycinivorella uncharacterizedLOC125225039 mRNA
LOC125240758	X1Ac-nBt	0.17	0.667121	PREDICTED: Leguminivora glycinivorella pancreatic triacylglycerol lipase-like transcript
LOC125226167	X1Ac-nBt	0.143503	0.667098	PREDICTED: Leguminivora glycinivorella 39S ribosomal protein L47, mitochondrial mRNA
LOC125228175	X1Ac-nBt	0.249729	0.666808	PREDICTED: Leguminivora glycinivorella echinoderm microtubule-associated protein-like CG42247 transcript
LOC125234624	X1Ac-nBt	0.164028	0.666776	PREDICTED: Leguminivora glycinivorella 28S ribosomal protein S9, mitochondrial mRNA
LOC125227758	X1Ac-nBt	0.326593	0.666238	PREDICTED: Leguminivora glycinivorella allantoinase-like mRNA
LOC125235405	X1Ac-nBt	0.421773	0.666232	PREDICTED: Leguminivora glycinivorella probable WRKY transcription factor protein 1 mRNA
LOC125227179	X1Ac-nBt	0.275107	0.665851	PREDICTED: Leguminivora glycinivorella uncharacterizedLOC125227179 transcript
LOC125237978	X1Ac-nBt	0.234712	0.66579	PREDICTED: Leguminivora glycinivorella putative peptidyl-tRNA hydrolase PTRHD1 mRNA
LOC125228323	X1Ac-nBt	0.198742	0.665769	PREDICTED: Leguminivora glycinivorella leukocyte surface antigen CD53-like mRNA
LOC125240142	X1Ac-nBt	0.428161	0.665753	PREDICTED: Leguminivora glycinivorella uncharacterizedLOC125240142 mRNA
LOC125233087	X1Ac-nBt	0.132552	0.665188	PREDICTED: Leguminivora glycinivorella prostaglandin reductase 1-like transcript
LOC125238305	X1Ac-nBt	0.257487	0.665058	PREDICTED: Leguminivora glycinivorella general transcription factor IIH subunit 3 mRNA
LOC125227786	X1Ac-nBt	0.627306	0.664779	PREDICTED: Leguminivora glycinivorella probable RNA-binding protein 18 mRNA
LOC125225147	X1Ac-nBt	0.523422	0.664357	PREDICTED: Leguminivora glycinivorella probable peroxisomal acyl-coenzyme A oxidase 1 transcript
LOC125237810	X1Ac-nBt	0.13853	0.664288	PREDICTED: Leguminivora glycinivorella transient receptor potential channel pyrexia-like mRNA
LOC125231937	X1Ac-nBt	0.45412	0.664215	PREDICTED: Leguminivora glycinivorella uncharacterizedLOC125231937 mRNA
LOC125229819	X1Ac-nBt	0.260429	0.663853	PREDICTED: Leguminivora glycinivorella uncharacterizedLOC125229819 mRNA
LOC125232339	X1Ac-nBt	0.602217	0.663715	PREDICTED: Leguminivora glycinivorella uncharacterizedLOC125232339 mRNA
LOC125239436	X1Ac-nBt	0.206218	0.663603	PREDICTED: Leguminivora glycinivorella uncharacterizedLOC125239436 mRNA
LOC125229007	X1Ac-nBt	0.662746	0.66355	PREDICTED: Leguminivora glycinivorella insulin-like growth factor-binding protein complex acid labile subunit mRNA
LOC125241338	X1Ac-nBt	0.113859	0.662821	PREDICTED: Leguminivora glycinivorella FK506-binding protein 59 transcript
LOC125226538	X1Ac-nBt	0.797688	0.661654	PREDICTED: Leguminivora glycinivorella uncharacterizedLOC125226538 mRNA
LOC125239980	X1Ac-nBt	0.895223	0.661148	PREDICTED: Leguminivora glycinivorella uncharacterizedLOC125239980 mRNA
LOC125231898	X1Ac-nBt	0.486424	0.660971	PREDICTED: Leguminivora glycinivorella uncharacterized protein C7orf26 homolog mRNA
LOC125231658	X1Ac-nBt	0.262644	0.660781	PREDICTED: Leguminivora glycinivorella eukaryotic translation initiation factor 3 subunit L mRNA
LOC125235575	X1Ac-nBt	0.767842	0.660721	PREDICTED: Leguminivora glycinivorella uncharacterizedLOC125235575 mRNA
LOC125236395	X1Ac-nBt	0.375979	0.66007	PREDICTED: Leguminivora glycinivorella Fanconi anemia group J protein homolog transcript
LOC125231208	X1Ac-nBt	0.360321	0.66005	PREDICTED: Leguminivora glycinivorella plasminogen activator inhibitor 1-like mRNA
LOC125234993	X1Ac-nBt	0.372597	0.659702	PREDICTED: Leguminivora glycinivorella synaptic vesicle glycoprotein 2C-like transcript
LOC125232956	X1Ac-nBt	0.688148	0.65963	PREDICTED: Leguminivora glycinivorella uncharacterizedLOC125232956 mRNA
LOC125232864	X1Ac-nBt	0.213967	0.659276	PREDICTED: Leguminivora glycinivorella 39S ribosomal protein L37, mitochondrial mRNA
LOC125235852	X1Ac-nBt	0.206998	0.658917	PREDICTED: Leguminivora glycinivorella replication factor C subunit 2 mRNA
LOC125224647	X1Ac-nBt	0.352351	0.658591	PREDICTED: Leguminivora glycinivorella flexible cuticle protein 12-like transcript
LOC125236817	X1Ac-nBt	0.24094	0.6582	PREDICTED: Leguminivora glycinivorella DNA replication ATP-dependent helicase/nuclease DNA2 mRNA
LOC125226012	X1Ac-nBt	0.13853	0.657931	PREDICTED: Leguminivora glycinivorella tyrosine-protein kinase transmembrane receptor Ror2 mRNA
LOC125241471	X1Ac-nBt	0.223201	0.657241	PREDICTED: Leguminivora glycinivorella S-formylglutathione hydrolase transcript
LOC125235580	X1Ac-nBt	0.481348	0.656717	PREDICTED: Leguminivora glycinivorella uncharacterizedLOC125235580 mRNA
LOC125237092	X1Ac-nBt	0.525954	0.65655	PREDICTED: Leguminivora glycinivorella thioredoxin domain-containing protein 5 homolog transcript
LOC125229949	X1Ac-nBt	0.66303	0.656509	PREDICTED: Leguminivora glycinivorella putative nuclease HARBI1 mRNA
LOC125237217	X1Ac-nBt	0.261943	0.656319	PREDICTED: Leguminivora glycinivorella uncharacterizedLOC125237217 transcript
LOC125228306	X1Ac-nBt	0.163642	0.656033	PREDICTED: Leguminivora glycinivorella 28S ribosomal protein S22, mitochondrial mRNA
LOC125226713	X1Ac-nBt	0.100753	0.655956	PREDICTED: Leguminivora glycinivorella uncharacterizedLOC125226713 mRNA
LOC125234719	X1Ac-nBt	0.257487	0.655615	PREDICTED: Leguminivora glycinivorella uncharacterizedLOC125234719 mRNA
LOC125232775	X1Ac-nBt	0.689168	0.655169	PREDICTED: Leguminivora glycinivorella uncharacterizedLOC125232775 mRNA
LOC125226362	X1Ac-nBt	0.217714	0.654968	PREDICTED: Leguminivora glycinivorella RPII140-upstream gene protein mRNA
LOC125242360	X1Ac-nBt	0.74561	0.654934	PREDICTED: Leguminivora glycinivorella uncharacterized LOC125242360 ncRNA
LOC125226056	X1Ac-nBt	0.707434	0.654821	PREDICTED: Leguminivora glycinivorella uncharacterizedLOC125226056 transcript
LOC125228177	X1Ac-nBt	0.266604	0.654515	PREDICTED: Leguminivora glycinivorella tRNA (guanine-N(7)-)-methyltransferase mRNA
LOC125228146	X1Ac-nBt	0.184201	0.654466	PREDICTED: Leguminivora glycinivorella multiple inositol polyphosphate phosphatase 1-like transcript
LOC125233279	X1Ac-nBt	0.439605	0.654431	PREDICTED: Leguminivora glycinivorella galactokinase-like mRNA
LOC125229708	X1Ac-nBt	0.174872	0.654414	PREDICTED: Leguminivora glycinivorella armadillo-like helical domain-containing protein 3 mRNA
LOC125234686	X1Ac-nBt	0.216081	0.654397	PREDICTED: Leguminivora glycinivorella RING finger protein nhl-1-like mRNA
LOC125235098	X1Ac-nBt	0.345306	0.654047	PREDICTED: Leguminivora glycinivorella ribosome-recycling factor, mitochondrial mRNA
LOC125228702	X1Ac-nBt	0.14756	0.653869	PREDICTED: Leguminivora glycinivorella lipase member I-like partial mRNA
LOC125230441	X1Ac-nBt	0.209914	0.653361	PREDICTED: Leguminivora glycinivorella something about silencing protein 10 mRNA
LOC125241024	X1Ac-nBt	0.336069	0.653323	PREDICTED: Leguminivora glycinivorella glycerophosphodiester phosphodiesterase GDPD6-like mRNA
LOC125227521	X1Ac-nBt	0.0946502	0.652782	PREDICTED: Leguminivora glycinivorella uncharacterizedLOC125227521 mRNA
LOC125234071	X1Ac-nBt	0.494903	0.652733	PREDICTED: Leguminivora glycinivorella uncharacterizedLOC125234071 mRNA
LOC125230184	X1Ac-nBt	0.372597	0.651994	PREDICTED: Leguminivora glycinivorella 4-hydroxyphenylpyruvate dioxygenase-like mRNA
LOC125231946	X1Ac-nBt	0.388263	0.651667	PREDICTED: Leguminivora glycinivorella uncharacterized LOC125231946 ncRNA
LOC125231676	X1Ac-nBt	0.329951	0.651255	PREDICTED: Leguminivora glycinivorella uncharacterizedLOC125231676 transcript
LOC125239943	X1Ac-nBt	0.117456	0.651092	PREDICTED: Leguminivora glycinivorella heat shock 70 kDa protein cognate 5 mRNA
LOC125238033	X1Ac-nBt	0.152113	0.650772	PREDICTED: Leguminivora glycinivorella ATP-dependent RNA helicase DDX24 mRNA
LOC125237247	X1Ac-nBt	0.119731	0.650694	PREDICTED: Leguminivora glycinivorella uncharacterizedLOC125237247 transcript
LOC125227972	X1Ac-nBt	0.387992	0.650478	PREDICTED: Leguminivora glycinivorella transcription factor E2F4-like transcript
LOC125234723	X1Ac-nBt	0.689927	0.650351	PREDICTED: Leguminivora glycinivorella uncharacterizedLOC125234723 mRNA
LOC125239819	X1Ac-nBt	0.874911	0.650073	PREDICTED: Leguminivora glycinivorella hemolin-like mRNA
LOC125229793	X1Ac-nBt	0.203649	0.649831	PREDICTED: Leguminivora glycinivorella testis-expressed protein 10 homolog mRNA
LOC125241390	X1Ac-nBt	0.812245	0.649628	PREDICTED: Leguminivora glycinivorella uncharacterizedLOC125241390 mRNA
LOC125241302	X1Ac-nBt	0.120917	0.64928	PREDICTED: Leguminivora glycinivorella mitochondrial import inner membrane translocase subunit TIM14 mRNA
LOC125225391	X1Ac-nBt	0.161822	0.649139	PREDICTED: Leguminivora glycinivorella cyclin-dependent kinase 10 transcript
LOC125241081	X1Ac-nBt	0.196177	0.649055	PREDICTED: Leguminivora glycinivorella prostaglandin E synthase 2 mRNA
LOC125237919	X1Ac-nBt	0.323256	0.648653	PREDICTED: Leguminivora glycinivorella zinc finger protein 271-like transcript
LOC125241186	X1Ac-nBt	0.671146	0.647905	PREDICTED: Leguminivora glycinivorella U11/U12 small nuclear ribonucleoprotein 35 kDa protein-like mRNA
LOC125233757	X1Ac-nBt	0.182977	0.647622	PREDICTED: Leguminivora glycinivorella protein enabled-like transcript
LOC125241060	X1Ac-nBt	0.180493	0.647457	PREDICTED: Leguminivora glycinivorella 60S acidic ribosomal protein P1 mRNA
LOC125229415	X1Ac-nBt	0.176686	0.646804	PREDICTED: Leguminivora glycinivorella probable ATP-dependent RNA helicase DDX10 mRNA
LOC125241562	X1Ac-nBt	0.617815	0.646631	PREDICTED: Leguminivora glycinivorella uncharacterizedLOC125241562 mRNA
LOC125233973	X1Ac-nBt	0.148182	0.646558	PREDICTED: Leguminivora glycinivorella 40S ribosomal protein S17 mRNA
LOC125239469	X1Ac-nBt	0.289222	0.645991	PREDICTED: Leguminivora glycinivorella ubiquitin-related modifier 1 homolog mRNA
LOC125237332	X1Ac-nBt	0.887018	0.645636	PREDICTED: Leguminivora glycinivorella uncharacterizedLOC125237332 mRNA
LOC125239525	X1Ac-nBt	0.530563	0.645626	PREDICTED: Leguminivora glycinivorella spermine oxidase-like mRNA
LOC125226980	X1Ac-nBt	0.320937	0.645295	PREDICTED: Leguminivora glycinivorella deubiquitinase OTUD6B mRNA
LOC125227247	X1Ac-nBt	0.141549	0.6451	PREDICTED: Leguminivora glycinivorella long-chain-fatty-acid--CoA ligase 4 mRNA
LOC125227161	X1Ac-nBt	0.15057	0.644767	PREDICTED: Leguminivora glycinivorella neuroguidin mRNA
LOC125228274	X1Ac-nBt	0.429235	0.644627	PREDICTED: Leguminivora glycinivorella small integral membrane protein 4 mRNA
LOC125227258	X1Ac-nBt	0.118179	0.644062	PREDICTED: Leguminivora glycinivorella angio-associated migratory cell protein mRNA
LOC125237013	X1Ac-nBt	0.320937	0.643976	PREDICTED: Leguminivora glycinivorella NADH dehydrogenase [ubiquinone] 1 alpha subcomplex assembly factor 8-like mRNA
LOC125225713	X1Ac-nBt	0.705591	0.643757	PREDICTED: Leguminivora glycinivorella A disintegrin and metalloproteinase with thrombospondin motifs adt-2-like transcript
LOC125225525	X1Ac-nBt	0.247955	0.643398	PREDICTED: Leguminivora glycinivorella chromatin accessibility complex 16kD protein mRNA
[truncated: 11,094 more rows]

## Sheet: TableS5b
Table S5b: Set of 204 RefSeq gene models predicted to have significant levels of differential expression between L. glycinivorella larvae exposed to Glycine max expressing Cry1Ac (X1Ac) and a non-Bt isoline (nBt). Signficance deterimed at a Benjamini-Hochberg (BH) adjusted thresholed (adj.pval). Putative gene annotations for RefSeq gene models are provided, along with additional annotations with …
								GO categories
RefSeq gene model	contrast	adj.pval	log2FC	Regulation	RefSeq gene annotation	Pfam domains	Pfam description	CC	MF	BP	GO terms
LOC125238237	X1Ac-nBt	0.0435358	6.9511	up-regulated	PREDICTED: Leguminivora glycinivorella uncharacterized LOC125238237 mRNA	NA	NA	NA	NA	NA	NA
LOC125225624	X1Ac-nBt	0.0135962	3.61991	up-regulated	PREDICTED: Leguminivora glycinivorella nose resistant to fluoxetine protein 6-like mRNA	PF01757	Acyl_transf_3		MF		GO:0016747 (acyltransferase activity, transferring groups other than amino-acyl groups)
LOC125235932	X1Ac-nBt	0.0243345	3.44378	up-regulated	PREDICTED: Leguminivora glycinivorella acidic mammalian chitinase-like transcript	PF00379	Chitin_bind_4	NA	NA	NA
LOC125235890	X1Ac-nBt	0.0482629	3.36591	up-regulated	PREDICTED: Leguminivora glycinivorella uncharacterized LOC125235890 mRNA	NA	NA	NA	NA	NA	NA
LOC125235952	X1Ac-nBt	0.0135962	3.36236	up-regulated	PREDICTED: Leguminivora glycinivorella acidic mammalian chitinase-like mRNA	PF00379	Chitin_bind_4	NA	NA	NA
LOC125236519	X1Ac-nBt	0.015771	3.20313	up-regulated	PREDICTED: Leguminivora glycinivorella uncharacterized LOC125236519 mRNA	NA	NA	NA	NA	NA
LOC125232437	X1Ac-nBt	0.0135962	3.10097	up-regulated	PREDICTED: Leguminivora glycinivorella uncharacterized LOC125232437 mRNA	PF00061	Lipocalin / cytosolic fatty-acid binding protein family		MF	BP	GO:0046906 (tetrapyrrole binding); GO:0005319 (lipid transporter activity); GO:0006820 (monoatomic anion transport) GO:0008610 GO:0010817 GO:0015849 GO:0019216
LOC125235918	X1Ac-nBt	0.0150011	2.93208	up-regulated	PREDICTED: Leguminivora glycinivorella acidic mammalian chitinase-like transcript	PF00379	Chitin_bind_4	NA	NA	BP	GO:0017144
LOC125237960	X1Ac-nBt	0.015771	2.8537	up-regulated	PREDICTED: Leguminivora glycinivorella uncharacterized LOC125237960 mRNA	PF08547	CIA30; Mitochondrial complex I intermediate-associated protein 30	NA	NA	NA
LOC125225455	X1Ac-nBt	0.0135962	2.84596	up-regulated	PREDICTED: Leguminivora glycinivorella podocan-like protein 1 mRNA	PF13855	LRR_8	CC	MF		GO:0044437: vacuolar part; GO:0016247
LOC125241095	X1Ac-nBt	0.0273423	2.83764	up-regulated	PREDICTED: Leguminivora glycinivorella uncharacterized LOC125241095 mRNA	NA	NA	NA	NA	NA	NA
LOC125242532	X1Ac-nBt	0.0453209	2.83605	up-regulated	PREDICTED: Leguminivora glycinivorella thioredoxin-1-like transcript mRNA	PF00085	Thioredoxin		MF	BP	GO:0016705 (oxidoreductase activity); GO:0006790 GO:0055114 (obsolete oxidation-reduction process)
LOC125224891	X1Ac-nBt	0.0150011	2.81429	up-regulated	PREDICTED: Leguminivora glycinivorella pro-cathepsin H-like mRNA	PF00112	Peptidase_C1	CC		BP	GO:0044437: vacuolar part GO:0001101 GO:0017144
LOC125225695	X1Ac-nBt	0.0297818	2.59334	up-regulated	PREDICTED: Leguminivora glycinivorella protein rolling stone-like mRNA			CC	MF		GO:0016020 (membrane); GO:0007520 (myoblast fusion)
LOC125226535	X1Ac-nBt	0.021878	2.44479	up-regulated	PREDICTED: Leguminivora glycinivorella uncharacterized LOC125226535 mRNA	PF00078	RVT_1 / Reverse transcriptase (RNA-dependent DNA polymerase)	NA	NA	NA	NA
LOC125231229	X1Ac-nBt	0.0408409	2.42774	up-regulated	PREDICTED: Leguminivora glycinivorella glucose 1-dehydrogenase 2-like mRNA	PF13561	adh_short_C2	CC	MF		GO:0050662 (coenzyme binding); GO:0050662; GO:0004312 GO:0004312 (fatty acid synthase activity)
LOC125231115	X1Ac-nBt	0.037156	2.35394	up-regulated	PREDICTED: Leguminivora glycinivorella uncharacterized LOC125231115 mRNA	NA	NA	NA	NA	NA	NA
LOC125239113	X1Ac-nBt	0.0328631	2.34991	up-regulated	PREDICTED: Leguminivora glycinivorella uncharacterized LOC125239113 transcript	NA	NA	NA	NA	NA	NA
LOC125226336	X1Ac-nBt	0.0277925	2.31516	up-regulated	PREDICTED: Leguminivora glycinivorella inducible metalloproteinase inhibitor protein-like transcript						GO:0050662
LOC125234772	X1Ac-nBt	0.0435358	2.25015	up-regulated	PREDICTED: Leguminivora glycinivorella uncharacterized LOC125234772 mRNA	PF03188	Cytochrom_B561	CC			GO:0044437: vacuolar part
LOC125238640	X1Ac-nBt	0.0230313	2.21902	up-regulated	PREDICTED: Leguminivora glycinivorella peritrophin-1-like mRNA	PF01607	CBM_14: Chitin binding Peritrophin-A domain			BP	GO:0017144
LOC125228193	X1Ac-nBt	0.0348911	2.13918	up-regulated	PREDICTED: Leguminivora glycinivorella uncharacterized LOC125228193 mRNA	NA	NA	NA	NA	NA	NA
LOC125233936	X1Ac-nBt	0.0257564	2.08847	up-regulated	PREDICTED: Leguminivora glycinivorella uncharacterized LOC125233936 mRNA	NA	NA	NA	NA	NA	NA
LOC125242528	X1Ac-nBt	0.0167352	2.06113	up-regulated	PREDICTED: Leguminivora glycinivorella aminopeptidase N-like transcript mRNA	PF11838	ERAP1_C	NA	NA	NA
LOC125237446	X1Ac-nBt	0.0135962	2.04032	up-regulated	PREDICTED: Leguminivora glycinivorella trypsin, alkaline B-like transcript	PF00089	Trypsin	CC	MF	BP	GO:0044437: vacuolar part; GO:0016247 GO:0010817 GO:0017144
LOC125235839	X1Ac-nBt	0.0481452	1.97706	up-regulated	PREDICTED: Leguminivora glycinivorella hemicentin-2-like transcript	PF07679	I-set	NA	NA	NA
LOC125230076	X1Ac-nBt	0.0282638	1.86961	up-regulated	PREDICTED: Leguminivora glycinivorella larval cuticle protein LCP-17-like mRNA	PF00379	Chitin_bind_4	NA	NA	NA
LOC125231187	X1Ac-nBt	0.0337103	1.74663	up-regulated	PREDICTED: Leguminivora glycinivorella solute carrier organic anion transporter family member 2B1-like transcript	NA	NA	NA	NA	NA
LOC125236066	X1Ac-nBt	0.0481582	1.73493	up-regulated	PREDICTED: Leguminivora glycinivorella uncharacterized LOC125236066 mRNA	NA	NA	NA	NA	NA
LOC125235293	X1Ac-nBt	0.0167352	1.68387	up-regulated	PREDICTED: Leguminivora glycinivorella leukocyte surface antigen CD53-like mRNA	PF00335	Tetraspanin	CC		BP	GO:0044437 (vacuolar part); GO:0021700 (developmental maturation)
LOC125238712	X1Ac-nBt	0.0285201	1.67409	up-regulated	PREDICTED: Leguminivora glycinivorella RNA-binding protein 34-like transcript
LOC125231679	X1Ac-nBt	0.0432957	1.64928	up-regulated	PREDICTED: Leguminivora glycinivorella protein lifeguard 1-like transcript	PF01027	Bax1-I / inhibitor of apoptosis-promoting Bax1
LOC125233415	X1Ac-nBt	0.015771	1.6378	up-regulated	PREDICTED: Leguminivora glycinivorella protein snakeskin mRNA
LOC125229043	X1Ac-nBt	0.0167352	1.60972	up-regulated	PREDICTED: Leguminivora glycinivorella basement membrane-specific heparan sulfate proteoglycan core protein-like transcript	PF00014	Kunitz_BPTI		MF	BP	GO:0046906 GO:0016198
LOC125225511	X1Ac-nBt	0.0358326	1.60875	up-regulated	PREDICTED: Leguminivora glycinivorella pancreatic triacylglycerol lipase-like mRNA					BP	GO:0008610
LOC125224724	X1Ac-nBt	0.0282638	1.57063	up-regulated	PREDICTED: Leguminivora glycinivorella trypsin alpha-3-like mRNA	PF00089	Trypsin	CC	MF	BP	GO:0044437: vacuolar part; GO:0016247 GO:0010817 GO:0017144
LOC125225454	X1Ac-nBt	0.0475283	1.53309	up-regulated	PREDICTED: Leguminivora glycinivorella insulin-like growth factor-binding protein complex acid labile subunit transcript	PF13855	LRR_8	CC	MF		GO:0044437: vacuolar part; GO:0016247
LOC125235437	X1Ac-nBt	0.0408409	1.52771	up-regulated	PREDICTED: Leguminivora glycinivorella procathepsin L-like mRNA					BP	GO:0001101 GO:0017144
LOC125227138	X1Ac-nBt	0.0312497	1.52463	up-regulated	PREDICTED: Leguminivora glycinivorella geranylgeranyl transferase type-2 subunit alpha mRNA
LOC125236753	X1Ac-nBt	0.0243345	1.44406	up-regulated	PREDICTED: Leguminivora glycinivorella chitin deacetylase 8-like mRNA
LOC125234822	X1Ac-nBt	0.0266418	1.41839	up-regulated	PREDICTED: Leguminivora glycinivorella midasin-like mRNA
LOC125229665	X1Ac-nBt	0.0312497	1.37472	up-regulated	PREDICTED: Leguminivora glycinivorella uncharacterized LOC125229665 mRNA
LOC125231203	X1Ac-nBt	0.0383475	1.37096	up-regulated	PREDICTED: Leguminivora glycinivorella uncharacterized LOC125231203 ncRNA
LOC125237887	X1Ac-nBt	0.041034	1.35552	up-regulated	PREDICTED: Leguminivora glycinivorella uncharacterized LOC125237887 transcript	PF00112	Peptidase_C1	CC		BP	GO:0044437: vacuolar part GO:0001101 GO:0017144
LOC125242091	X1Ac-nBt	0.0336621	1.33629	up-regulated	PREDICTED: Leguminivora glycinivorella ovochymase-2-like mRNA	PF00089	Trypsin	CC	MF	BP	GO:0044437: vacuolar part; GO:0016247 GO:0010817 GO:0017144
LOC125226125	X1Ac-nBt	0.0251631	1.33353	up-regulated	PREDICTED: Leguminivora glycinivorella solute carrier family 46 member 3-like transcript	PF07690	MFS_1	CC	MF		GO:0044437: vacuolar part; GO:0015238 GO:0005342 GO:0008509
LOC125239753	X1Ac-nBt	0.0230313	1.32008	up-regulated	PREDICTED: Leguminivora glycinivorella uncharacterized LOC125239753 mRNA	PF00248	Aldo_ket_red		MF	BP	GO:0016247 GO:0016705 GO:0050662 GO:0016903 GO:0001101 GO:0006790 GO:0008610 GO:0009410 GO:0010817 GO:0017144 GO:0019216 GO:0019748
LOC125227270	X1Ac-nBt	0.0481582	1.31962	up-regulated	PREDICTED: Leguminivora glycinivorella probable H/ACA ribonucleoprotein complex subunit 1 mRNA
LOC125225433	X1Ac-nBt	0.0240335	1.30981	up-regulated	PREDICTED: Leguminivora glycinivorella uncharacterized LOC125225433 ncRNA
LOC125240939	X1Ac-nBt	0.0328631	1.30792	up-regulated	PREDICTED: Leguminivora glycinivorella ATPase family AAA domain-containing protein 3A homolog mRNA
LOC125227450	X1Ac-nBt	0.033965	1.2254	up-regulated	PREDICTED: Leguminivora glycinivorella elongation factor G, mitochondrial-like mRNA	PF00009	GTP_EFTU		MF		GO:0003924 (GTPase activity)
LOC125225655	X1Ac-nBt	0.0347301	1.22459	up-regulated	PREDICTED: Leguminivora glycinivorella uncharacterized LOC125225655 mRNA
LOC125230245	X1Ac-nBt	0.0312497	1.22027	up-regulated	PREDICTED: Leguminivora glycinivorella trypsin, alkaline A-like mRNA	PF00089	Trypsin	CC		BP	GO:0044437: vacuolar part GO:0010817 GO:0017144
LOC125233553	X1Ac-nBt	0.0347899	1.21951	up-regulated	PREDICTED: Leguminivora glycinivorella uncharacterized LOC125233553 mRNA	PF00201	UDPGT			BP	GO:0009410 GO:0010817 GO:0019216
LOC125228501	X1Ac-nBt	0.0497234	1.2144	up-regulated	PREDICTED: Leguminivora glycinivorella uncharacterized LOC125228501 mRNA
LOC125225966	X1Ac-nBt	0.0432957	1.20238	up-regulated	PREDICTED: Leguminivora glycinivorella TATA-binding protein-associated factor 2N-like mRNA
LOC125224701	X1Ac-nBt	0.0266418	1.19268	up-regulated	PREDICTED: Leguminivora glycinivorella retinol dehydrogenase 13-like mRNA				MF	BP	GO:0050662 GO:0004312 GO:0008610 GO:0010817 GO:0017144 GO:0019748
LOC125226797	X1Ac-nBt	0.0383199	1.19088	up-regulated	PREDICTED: Leguminivora glycinivorella uncharacterized LOC125226797 mRNA
LOC125229025	X1Ac-nBt	0.0309567	1.17615	up-regulated	PREDICTED: Leguminivora glycinivorella tetraspanin-2A mRNA	PF00335	Tetraspanin	CC			GO:0044437: vacuolar part
LOC125227986	X1Ac-nBt	0.0258945	1.1454	up-regulated	PREDICTED: Leguminivora glycinivorella adhesion G-protein coupled receptor G2-like transcript	PF00002	7tm_2			BP	GO:0010817
LOC125235440	X1Ac-nBt	0.0282638	1.14213	up-regulated	PREDICTED: Leguminivora glycinivorella 23 kDa integral membrane protein-like mRNA	PF00335	Tetraspanin	CC			GO:0044437: vacuolar part
LOC125240358	X1Ac-nBt	0.0336621	1.08988	up-regulated	PREDICTED: Leguminivora glycinivorella uncharacterized LOC125240358 mRNA
LOC125242168	X1Ac-nBt	0.0453209	1.07429	up-regulated	PREDICTED: Leguminivora glycinivorella uncharacterized LOC125242168 ncRNA
LOC125228873	X1Ac-nBt	0.0282638	1.0643	up-regulated	PREDICTED: Leguminivora glycinivorella lipopolysaccharide-induced tumor necrosis factor-alpha factor-like mRNA	PF10601	zf-LITAF-like	CC			GO:0044437: vacuolar part
LOC125226153	X1Ac-nBt	0.0482629	-1.07607	down-regulated	PREDICTED: Leguminivora glycinivorella elongation of very long chain fatty acids protein 7-like transcript				MF	BP	GO:0004312 GO:0006790 GO:0008610
LOC125232286	X1Ac-nBt	0.0481452	-1.08355	down-regulated	PREDICTED: Leguminivora glycinivorella muscle-specific protein 20-like mRNA				MF	BP	GO:0016705; GO:0050662 GO:0006790 GO:0016198 GO:0016319
LOC125226143	X1Ac-nBt	0.0383199	-1.10265	down-regulated	PREDICTED: Leguminivora glycinivorella cystinosin homolog transcript	PF04193	PQ-loop	CC	MF	BP	GO:0042579 (microbody) GO:0005342 GO:0008509 GO:0006820 GO:0015849
LOC125229934	X1Ac-nBt	0.0336621	-1.14321	down-regulated	PREDICTED: Leguminivora glycinivorella organic cation transporter protein mRNA	PF00083	Sugar_tr	CC	MF	BP	GO:0042579 (microbody) GO:0005342 GO:0008509 GO:0001101 GO:0006820 GO:0009410 GO:0015849
LOC125235547	X1Ac-nBt	0.0482629	-1.15842	down-regulated	PREDICTED: Leguminivora glycinivorella cytochrome P450 6B5-like mRNA	PF00067	p450		MF	BP	GO:0005506 GO:0016705; GO:0046906 GO:0006790 GO:0008610 GO:0009410 GO:0010817 GO:0017144 GO:0019216 GO:0019748
LOC125233867	X1Ac-nBt	0.0302676	-1.16049	down-regulated	PREDICTED: Leguminivora glycinivorella alpha-tocopherol transfer protein-like mRNA	PF00650	CRAL_TRIO		MF	BP	GO:0005319 GO:0006820 GO:0019216
LOC125231739	X1Ac-nBt	0.0240335	-1.18849	down-regulated	PREDICTED: Leguminivora glycinivorella liver carboxylesterase 1-like transcript	PF00135	COesterase			BP	GO:0009410 GO:0010817 GO:0017144
LOC125229404	X1Ac-nBt	0.0240335	-1.22033	down-regulated	PREDICTED: Leguminivora glycinivorella PI-PLC X domain-containing protein 3 transcript
LOC125228207	X1Ac-nBt	0.0493614	-1.2418	down-regulated	PREDICTED: Leguminivora glycinivorella syntenin-1-like mRNA
LOC125237008	X1Ac-nBt	0.0281827	-1.24303	down-regulated	PREDICTED: Leguminivora glycinivorella GTP cyclohydrolase 1 transcript	PF01227	GTP_cyclohydroI			BP	GO:0017144
LOC125233280	X1Ac-nBt	0.0482629	-1.28607	down-regulated	PREDICTED: Leguminivora glycinivorella sodium-independent sulfate anion transporter transcript	PF00916	Sulfate_transp	CC	MF	BP	GO:0042579 (microbody) GO:0005342 GO:0006820 GO:0015849
LOC125225367	X1Ac-nBt	0.0383199	-1.30249	down-regulated	PREDICTED: Leguminivora glycinivorella monocarboxylate transporter 9-like mRNA	PF07690	MFS_1	CC	MF		GO:0042579 (microbody); GO:0015238 GO:0005342 GO:0008509
LOC125235455	X1Ac-nBt	0.0276112	-1.31065	down-regulated	PREDICTED: Leguminivora glycinivorella ecdysteroid-regulated 16 kDa protein-like mRNA
LOC125235824	X1Ac-nBt	0.0266418	-1.3173	down-regulated	PREDICTED: Leguminivora glycinivorella uncharacterized LOC125235824 mRNA
LOC125235816	X1Ac-nBt	0.0356432	-1.33996	down-regulated	PREDICTED: Leguminivora glycinivorella GAS2-like protein 3 mRNA				MF	BP	GO:0016705; GO:0050662 GO:0008509 GO:0006790 GO:0016198 GO:0016319
LOC125237911	X1Ac-nBt	0.0282638	-1.34522	down-regulated	PREDICTED: Leguminivora glycinivorella counting factor associated protein D-like mRNA	PF00112	Peptidase_C1	CC		BP	GO:0042579 (microbody) GO:0001101 GO:0017144
LOC125231214	X1Ac-nBt	0.0408409	-1.36185	down-regulated	PREDICTED: Leguminivora glycinivorella ADP-ribosylation factor 4-like mRNA	PF00025	Arf	CC	MF	BP	GO:0042579 (microbody); GO:0003924 (GTPase activity) GO:0019748
LOC125231572	X1Ac-nBt	0.0321124	-1.40255	down-regulated	PREDICTED: Leguminivora glycinivorella peroxisomal membrane protein PMP34 mRNA	PF00153	Mito_carr		MF	BP	GO:0015238 GO:0005342 GO:0008509 GO:0001101 GO:0006820 GO:0015849
LOC125230981	X1Ac-nBt	0.0247333	-1.45674	down-regulated	PREDICTED: Leguminivora glycinivorella Ig-like and fibronectin type-III domain-containing protein 1 transcript	PF00041	fn3			BP	GO:0016198 GO:0016319 GO:0019216 GO:001974
LOC125234404	X1Ac-nBt	0.0370548	-1.47949	down-regulated	PREDICTED: Leguminivora glycinivorella farnesyl pyrophosphate synthase-like transcript	PF00348	polyprenyl_synt			BP	GO:0008610
LOC125236892	X1Ac-nBt	0.0408409	-1.49237	down-regulated	PREDICTED: Leguminivora glycinivorella tetraspanin-12-like mRNA	PF00335	Tetraspanin	CC			GO:0042579 (microbody)
LOC125238198	X1Ac-nBt	0.0264963	-1.50303	down-regulated	PREDICTED: Leguminivora glycinivorella ABC transporter G family member 20-like mRNA	PF00005	ABC_tran	CC	MF	BP	GO:0042579 (microbody); GO:0005319; GO:0015238; GO:0016247 GO:0005342 GO:0008509 GO:0001101 GO:0006820 GO:0009410 GO:0015849 GO:0019748
LOC125226126	X1Ac-nBt	0.0266418	-1.50332	down-regulated	PREDICTED: Leguminivora glycinivorella transcription factor cwo transcript	PF00010	HLH			BP	GO:0001101 GO:0009410 GO:0010817
LOC125234569	X1Ac-nBt	0.0297818	-1.52221	down-regulated	PREDICTED: Leguminivora glycinivorella insulin-like growth factor-binding protein complex acid labile subunit mRNA	PF13855	LRR_8	CC	MF		GO:0044437: vacuolar part; GO:0016247
LOC125237858	X1Ac-nBt	0.0482629	-1.52825	down-regulated	PREDICTED: Leguminivora glycinivorella lipase member H-A-like mRNA	PF00151	Lipase			BP	GO:0008610
LOC125239889	X1Ac-nBt	0.0223315	-1.53583	down-regulated	PREDICTED: Leguminivora glycinivorella protein phosphatase 1 regulatory subunit 3C transcript
LOC125227264	X1Ac-nBt	0.0276112	-1.53786	down-regulated	PREDICTED: Leguminivora glycinivorella adenylate kinase isoenzyme 1-like transcript	PF00406	ADK			BP	GO:0017144
LOC125226303	X1Ac-nBt	0.0336621	-1.61095	down-regulated	PREDICTED: Leguminivora glycinivorella proton-coupled folate transporter-like transcript	PF07690	MFS_1	CC	MF		GO:0042579 (microbody); GO:0015238 GO:0005342 GO:0008509
LOC125231407	X1Ac-nBt	0.0453209	-1.64076	down-regulated	PREDICTED: Leguminivora glycinivorella superoxide dismutase [Mn], mitochondrial mRNA
LOC125241669	X1Ac-nBt	0.0435358	-1.67298	down-regulated	PREDICTED: Leguminivora glycinivorella uncharacterized LOC125241669 mRNA
LOC125227431	X1Ac-nBt	0.021878	-1.67719	down-regulated	PREDICTED: Leguminivora glycinivorella uncharacterized LOC125227431 transcript
LOC125235241	X1Ac-nBt	0.0297818	-1.68301	down-regulated	PREDICTED: Leguminivora glycinivorella uncharacterized LOC125235241 transcript
LOC125231640	X1Ac-nBt	0.0435358	-1.68792	down-regulated	PREDICTED: Leguminivora glycinivorella pancreatic lipase-related protein 2-like mRNA
LOC125230984	X1Ac-nBt	0.0482629	-1.69279	down-regulated	PREDICTED: Leguminivora glycinivorella uncharacterized LOC125230984 mRNA
LOC125235223	X1Ac-nBt	0.0338604	-1.74957	down-regulated	PREDICTED: Leguminivora glycinivorella serine/threonine-protein kinase SIK2 transcript	PF00069	Pkinase		MF	BP	GO:0016247 GO:0001101 GO:0009410 GO:0010817 GO:0019216
LOC125239914	X1Ac-nBt	0.015771	-1.75452	down-regulated	PREDICTED: Leguminivora glycinivorella vanin-like protein 2 mRNA
LOC125235642	X1Ac-nBt	0.0266418	-1.77467	down-regulated	PREDICTED: Leguminivora glycinivorella uncharacterized LOC125235642 transcript
LOC125225539	X1Ac-nBt	0.0257564	-1.83127	down-regulated	PREDICTED: Leguminivora glycinivorella gamma-interferon-inducible lysosomal thiol reductase-like mRNA
LOC125230382	X1Ac-nBt	0.0442504	-1.86352	down-regulated	PREDICTED: Leguminivora glycinivorella venom carboxylesterase-6-like mRNA	PF00135	COesterase			BP	GO:0009410 GO:0010817 GO:0017144
LOC125229293	X1Ac-nBt	0.0328631	-1.87105	down-regulated	PREDICTED: Leguminivora glycinivorella uncharacterized LOC125229293 mRNA
LOC125228785	X1Ac-nBt	0.0167352	-1.89067	down-regulated	PREDICTED: Leguminivora glycinivorella juvenile hormone epoxide hydrolase-like mRNA					BP	GO:0008610
LOC125233426	X1Ac-nBt	0.0273423	-1.90411	down-regulated	PREDICTED: Leguminivora glycinivorella protein yellow-like mRNA
LOC125236301	X1Ac-nBt	0.0226545	-1.90785	down-regulated	PREDICTED: Leguminivora glycinivorella mevalonate kinase mRNA					BP	GO:0006790 GO:0008610
LOC125224831	X1Ac-nBt	0.0370548	-1.90996	down-regulated	PREDICTED: Leguminivora glycinivorella arylsulfatase B-like transcript	PF00884	Sulfatase	CC	MF	BP	GO:0042579 (microbody) GO:0005342 GO:0006790
LOC125238185	X1Ac-nBt	0.0135962	-1.93074	down-regulated	PREDICTED: Leguminivora glycinivorella solute carrier family 2, facilitated glucose transporter member 6-like mRNA	PF00083	Sugar_tr	CC	MF	BP	GO:0042579 (microbody) GO:0008509 GO:0001101 GO:0006820 GO:0009410 GO:0015849
LOC125227041	X1Ac-nBt	0.0243345	-1.95754	down-regulated	PREDICTED: Leguminivora glycinivorella lactase-phlorizin hydrolase-like mRNA					BP	GO:0006790 GO:0019748
LOC125238120	X1Ac-nBt	0.0226545	-1.97557	down-regulated	PREDICTED: Leguminivora glycinivorella carbonyl reductase [NADPH] 1-like mRNA	PF00106	adh_short		MF	BP	GO:0050662 GO:0004312 GO:0010817 GO:0017144 GO:0019748
LOC125232615	X1Ac-nBt	0.0431635	-2.01235	down-regulated	PREDICTED: Leguminivora glycinivorella protein NDRG3-like mRNA
LOC125234517	X1Ac-nBt	0.0135962	-2.01396	down-regulated	PREDICTED: Leguminivora glycinivorella synaptic vesicle membrane protein VAT-1 homolog-like mRNA	PF08240	ADH_N		MF	BP	GO:0050662 GO:0016903 GO:0008610
LOC125231212	X1Ac-nBt	0.0276112	-2.05548	down-regulated	PREDICTED: Leguminivora glycinivorella SET domain-containing protein SmydA-8 transcript
LOC125231549	X1Ac-nBt	0.0243345	-2.06776	down-regulated	PREDICTED: Leguminivora glycinivorella peptide methionine sulfoxide reductase mRNA
LOC125230228	X1Ac-nBt	0.0135962	-2.08851	down-regulated	PREDICTED: Leguminivora glycinivorella membrane-bound alkaline phosphatase-like transcript
LOC125234930	X1Ac-nBt	0.0482629	-2.08912	down-regulated	PREDICTED: Leguminivora glycinivorella allergen Tha p 1-like mRNA
LOC125229784	X1Ac-nBt	0.0467262	-2.09094	down-regulated	PREDICTED: Leguminivora glycinivorella juvenile hormone esterase-like mRNA	PF00135	COesterase			BP	GO:0009410 GO:0010817 GO:0017144
LOC125228160	X1Ac-nBt	0.0223315	-2.19748	down-regulated	PREDICTED: Leguminivora glycinivorella cytochrome P450 6B5-like mRNA	PF00067	p450		MF	BP	GO:0005506 GO:0016705; GO:0046906 GO:0006790 GO:0008610 GO:0009410 GO:0010817 GO:0017144 GO:0019216 GO:0019748
LOC125238723	X1Ac-nBt	0.0282638	-2.22975	down-regulated	PREDICTED: Leguminivora glycinivorella androgen-dependent TFPI-regulating protein-like transcript
LOC125229652	X1Ac-nBt	0.0223315	-2.27521	down-regulated	PREDICTED: Leguminivora glycinivorella organic cation transporter protein-like transcript	PF00083	Sugar_tr	CC	MF	BP	GO:0042579 (microbody) GO:0005342 GO:0008509 GO:0001101 GO:0006820 GO:0009410 GO:0015849
LOC125237726	X1Ac-nBt	0.0370548	-2.27911	down-regulated	PREDICTED: Leguminivora glycinivorella fatty acid synthase-like mRNA	PF03015	Sterile		MF	BP	GO:0004312 GO:0008610 GO:0019748
LOC125234708	X1Ac-nBt	0.0282638	-2.28988	down-regulated	PREDICTED: Leguminivora glycinivorella uncharacterized LOC125234708 mRNA
LOC125242592	X1Ac-nBt	0.0328631	-2.3309	down-regulated	PREDICTED: Leguminivora glycinivorella probable cytochrome P450 304a1 mRNA	PF00067	p450		MF	BP	GO:0005506 GO:0016705; GO:0046906 GO:0006790 GO:0008610 GO:0009410 GO:0010817 GO:0017144 GO:0019216 GO:0019748
LOC125238484	X1Ac-nBt	0.0276112	-2.34014	down-regulated	PREDICTED: Leguminivora glycinivorella putative fatty acyl-CoA reductase CG5065 mRNA				MF	BP	GO:0016903 GO:0008610
LOC125235889	X1Ac-nBt	0.0336621	-2.3594	down-regulated	PREDICTED: Leguminivora glycinivorella uncharacterized oxidoreductase TM	PF13561	adh_short_C2		MF		GO:0050662 GO:0004312
LOC125233971	X1Ac-nBt	0.0223315	-2.36127	down-regulated	PREDICTED: Leguminivora glycinivorella Krueppel-like factor 2 mRNA
LOC125238296	X1Ac-nBt	0.0498313	-2.36264	down-regulated	PREDICTED: Leguminivora glycinivorella facilitated trehalose transporter Tret1-like transcript
LOC125225448	X1Ac-nBt	0.0214818	-2.3763	down-regulated	PREDICTED: Leguminivora glycinivorella uncharacterized LOC125225448 mRNA
LOC125241711	X1Ac-nBt	0.044809	-2.43624	down-regulated	PREDICTED: Leguminivora glycinivorella uridine phosphorylase 1-like transcript	PF01048	PNP_UDP_1			BP	GO:0006790 GO:0017144
LOC125232184	X1Ac-nBt	0.021878	-2.4488	down-regulated	PREDICTED: Leguminivora glycinivorella glutamate decarboxylase 2-like mRNA	PF00282	Pyridoxal_deC		MF		GO:0050662
LOC125238703	X1Ac-nBt	0.013765	-2.45661	down-regulated	PREDICTED: Leguminivora glycinivorella 4-coumarate--CoA ligase 1-like transcript	PF00501	AMP-binding		MF	BP	GO:0005342 GO:0008509 GO:0006790 GO:0006820 GO:0009410 GO:0010817 GO:0010817 GO:0017144 GO:0019748
LOC125240824	X1Ac-nBt	0.039993	-2.49542	down-regulated	PREDICTED: Leguminivora glycinivorella ATP-binding cassette sub-family C member 4-like mRNA	PF00005	ABC_tran	CC	MF	BP	GO:0042579 (microbody); GO:0015238; GO:0016247 GO:0005342 GO:0008509 GO:0001101 GO:0006820 GO:0009410 GO:0015849 GO:0015849 GO:0015849 GO:0019748
LOC125236276	X1Ac-nBt	0.0240272	-2.53143	down-regulated	PREDICTED: Leguminivora glycinivorella uncharacterized LOC125236276 mRNA
LOC125230816	X1Ac-nBt	0.0282638	-2.53517	down-regulated	PREDICTED: Leguminivora glycinivorella uncharacterized LOC125230816 mRNA
LOC125233570	X1Ac-nBt	0.0481582	-2.56605	down-regulated	PREDICTED: Leguminivora glycinivorella guanylate cyclase 32E-like mRNA
LOC125235386	X1Ac-nBt	0.0167352	-2.57408	down-regulated	PREDICTED: Leguminivora glycinivorella indole-3-acetaldehyde oxidase-like transcript	PF00941	FAD_binding_5		MF	BP	GO:0005506; GO:0050662 GO:0016903 GO:0017144
LOC125232162	X1Ac-nBt	0.0223315	-2.61126	down-regulated	PREDICTED: Leguminivora glycinivorella phospholipase A1 member A-like mRNA	PF00151	Lipase			BP	GO:0008610
LOC125236566	X1Ac-nBt	0.013765	-2.65322	down-regulated	PREDICTED: Leguminivora glycinivorella apolipophorin-3-like mRNA
LOC125234408	X1Ac-nBt	0.0468828	-2.65445	down-regulated	PREDICTED: Leguminivora glycinivorella peroxisomal leader peptide-processing protease-like mRNA
LOC125232876	X1Ac-nBt	0.0243345	-2.69454	down-regulated	PREDICTED: Leguminivora glycinivorella dihydroxyacetone phosphate acyltransferase transcript	PF01553	Acyltransferase			BP	GO:0008610
LOC125233344	X1Ac-nBt	0.0223315	-2.72929	down-regulated	PREDICTED: Leguminivora glycinivorella uncharacterized LOC125233344 mRNA
LOC125242384	X1Ac-nBt	0.0240335	-2.73769	down-regulated	PREDICTED: Leguminivora glycinivorella facilitated trehalose transporter Tret1-like mRNA	PF00083	Sugar_tr	CC		BP	GO:0042579 (microbody) GO:0005342 GO:0008509 GO:0001101 GO:0006820 GO:0009410 GO:0015849
LOC125241339	X1Ac-nBt	0.0408185	-2.75056	down-regulated	PREDICTED: Leguminivora glycinivorella uncharacterized LOC125241339 mRNA
LOC125232408	X1Ac-nBt	0.0230313	-2.75677	down-regulated	PREDICTED: Leguminivora glycinivorella steroid hormone receptor ERR1-like transcript	PF00104	Hormone_recep		MF	BP	GO:0046906 GO:0001101 GO:0006820 GO:0009410 GO:0010817 GO:0015849 GO:0016319 GO:0019216
LOC125240842	X1Ac-nBt	0.0383199	-2.77269	down-regulated	PREDICTED: Leguminivora glycinivorella uncharacterized LOC125240842 mRNA
LOC125237688	X1Ac-nBt	0.0226545	-2.79322	down-regulated	PREDICTED: Leguminivora glycinivorella probable sodium-coupled neutral amino acid transporter 6 transcript	PF01490	Aa_trans	CC	MF	BP	GO:0042579 (microbody); GO:0015238 GO:0005342 GO:0008509 GO:0001101 GO:0006820 GO:0015849
LOC125235184	X1Ac-nBt	0.021878	-2.90132	down-regulated	PREDICTED: Leguminivora glycinivorella 4-coumarate--CoA ligase 3-like transcript	PF00501	AMP-binding		MF	BP	GO:0005319 GO:0005342 GO:0008509 GO:0006790 GO:0006820 GO:0009410 GO:0010817 GO:0015849 GO:0017144 GO:0019748
LOC125235715	X1Ac-nBt	0.0482629	-2.95668	down-regulated	PREDICTED: Leguminivora glycinivorella uncharacterized LOC125235715 mRNA
LOC125236011	X1Ac-nBt	0.0167352	-2.97904	down-regulated	PREDICTED: Leguminivora glycinivorella synaptic vesicle glycoprotein 2C-like mRNA	PF00083	Sugar_tr	CC		BP	GO:0042579 (microbody) GO:0005342 GO:0008509 GO:0001101 GO:0006820 GO:0009410 GO:0015849
LOC125231710	X1Ac-nBt	0.0243345	-3.03618	down-regulated	PREDICTED: Leguminivora glycinivorella fatty acid synthase-like transcript				MF	BP	GO:0004312 GO:0008610 GO:0019748
LOC125231945	X1Ac-nBt	0.0276112	-3.28601	down-regulated	PREDICTED: Leguminivora glycinivorella phospholipase A1 member A-like mRNA	PF00151	Lipase			BP	GO:0008610
LOC125238349	X1Ac-nBt	0.0240272	-3.403	down-regulated	PREDICTED: Leguminivora glycinivorella cytochrome P450 6B1-like mRNA	PF00067	p450		MF	BP	GO:0005506 GO:0016705; GO:0046906 GO:0006790 GO:0008610 GO:0009410 GO:0010817 GO:0017144 GO:0019216 GO:0019748
LOC125226426	X1Ac-nBt	0.0135962	-3.43304	down-regulated	PREDICTED: Leguminivora glycinivorella juvenile hormone acid O-methyltransferase-like mRNA
LOC125235543	X1Ac-nBt	0.0493614	-3.52261	down-regulated	PREDICTED: Leguminivora glycinivorella aldehyde oxidase 1-like transcript
LOC125224734	X1Ac-nBt	0.0135962	-3.54864	down-regulated	PREDICTED: Leguminivora glycinivorella solute carrier family 22 member 15-like mRNA	PF00083	Sugar_tr	CC		BP	GO:0042579 (microbody); GO:0005342 GO:0008509 GO:0001101 GO:0006820 GO:0009410 GO:0015849
LOC125238164	X1Ac-nBt	0.0243345	-3.61044	down-regulated	PREDICTED: Leguminivora glycinivorella cytochrome P450 6B1-like mRNA
LOC125235901	X1Ac-nBt	0.0264963	-3.69423	down-regulated	PREDICTED: Leguminivora glycinivorella peroxidase-like transcript				MF	BP	GO:0016705; GO:0046906 GO:0008610 GO:0010817 GO:0017144
LOC125226290	X1Ac-nBt	0.0188349	-3.71663	down-regulated	PREDICTED: Leguminivora glycinivorella elongation of very long chain fatty acids protein 7-like mRNA				MF	BP	GO:0004312 GO:0006790 GO:0008610
LOC125232445	X1Ac-nBt	0.0236695	-3.84873	down-regulated	PREDICTED: Leguminivora glycinivorella protein distal antenna-like mRNA
LOC125235906	X1Ac-nBt	0.0150011	-3.93293	down-regulated	PREDICTED: Leguminivora glycinivorella cytochrome P450 6B5-like mRNA	PF00067	p450		MF	BP	GO:0005506 GO:0016705; GO:0046906 GO:0006790 GO:0008610 GO:0009410 GO:0010817 GO:0017144 GO:0019216 GO:0019748
LOC125225571	X1Ac-nBt	0.0167352	-3.95682	down-regulated	PREDICTED: Leguminivora glycinivorella zonadhesin-like mRNA
LOC125226263	X1Ac-nBt	0.0282638	-3.98307	down-regulated	PREDICTED: Leguminivora glycinivorella putative uncharacterized protein DDB
LOC125228864	X1Ac-nBt	0.0243345	-4.03898	down-regulated	PREDICTED: Leguminivora glycinivorella transcriptional adapter 1-like mRNA
LOC125237139	X1Ac-nBt	0.032007	-4.04397	down-regulated	PREDICTED: Leguminivora glycinivorella clavesin-2-like transcript					BP	GO:0006820 GO:0019216
LOC125235933	X1Ac-nBt	0.013765	-4.13051	down-regulated	PREDICTED: Leguminivora glycinivorella juvenile hormone esterase-like mRNA	PF00135	COesterase			BP	GO:0009410 GO:0010817 GO:0017144
LOC125233292	X1Ac-nBt	0.0226545	-4.21129	down-regulated	PREDICTED: Leguminivora glycinivorella ceramide synthase 6-like mRNA	PF03798	TRAM_LAG1_CLN8			BP	GO:0008610
LOC125231845	X1Ac-nBt	0.0135962	-4.22601	down-regulated	PREDICTED: Leguminivora glycinivorella phospholipase A1 member A-like mRNA	PF00151	Lipase			BP	GO:0006820
LOC125240796	X1Ac-nBt	0.0263156	-4.52303	down-regulated	PREDICTED: Leguminivora glycinivorella putative fatty acyl-CoA reductase CG5065 transcript
LOC125226032	X1Ac-nBt	0.0442504	-4.52677	down-regulated	PREDICTED: Leguminivora glycinivorella 3-oxoacyl-[acyl-carrier-protein] reductase FabG-like mRNA	PF13561	adh_short_C2		MF		GO:0050662 GO:0004312
LOC125239136	X1Ac-nBt	0.0408409	-4.56784	down-regulated	PREDICTED: Leguminivora glycinivorella zinc finger protein 25-like mRNA
LOC125242731	X1Ac-nBt	0.0135962	-4.60568	down-regulated	PREDICTED: Leguminivora glycinivorella aldehyde dehydrogenase 1A1-like transcript mRNA	PF00171	Aldedh		MF	BP	GO:0050662 GO:0016903 GO:0001101 GO:0008610 GO:0010817 GO:0017144
LOC125234593	X1Ac-nBt	0.037156	-4.70615	down-regulated	PREDICTED: Leguminivora glycinivorella nose resistant to fluoxetine protein 6-like mRNA
LOC125241039	X1Ac-nBt	0.0408409	-4.76158	down-regulated	PREDICTED: Leguminivora glycinivorella facilitated trehalose transporter Tret1-like mRNA	PF00083	Sugar_tr	CC		BP	GO:0042579 (microbody) GO:0005342 GO:0008509 GO:0001101 GO:0006820 GO:0009410 GO:0015849
LOC125231815	X1Ac-nBt	0.0183219	-4.85367	down-regulated	PREDICTED: Leguminivora glycinivorella phospholipase A1 member A-like mRNA	PF00151	Lipase			BP	GO:0008610
LOC125230997	X1Ac-nBt	0.0150011	-4.94211	down-regulated	PREDICTED: Leguminivora glycinivorella pancreatic triacylglycerol lipase-like mRNA					BP	GO:0008610
LOC125237498	X1Ac-nBt	0.013765	-4.99636	down-regulated	PREDICTED: Leguminivora glycinivorella acyl-CoA Delta(11) desaturase-like transcript	PF00487	FA_desaturase		MF	BP	GO:0005506 GO:0016705 GO:0001101 GO:0008610
LOC125225741	X1Ac-nBt	0.0383199	-4.99755	down-regulated	PREDICTED: Leguminivora glycinivorella acyl-CoA Delta(11) desaturase-like mRNA	PF00487	FA_desaturase		MF	BP	GO:0005506 GO:0016705 GO:0001101
LOC125227372	X1Ac-nBt	0.013765	-5.00183	down-regulated	PREDICTED: Leguminivora glycinivorella uncharacterized LOC125227372 mRNA
LOC125229215	X1Ac-nBt	0.0171939	-5.142	down-regulated	PREDICTED: Leguminivora glycinivorella putative fatty acyl-CoA reductase CG5065 mRNA				MF	BP	GO:0016903 GO:0008610
LOC125236677	X1Ac-nBt	0.039993	-5.34248	down-regulated	PREDICTED: Leguminivora glycinivorella uncharacterized LOC125236677 mRNA
LOC125234482	X1Ac-nBt	0.0135962	-5.35046	down-regulated	PREDICTED: Leguminivora glycinivorella uncharacterized LOC125234482 mRNA
LOC125226095	X1Ac-nBt	0.0309567	-5.37108	down-regulated	PREDICTED: Leguminivora glycinivorella protein THEM6-like mRNA
LOC125224689	X1Ac-nBt	0.0135962	-5.4211	down-regulated	PREDICTED: Leguminivora glycinivorella cytochrome b5-related protein-like mRNA	PF00173	Cyt-b5		MF	BP	GO:0005506 GO:0016705; GO:0046906 GO:0001101 GO:0008610 GO:0019216
LOC125239923	X1Ac-nBt	0.0150011	-5.61237	down-regulated	PREDICTED: Leguminivora glycinivorella zonadhesin-like transcript
LOC125234045	X1Ac-nBt	0.0150011	-5.6755	down-regulated	PREDICTED: Leguminivora glycinivorella lipase 1-like mRNA	PF00561	Abhydrolase_1			BP	GO:0006790 GO:0008610 GO:0019216
LOC125224818	X1Ac-nBt	0.019094	-5.84466	down-regulated	PREDICTED: Leguminivora glycinivorella juvenile hormone acid O-methyltransferase-like mRNA
LOC125236497	X1Ac-nBt	0.0135962	-5.85668	down-regulated	PREDICTED: Leguminivora glycinivorella uncharacterized LOC125236497 mRNA	PF00650	CRAL_TRIO			BP	GO:0006820 GO:0019216
LOC125229527	X1Ac-nBt	0.0481582	-5.89803	down-regulated	PREDICTED: Leguminivora glycinivorella uncharacterized protein DDB
LOC125234101	X1Ac-nBt	0.0135962	-5.95442	down-regulated	PREDICTED: Leguminivora glycinivorella uncharacterized LOC125234101 mRNA
LOC125234046	X1Ac-nBt	0.0282638	-6.7735	down-regulated	PREDICTED: Leguminivora glycinivorella lipase 1-like mRNA	PF00561	Abhydrolase_1			BP	GO:0006790 GO:0008610 GO:0019216
LOC125226214	X1Ac-nBt	0.0307927	-6.98869	down-regulated	PREDICTED: Leguminivora glycinivorella mucin-5B-like mRNA
LOC125228963	X1Ac-nBt	0.0240335	-7.07039	down-regulated	PREDICTED: Leguminivora glycinivorella fatty acid synthase-like mRNA				MF	BP	GO:0004312 GO:0008610 GO:0019748
LOC125232216	X1Ac-nBt	0.0243345	-7.07357	down-regulated	PREDICTED: Leguminivora glycinivorella lipase member H-like mRNA	PF00151	Lipase			BP	GO:0008610
LOC125238705	X1Ac-nBt	0.0230313	-7.91619	down-regulated	PREDICTED: Leguminivora glycinivorella acyl-CoA Delta(11) desaturase-like mRNA	PF00487	FA_desaturase		MF	BP	GO:0005506 GO:0016705 GO:0001101 GO:0008610
LOC125231338	X1Ac-nBt	0.0135962	-8.21333	down-regulated	PREDICTED: Leguminivora glycinivorella uncharacterized LOC125231338 mRNA					BP	GO:0019748
LOC125239253	X1Ac-nBt	0.0135962	-8.22297	down-regulated	PREDICTED: Leguminivora glycinivorella serine/arginine-rich splicing factor 4-like mRNA
LOC125231883	X1Ac-nBt	0.0481452	-8.27367	down-regulated	PREDICTED: Leguminivora glycinivorella pancreatic lipase-related protein 2-like mRNA	PF00151	Lipase			BP	GO:0008610
LOC125234814	X1Ac-nBt	0.0167352	-8.70277	down-regulated	PREDICTED: Leguminivora glycinivorella elongation of very long chain fatty acids protein mRNA	PF01151	ELO			BP	GO:0006790 GO:0008610
LOC125238789	X1Ac-nBt	0.0243345	-8.93738	down-regulated	PREDICTED: Leguminivora glycinivorella trypsin inhibitor-like mRNA	PF00014	Kunitz_BPTI		MF	BP	GO:0046906 GO:0016198
LOC125241177	X1Ac-nBt	0.0240335	-9.15996	down-regulated	PREDICTED: Leguminivora glycinivorella luciferin 4-monooxygenase-like transcript	PF13193	AMP-binding_C		MF	BP	GO:0015849GO:0005319 GO:0005342 GO:0008509 GO:0006790 GO:0006820 GO:0009410 GO:0010817 GO:0017144 GO:0019748
LOC125236069	X1Ac-nBt	0.0248023	-9.34177	down-regulated	PREDICTED: Leguminivora glycinivorella uncharacterized LOC125236069 mRNA
LOC125233274	X1Ac-nBt	0.0223315	-12.1862	down-regulated	PREDICTED: Leguminivora glycinivorella uncharacterized oxidoreductase TM				MF		GO:0004312
LOC125239243	X1Ac-nBt	0.0243345	-12.4024	down-regulated	PREDICTED: Leguminivora glycinivorella hornerin-like mRNA	PF13561	adh_short_C2		MF		GO:0050662

## Sheet: TableS5c_DAS genes 
Table S5c: Subset of 10 from among the 204 RefSseq gene models predicted to have significant levels of differential expression between L. glycinivorella larvae exposed to Glycine max expressing Cry1Ac (X1Ac) and a non-Bt isoline (nBt) that is based on differential alternative splicing (DAS). DAS determined using the metric maximum change in percent spliced (maxdeltaPC) reported in thems of log2 f…
target	contrast	adj.pval	maxdeltaPS	log2FC	up.down	RefSeq gene annotation
LOC125225362	X1Ac-nBt	0.0293099	-0.169078	0.00738892	up-regulated	PREDICTED: Leguminivora glycinivorella ras-related protein Rab-32 transcript
LOC125226174	X1Ac-nBt	0.0048509	0.388012	-0.0727979	down-regulated	PREDICTED: Leguminivora glycinivorella 27 kDa hemolymph protein-like transcript
LOC125226620	X1Ac-nBt	0.0357816	0.419696	0.386353	up-regulated	PREDICTED: Leguminivora glycinivorella elongation of very long chain fatty acids protein 7-like transcript
LOC125227779	X1Ac-nBt	0.0369828	0.271286	-0.756336	down-regulated	PREDICTED: Leguminivora glycinivorella ecdysone-inducible protein E75 transcript
LOC125233902	X1Ac-nBt	0.0441676	0.111758	-0.177339	down-regulated	PREDICTED: Leguminivora glycinivorella probable isocitrate dehydrogenase [NAD] subunit alpha, mitochondrial transcript
LOC125235299	X1Ac-nBt	0.0154011	0.309406	0.296598	up-regulated	PREDICTED: Leguminivora glycinivorella xaa-Pro dipeptidase transcript
LOC125237008	X1Ac-nBt	0.0048509	0.304181	-1.24303	down-regulated	PREDICTED: Leguminivora glycinivorella GTP cyclohydrolase 1 transcript
LOC125240528	X1Ac-nBt	0.0379453	0.429048	-0.935175	down-regulated	PREDICTED: Leguminivora glycinivorella UDP-glucosyltransferase 2-like transcript
LOC125241077	X1Ac-nBt	0.0154011	-0.294364	-0.260983	down-regulated	PREDICTED: Leguminivora glycinivorella polyisoprenoid diphosphate/phosphate phosphohydrolase PLPP6 transcript
LOC125241652	X1Ac-nBt	0.0154011	-0.315712	0.315475	up-regulated	PREDICTED: Leguminivora glycinivorella prion-like-(Q/N-rich) domain-bearing protein 25 transcript

## Sheet: TableS5d_DTU
Table S5c: Subset of 12 from among the 204 RefSseq gene models predicted to have significant levels of differential expression between L. glycinivorella larvae exposed to Glycine max expressing Cry1Ac (X1Ac) and a non-Bt isoline (nBt) that is based on differential transcript use (DTU). DTU determined using the metric maximum change in percent spliced (deltaPC) reported in thems of log2 fold chang…
transcript	contrast	adj.pval	deltaPS	log2FC	up.down	RefSeq annotation
XM_048130088.1	X1Ac-nBt	0.00609545	0.388012	1.86121	up-regulated	PREDICTED: Leguminivora glycinivorella 27 kDa hemolymph protein-like transcript variant X1, mRNA
XM_048132113.1	X1Ac-nBt	0.0434606	0.271286	1.77656	up-regulated	PREDICTED: Leguminivora glycinivorella ecdysone-inducible protein E75 transcript variant X2, mRNA
XM_048141812.1	X1Ac-nBt	0.0293838	0.309406	1.08799	up-regulated	PREDICTED: Leguminivora glycinivorella xaa-Pro dipeptidase transcript variant X2, mRNA
XM_048143924.1	X1Ac-nBt	0.0045483	0.304181	0.572683	up-regulated	PREDICTED: Leguminivora glycinivorella GTP cyclohydrolase 1 transcript variant X3, mRNA
XM_048149297.1	X1Ac-nBt	0.0293838	0.458065	0.834458	up-regulated	PREDICTED: Leguminivora glycinivorella probable zinc-binding oxidoreductase, mitochondrial transcript variant X6, mRNA
XM_048130089.1	X1Ac-nBt	0.00609545	-0.388012	-0.952446	down-regulated	PREDICTED: Leguminivora glycinivorella 27 kDa hemolymph protein-like transcript variant X2, mRNA
XM_048141811.1	X1Ac-nBt	0.0157721	-0.302269	-1.13646	down-regulated	PREDICTED: Leguminivora glycinivorella xaa-Pro dipeptidase transcript variant X1, mRNA
XM_048143925.1	X1Ac-nBt	0.00609545	-0.292117	-2.5355	down-regulated	PREDICTED: Leguminivora glycinivorella GTP cyclohydrolase 1 transcript variant X4, mRNA
XM_048149292.1	X1Ac-nBt	0.0369279	-0.403028	-2.05388	down-regulated	PREDICTED: Leguminivora glycinivorella probable zinc-binding oxidoreductase, mitochondrial transcript variant X2, mRNA
XM_048149387.1	X1Ac-nBt	0.00999198	-0.294364	-1.82766	down-regulated	PREDICTED: Leguminivora glycinivorella polyisoprenoid diphosphate/phosphate phosphohydrolase PLPP6 transcript variant X4, mRNA
XM_048149794.1	X1Ac-nBt	0.00215351	-0.167199	-6.05931	down-regulated	PREDICTED: Leguminivora glycinivorella TLD domain-containing protein 2 transcript variant X20, mRNA
XM_048150223.1	X1Ac-nBt	0.0452671	-0.315712	-3.29272	down-regulated	PREDICTED: Leguminivora glycinivorella prion-like-(Q/N-rich) domain-bearing protein 25 transcript variant X1, mRNA

## Sheet: TableS5e_DAS+DTU
Table S5c: Two2 genes from among the 204 predicted to have significant levels of differential expression between L. glycinivorella larvae exposed to Glycine max expressing Cry1Ac (X1Ac) and a non-Bt isoline (nBt) based on both differential alternative splicing (DAS) and differential transcript use (DTU). DAS determined using the metric maximum change in percent spliced (maxdeltaPC) reported in th…
Designation	gene	transcript	contrast	adj.pval	log2FC	up.down	RefSeq gene annotation
DASonly	LOC125225362		X1Ac-nBt	0.0293099	0.00738892	up-regulated	PREDICTED: Leguminivora glycinivorella ras-related protein Rab-32 transcript
DASonly	LOC125226174		X1Ac-nBt	0.0048509	-0.0727979	down-regulated	PREDICTED: Leguminivora glycinivorella 27 kDa hemolymph protein-like transcript
DTE&DTU	LOC125226174	XM_048130088.1	X1Ac-nBt	0.00609545	1.86121	up-regulated	PREDICTED: Leguminivora glycinivorella 27 kDa hemolymph protein-like transcript variant X1, mRNA
DTUonly	LOC125226174	XM_048130089.1	X1Ac-nBt	0.00609545	-0.952446	down-regulated	PREDICTED: Leguminivora glycinivorella 27 kDa hemolymph protein-like transcript variant X2, mRNA
DASonly	LOC125226620		X1Ac-nBt	0.0357816	0.386353	up-regulated	PREDICTED: Leguminivora glycinivorella elongation of very long chain fatty acids protein 7-like transcript
DASonly	LOC125227779		X1Ac-nBt	0.0369828	-0.756336	down-regulated	PREDICTED: Leguminivora glycinivorella ecdysone-inducible protein E75 transcript
DTUonly	LOC125227779	XM_048132113.1	X1Ac-nBt	0.0434606	1.77656	up-regulated	PREDICTED: Leguminivora glycinivorella ecdysone-inducible protein E75 transcript variant X2, mRNA
DASonly	LOC125233902		X1Ac-nBt	0.0441676	-0.177339	down-regulated	PREDICTED: Leguminivora glycinivorella probable isocitrate dehydrogenase [NAD] subunit alpha, mitochondrial transcript
DASonly	LOC125235299		X1Ac-nBt	0.0154011	0.296598	up-regulated	PREDICTED: Leguminivora glycinivorella xaa-Pro dipeptidase transcript
DTUonly	LOC125235299	XM_048141811.1	X1Ac-nBt	0.0157721	-1.13646	down-regulated	PREDICTED: Leguminivora glycinivorella xaa-Pro dipeptidase transcript variant X1, mRNA
DTUonly	LOC125235299	XM_048141812.1	X1Ac-nBt	0.0293838	1.08799	up-regulated	PREDICTED: Leguminivora glycinivorella xaa-Pro dipeptidase transcript variant X2, mRNA
DGE&DAS	LOC125237008		X1Ac-nBt	0.0048509	-1.24303	down-regulated	PREDICTED: Leguminivora glycinivorella GTP cyclohydrolase 1 transcript
DTUonly	LOC125237008	XM_048143924.1	X1Ac-nBt	0.0045483	0.572683	up-regulated	PREDICTED: Leguminivora glycinivorella GTP cyclohydrolase 1 transcript variant X3, mRNA
DTE&DTU	LOC125237008	XM_048143925.1	X1Ac-nBt	0.00609545	-2.5355	down-regulated	PREDICTED: Leguminivora glycinivorella GTP cyclohydrolase 1 transcript variant X4, mRNA
DASonly	LOC125240528		X1Ac-nBt	0.0379453	-0.935175	down-regulated	PREDICTED: Leguminivora glycinivorella UDP-glucosyltransferase 2-like transcript
DTUonly	LOC125241023	XM_048149292.1	X1Ac-nBt	0.0369279	-2.05388	down-regulated	PREDICTED: Leguminivora glycinivorella probable zinc-binding oxidoreductase, mitochondrial transcript variant X2, mRNA
DTUonly	LOC125241023	XM_048149297.1	X1Ac-nBt	0.0293838	0.834458	up-regulated	PREDICTED: Leguminivora glycinivorella probable zinc-binding oxidoreductase, mitochondrial transcript variant X6, mRNA
DASonly	LOC125241077		X1Ac-nBt	0.0154011	-0.260983	down-regulated	PREDICTED: Leguminivora glycinivorella polyisoprenoid diphosphate/phosphate phosphohydrolase PLPP6 transcript
DTUonly	LOC125241077	XM_048149387.1	X1Ac-nBt	0.00999198	-1.82766	down-regulated	PREDICTED: Leguminivora glycinivorella polyisoprenoid diphosphate/phosphate phosphohydrolase PLPP6 transcript variant X4, mRNA
DTUonly	LOC125241351	XM_048149794.1	X1Ac-nBt	0.00215351	-6.05931	down-regulated	PREDICTED: Leguminivora glycinivorella TLD domain-containing protein 2 transcript variant X20, mRNA
DASonly	LOC125241652		X1Ac-nBt	0.0154011	0.315475	up-regulated	PREDICTED: Leguminivora glycinivorella prion-like-(Q/N-rich) domain-bearing protein 25 transcript
DTUonly	LOC125241652	XM_048150223.1	X1Ac-nBt	0.0452671	-3.29272	down-regulated	PREDICTED: Leguminivora glycinivorella prion-like-(Q/N-rich) domain-bearing protein 25 transcript variant X1, mRNA
