# Supplementary material for: A chromosome-level genome assembly of the soybean pod borer: insights into larval transcriptional response to transgenic soybean expressing the pesticidal Cry1Ac protein
Source: BMC Genomics. 2024 Apr 9;25:355. doi: 10.1186/s12864-024-10216-2 (PMC11005160; doi:10.1186/s12864-024-10216-2)
Supplement: Supplementary file 11 — Additional file 11: Supplementary Table S6. DE transcripts testing statistics [file 12864_2024_10216_MOESM11_ESM.xlsx]

## Sheet: TableS6
Table S6: Gene Ontology (G) categories enriched among genes differentially expressed between 2nd instar Leguminivora glycinivorella larvae fed on Cry1Ac compared to non-Bt Glycine max; Predicted categories for cellular component (CC), biological process (BP) and molecular function (MF) categories shown across all GO levels
Category	GO ID	GO term	Go level	Z-score	P-value	FDR	#Domains (Overlaps|Group|Term|Background)	Annotated domains
CC	GO:0098805	whole membrane	1	6.58	5.04e-08	1.48e-06	26|97|300|3545	PF00004;PF00005;PF00025;PF00041;PF00067;PF00083;PF00153;PF00307;PF00335;PF00501;PF00664;PF00884;PF00916;PF01027;PF01490;PF01553;PF03015;PF03188;PF04193;PF07690;PF07993;PF08240;PF10601;PF13561;PF13602;PF13855
CC	GO:0044437	vacuolar part	2	7.9	2.23e-08	9.79e-07	15|97|95|3545	PF00005;PF00025;PF00083;PF00089;PF00112;PF00335;PF00664;PF00884;PF00916;PF01490;PF03188;PF04193;PF07690;PF10601;PF13855
CC	GO:0042579	microbody	2	7.76	7.9e-08	1.74e-06	13|97|76|3545	PF00004;PF00005;PF00106;PF00153;PF00232;PF00288;PF00501;PF01553;PF03015;PF07993;PF13193;PF13365;PF13561
CC	GO:0034081	polyketide synthase complex	3	13.47	2.46e-09	2.17e-07	6|97|7|3545	PF00109;PF00698;PF02801;PF08659;PF14765;PF16197
CC	GO:0031903	microbody membrane	3	8.86	1.47e-06	2.6e-05	6|97|15|3545	PF00004;PF00005;PF00501;PF03015;PF07993;PF13561
CC	GO:0005775	vacuolar lumen	3	8.83	1.73e-05	0.000254	4|97|7|3545	PF00089;PF00112;PF00884;PF13855
MF	GO:0036094	small molecule binding	1	8.37	9.9e-12	1.18e-09	34|100|343|3556	PF00004;PF00005;PF00009;PF00025;PF00061;PF00067;PF00069;PF00083;PF00089;PF00104;PF00105;PF00106;PF00153;PF00171;PF00201;PF00248;PF00282;PF00288;PF00307;PF00501;PF00650;PF00664;PF00679;PF00941;PF01061;PF01315;PF01799;PF02221;PF02738;PF03144;PF03450;PF08240;PF13561;PF13927
MF	GO:0043167	ion binding	1	6.52	4.73e-09	1.88e-07	43|100|647|3556	PF00002;PF00004;PF00005;PF00009;PF00025;PF00041;PF00061;PF00067;PF00069;PF00081;PF00089;PF00104;PF00105;PF00106;PF00151;PF00153;PF00171;PF00201;PF00245;PF00248;PF00282;PF00288;PF00307;PF00487;PF00501;PF00650;PF00664;PF00679;PF00941;PF01061;PF01315;PF01799;PF02738;PF02777;PF03144;PF03450;PF07679;PF08240;PF10601;PF11838;PF13561;PF13855;PF13927
MF	GO:0016491	oxidoreductase activity	1	6.06	2.27e-07	2.7e-06	28|100|357|3556	PF00067;PF00081;PF00085;PF00106;PF00109;PF00171;PF00173;PF00248;PF00307;PF00372;PF00487;PF00698;PF00941;PF01315;PF01625;PF01799;PF02738;PF02777;PF02801;PF03015;PF03098;PF03227;PF03450;PF03722;PF03723;PF07993;PF08240;PF13561
MF	GO:1901265	nucleoside phosphate binding	1	5.74	1.62e-06	1.48e-05	22|100|259|3556	PF00004;PF00005;PF00009;PF00025;PF00069;PF00106;PF00171;PF00248;PF00288;PF00307;PF00501;PF00664;PF00679;PF00941;PF01061;PF01315;PF01799;PF02738;PF03144;PF03450;PF08240;PF13561
MF	GO:0097367	carbohydrate derivative binding	1	5.31	7.05e-06	4.93e-05	21|100|261|3556	PF00002;PF00004;PF00005;PF00009;PF00025;PF00041;PF00069;PF00089;PF00151;PF00171;PF00288;PF00501;PF00664;PF00679;PF00704;PF01061;PF01607;PF03144;PF07679;PF13855;PF13927
MF	GO:0044877	protein-containing complex binding	1	4.78	7.41e-05	0.000325	15|100|173|3556	PF00002;PF00005;PF00009;PF00014;PF00041;PF00061;PF00069;PF00307;PF00335;PF00679;PF01826;PF02187;PF03144;PF13855;PF13927
MF	GO:0005102	signaling receptor binding	1	4.55	9.13e-05	0.00034	18|100|240|3556	PF00004;PF00005;PF00010;PF00069;PF00104;PF00105;PF00135;PF00307;PF00335;PF00561;PF00664;PF00704;PF01027;PF01826;PF02187;PF07679;PF13855;PF13927
MF	GO:0060089	molecular transducer activity	1	4.33	0.000259	0.000771	14|100|172|3556	PF00002;PF00041;PF00061;PF00069;PF00104;PF00105;PF00106;PF00112;PF00335;PF00561;PF07679;PF13306;PF13855;PF13927
MF	GO:0004312	fatty acid synthase activity	2	12.8	2.88e-11	1.71e-09	10|100|20|3556	PF00106;PF00109;PF00698;PF00975;PF01151;PF02801;PF08659;PF13561;PF14765;PF16197
MF	GO:0016903	oxidoreductase activity, acting on the aldehyde or oxo group of donors	2	9.77	7.59e-09	2.26e-07	10|100|32|3556	PF00171;PF00248;PF00941;PF01315;PF01799;PF02738;PF03015;PF03450;PF07993;PF08240
MF	GO:0005342	organic acid transmembrane transporter activity	2	8.4	1.07e-07	1.41e-06	10|100|41|3556	PF00005;PF00083;PF00153;PF00501;PF00664;PF00916;PF01490;PF04193;PF07690;PF13193
MF	GO:0008509	anion transmembrane transporter activity	2	6.4	4.18e-06	3.32e-05	11|100|73|3556	PF00005;PF00083;PF00153;PF00501;PF00664;PF00916;PF01490;PF04193;PF07690;PF13193;PF13855
MF	GO:0050662	coenzyme binding	2	6.17	4.95e-06	3.69e-05	12|100|89|3556	PF00106;PF00171;PF00248;PF00282;PF00307;PF00941;PF01315;PF01799;PF02738;PF03450;PF08240;PF13561
MF	GO:0005319	lipid transporter activity	2	6.83	1.35e-05	8.45e-05	7|100|30|3556	PF00005;PF00061;PF00501;PF00650;PF00664;PF01061;PF13193
MF	GO:0005506	iron ion binding	2	6.42	2.64e-05	0.000137	7|100|33|3556	PF00067;PF00487;PF00941;PF01315;PF01799;PF02738;PF03450
MF	GO:0046906	tetrapyrrole binding	2	6.18	3.97e-05	0.000189	7|100|35|3556	PF00014;PF00061;PF00067;PF00104;PF00105;PF00173;PF03098
MF	GO:0015238	drug transmembrane transporter activity	2	5.98	9.7e-05	0.00035	6|100|28|3556	PF00005;PF00153;PF00664;PF01061;PF01490;PF07690
MF	GO:0003924	GTPase activity	2	5.72	0.000146	0.000511	6|100|30|3556	PF00009;PF00025;PF00679;PF03144;PF03764;PF14492
MF	GO:0016247	channel regulator activity	2	5.48	0.000213	0.00065	6|100|32|3556	PF00005;PF00069;PF00089;PF00248;PF00664;PF13855
MF	GO:0016705	oxidoreductase activity, acting on paired donors, with incorporation or reduction of molecular oxygen	2	4.97	0.000322	0.000935	7|100|48|3556	PF00067;PF00085;PF00173;PF00248;PF00307;PF00487;PF03098
MF	GO:0004854	xanthine dehydrogenase activity	3	11.94	9.35e-08	1.39e-06	5|100|6|3556	PF00941;PF01315;PF01799;PF02738;PF03450
MF	GO:0016623	oxidoreductase activity, acting on the aldehyde or oxo group of donors, oxygen as acceptor	3	11.94	9.35e-08	1.39e-06	5|100|6|3556	PF00941;PF01315;PF01799;PF02738;PF03450
MF	GO:0043546	molybdopterin cofactor binding	3	11.94	9.35e-08	1.39e-06	5|100|6|3556	PF00941;PF01315;PF01799;PF02738;PF03450
MF	GO:0016727	oxidoreductase activity, acting on CH or CH2 groups, oxygen as acceptor	3	11.94	9.35e-08	1.39e-06	5|100|6|3556	PF00941;PF01315;PF01799;PF02738;PF03450
MF	GO:0004316	3-oxoacyl-[acyl-carrier-protein] reductase (NADPH) activity	3	11.76	5.9e-07	6.38e-06	4|100|4|3556	PF00109;PF00698;PF02801;PF13561
MF	GO:0003746	translation elongation factor activity	3	10.22	8.34e-07	8.27e-06	5|100|8|3556	PF00009;PF00679;PF03144;PF03764;PF14492
MF	GO:0008106	alcohol dehydrogenase (NADP+) activity	3	10.45	2.88e-06	2.45e-05	4|100|5|3556	PF00106;PF00248;PF08240;PF13561
MF	GO:0051537	2 iron, 2 sulfur cluster binding	3	8.15	1.08e-05	7.13e-05	5|100|12|3556	PF00941;PF01315;PF01799;PF02738;PF03450
MF	GO:0005315	inorganic phosphate transmembrane transporter activity	3	10.19	2.16e-05	0.000122	3|100|3|3556	PF00083;PF00153;PF07690
MF	GO:0008028	monocarboxylic acid transmembrane transporter activity	3	7.46	2.6e-05	0.000137	5|100|14|3556	PF00083;PF00501;PF00664;PF07690;PF13193
MF	GO:0016620	oxidoreductase activity, acting on the aldehyde or oxo group of donors, NAD or NADP as acceptor	3	7.16	3.82e-05	0.000189	5|100|15|3556	PF00171;PF00248;PF03015;PF07993;PF08240
MF	GO:0090482	vitamin transmembrane transporter activity	3	7.56	6.66e-05	0.000305	4|100|9|3556	PF00061;PF00083;PF00153;PF07690
MF	GO:0098631	cell adhesion mediator activity	3	8.74	8.46e-05	0.000325	3|100|4|3556	PF00041;PF07679;PF13927
MF	GO:0008525	phosphatidylcholine transporter activity	3	8.74	8.46e-05	0.000325	3|100|4|3556	PF00005;PF00650;PF00664
MF	GO:0070324	thyroid hormone binding	3	8.74	8.46e-05	0.000325	3|100|4|3556	PF00104;PF00105;PF00112
MF	GO:0016717	oxidoreductase activity, acting on paired donors, with oxidation of a pair of donors resulting in th	3	8.74	8.46e-05	0.000325	3|100|4|3556	PF00067;PF00173;PF00487
MF	GO:1901618	organic hydroxy compound transmembrane transporter activity	3	6.74	0.000167	0.000568	4|100|11|3556	PF00061;PF00083;PF00664;PF07690
MF	GO:0008559	xenobiotic transmembrane transporting ATPase activity	3	7.74	0.000207	0.000649	3|100|5|3556	PF00005;PF00664;PF01061
MF	GO:0015174	basic amino acid transmembrane transporter activity	3	7.74	0.000207	0.000649	3|100|5|3556	PF00153;PF01490;PF04193
MF	GO:0016229	steroid dehydrogenase activity	3	7.74	0.000207	0.000649	3|100|5|3556	PF00106;PF00248;PF13561
MF	GO:0098632	cell-cell adhesion mediator activity	4	10.19	2.16e-05	0.000122	3|100|3|3556	PF00041;PF07679;PF13927
BP	GO:0044281	small molecule metabolic process	1	8.09	2.04e-12	2.23e-10	47|104|720|4426	PF00005;PF00009;PF00061;PF00067;PF00085;PF00089;PF00104;PF00105;PF00106;PF00109;PF00153;PF00171;PF00173;PF00201;PF00232;PF00248;PF00282;PF00288;PF00348;PF00406;PF00487;PF00501;PF00561;PF00698;PF00941;PF00975;PF01048;PF01151;PF01227;PF01315;PF01553;PF01799;PF02738;PF02801;PF03015;PF03098;PF03450;PF07690;PF07993;PF08240;PF08659;PF13193;PF13561;PF13649;PF13855;PF14765;PF16197
BP	GO:0009719	response to endogenous stimulus	1	8.57	1.64e-11	1.49e-09	30|104|322|4426	PF00002;PF00005;PF00009;PF00010;PF00061;PF00069;PF00083;PF00089;PF00104;PF00105;PF00106;PF00112;PF00153;PF00201;PF00232;PF00248;PF00307;PF00335;PF00561;PF00664;PF00916;PF01061;PF01490;PF01553;PF02187;PF03144;PF07679;PF13306;PF13855;PF13927
BP	GO:0010033	response to organic substance	1	7.55	1.2e-10	7.24e-09	39|104|573|4426	PF00002;PF00004;PF00005;PF00009;PF00010;PF00014;PF00041;PF00061;PF00067;PF00069;PF00083;PF00085;PF00089;PF00104;PF00105;PF00106;PF00112;PF00151;PF00153;PF00201;PF00232;PF00248;PF00307;PF00335;PF00487;PF00561;PF00664;PF00704;PF00916;PF01061;PF01490;PF01553;PF02187;PF03098;PF03144;PF07679;PF13306;PF13855;PF13927
BP	GO:0065008	regulation of biological quality	1	6.3	1.13e-08	2.52e-07	45|104|851|4426	PF00002;PF00004;PF00005;PF00010;PF00014;PF00025;PF00041;PF00061;PF00067;PF00069;PF00078;PF00083;PF00085;PF00089;PF00104;PF00105;PF00106;PF00112;PF00135;PF00153;PF00171;PF00201;PF00248;PF00282;PF00307;PF00335;PF00501;PF00561;PF00664;PF00916;PF01061;PF01607;PF01826;PF02187;PF03098;PF03188;PF04193;PF07679;PF07690;PF09815;PF11838;PF13193;PF13561;PF13855;PF13927
BP	GO:0009058	biosynthetic process	1	5.74	5.97e-08	1.02e-06	53|104|1170|4426	PF00004;PF00005;PF00009;PF00010;PF00061;PF00067;PF00069;PF00078;PF00104;PF00105;PF00106;PF00109;PF00151;PF00153;PF00171;PF00173;PF00201;PF00248;PF00282;PF00288;PF00348;PF00406;PF00487;PF00501;PF00561;PF00679;PF00698;PF00975;PF01048;PF01061;PF01151;PF01227;PF01553;PF01826;PF02801;PF03015;PF03098;PF03144;PF03764;PF03798;PF07679;PF07993;PF08240;PF08659;PF13193;PF13561;PF13602;PF13649;PF13855;PF13927…
BP	GO:0009056	catabolic process	1	6.15	6.96e-08	1.15e-06	35|104|592|4426	PF00004;PF00005;PF00009;PF00061;PF00067;PF00069;PF00085;PF00089;PF00106;PF00112;PF00135;PF00151;PF00153;PF00171;PF00232;PF00248;PF00282;PF00288;PF00487;PF00501;PF00561;PF00704;PF00884;PF00941;PF01048;PF01315;PF01607;PF01799;PF02738;PF03098;PF03450;PF08240;PF13193;PF13561;PF13855
BP	GO:0003008	system process	1	5.74	1.75e-06	1.77e-05	22|104|309|4426	PF00002;PF00005;PF00010;PF00014;PF00041;PF00067;PF00069;PF00083;PF00089;PF00106;PF00135;PF00248;PF00307;PF00664;PF00884;PF00916;PF01607;PF03098;PF03188;PF07679;PF11838;PF13927
BP	GO:0000003	reproduction	1	5.35	3.49e-06	3.07e-05	26|104|428|4426	PF00004;PF00005;PF00009;PF00010;PF00014;PF00041;PF00069;PF00089;PF00104;PF00105;PF00106;PF00112;PF00135;PF00173;PF00307;PF00335;PF00650;PF00664;PF00916;PF02187;PF03098;PF03144;PF07679;PF13306;PF13855;PF13927
BP	GO:0051704	multi-organism process	1	5.02	7.65e-06	5.63e-05	29|104|533|4426	PF00005;PF00014;PF00041;PF00067;PF00069;PF00089;PF00104;PF00105;PF00106;PF00109;PF00135;PF00201;PF00232;PF00307;PF00335;PF00501;PF00650;PF00664;PF00698;PF00916;PF01061;PF02187;PF02221;PF02801;PF03098;PF07679;PF13306;PF13855;PF13927
BP	GO:0032879	regulation of localization	1	4.98	9.74e-06	6.98e-05	28|104|510|4426	PF00002;PF00004;PF00005;PF00010;PF00025;PF00041;PF00061;PF00067;PF00069;PF00085;PF00104;PF00105;PF00112;PF00135;PF00153;PF00248;PF00307;PF00335;PF00501;PF00561;PF00664;PF00884;PF01027;PF01061;PF03188;PF07679;PF13855;PF13927
BP	GO:0033036	macromolecule localization	1	4.7	3.07e-05	0.000164	25|104|453|4426	PF00004;PF00005;PF00025;PF00041;PF00061;PF00069;PF00085;PF00104;PF00105;PF00135;PF00153;PF00248;PF00307;PF00335;PF00501;PF00650;PF00664;PF00704;PF01061;PF02221;PF03798;PF07679;PF13193;PF13855;PF13927
BP	GO:0009628	response to abiotic stimulus	1	4.68	3.9e-05	0.000204	23|104|402|4426	PF00004;PF00005;PF00010;PF00014;PF00041;PF00067;PF00069;PF00083;PF00085;PF00089;PF00104;PF00105;PF00171;PF00232;PF00282;PF00307;PF00664;PF00704;PF00916;PF07679;PF13365;PF13855;PF13927
BP	GO:0040007	growth	1	5.11	4.86e-05	0.000245	13|104|153|4426	PF00009;PF00014;PF00041;PF00061;PF00069;PF00104;PF00105;PF00173;PF03096;PF03144;PF07679;PF13855;PF13927
BP	GO:0006950	response to stress	1	4.23	6.22e-05	0.000278	38|104|890|4426	PF00002;PF00004;PF00005;PF00010;PF00041;PF00061;PF00067;PF00069;PF00081;PF00083;PF00085;PF00089;PF00104;PF00105;PF00153;PF00171;PF00232;PF00248;PF00307;PF00372;PF00501;PF00664;PF00704;PF00916;PF01061;PF01625;PF01826;PF02187;PF02221;PF02777;PF03098;PF03722;PF03723;PF07679;PF13193;PF13365;PF13855;PF13927
BP	GO:1901360	organic cyclic compound metabolic process	1	4.08	6.7e-05	0.000292	49|104|1290|4426	PF00004;PF00009;PF00010;PF00014;PF00041;PF00067;PF00078;PF00089;PF00104;PF00105;PF00106;PF00109;PF00153;PF00171;PF00201;PF00248;PF00282;PF00288;PF00307;PF00348;PF00372;PF00406;PF00501;PF00665;PF00698;PF00941;PF00975;PF01048;PF01151;PF01227;PF01315;PF01799;PF02738;PF02801;PF03098;PF03450;PF03722;PF03723;PF04410;PF05022;PF07690;PF08240;PF08659;PF13193;PF13561;PF13649;PF13855;PF14765;PF16197
BP	GO:0007417	central nervous system development	1	4.83	7.83e-05	0.000336	14|104|183|4426	PF00002;PF00010;PF00041;PF00061;PF00104;PF00105;PF00307;PF00406;PF01027;PF02187;PF03798;PF07679;PF13855;PF13927
BP	GO:0051716	cellular response to stimulus	1	4.05	8.7e-05	0.000359	45|104|1153|4426	PF00002;PF00004;PF00005;PF00009;PF00010;PF00014;PF00025;PF00041;PF00061;PF00067;PF00069;PF00081;PF00083;PF00085;PF00089;PF00104;PF00105;PF00106;PF00112;PF00135;PF00153;PF00201;PF00248;PF00307;PF00335;PF00501;PF00561;PF00664;PF00704;PF00884;PF00916;PF01061;PF01490;PF01625;PF01826;PF02187;PF02777;PF03098;PF03144;PF07679;PF08240;PF13193;PF13306;PF13855;PF13927
BP	GO:0006725	cellular aromatic compound metabolic process	1	4.01	9.29e-05	0.000381	47|104|1230|4426	PF00004;PF00009;PF00010;PF00014;PF00041;PF00067;PF00078;PF00089;PF00104;PF00105;PF00106;PF00109;PF00153;PF00171;PF00201;PF00248;PF00282;PF00288;PF00307;PF00372;PF00406;PF00501;PF00665;PF00698;PF00941;PF00975;PF01048;PF01151;PF01227;PF01315;PF01799;PF02738;PF02801;PF03098;PF03450;PF03722;PF03723;PF04410;PF05022;PF07690;PF08240;PF08659;PF13193;PF13561;PF13855;PF14765;PF16197
BP	GO:0009887	animal organ morphogenesis	1	4.64	9.54e-05	0.000385	16|104|235|4426	PF00010;PF00041;PF00069;PF00089;PF00104;PF00105;PF00112;PF00307;PF00335;PF00884;PF01826;PF02187;PF03096;PF07679;PF13855;PF13927
BP	GO:0035295	tube development	1	4.51	0.000118	0.00046	17|104|265|4426	PF00002;PF00010;PF00041;PF00069;PF00104;PF00105;PF00106;PF00112;PF00307;PF00704;PF01826;PF02187;PF03096;PF04218;PF07679;PF13855;PF13927
BP	GO:0065009	regulation of molecular function	1	4.14	0.000189	0.000665	23|104|445|4426	PF00002;PF00004;PF00010;PF00014;PF00025;PF00041;PF00067;PF00069;PF00085;PF00089;PF00104;PF00105;PF00112;PF00135;PF00201;PF00248;PF00307;PF00704;PF01027;PF07679;PF13306;PF13855;PF13927
BP	GO:0009605	response to external stimulus	1	3.91	0.000302	0.000961	26|104|552|4426	PF00002;PF00005;PF00010;PF00014;PF00041;PF00067;PF00069;PF00089;PF00104;PF00105;PF00173;PF00201;PF00232;PF00307;PF00335;PF00501;PF00664;PF00704;PF01061;PF02187;PF02221;PF03098;PF07679;PF13193;PF13855;PF13927
BP	GO:0019748	secondary metabolic process	2	18.43	3.89e-24	2.12e-21	25|104|71|4426	PF00005;PF00025;PF00041;PF00067;PF00106;PF00109;PF00201;PF00232;PF00248;PF00372;PF00501;PF00698;PF00975;PF01061;PF02801;PF03722;PF03723;PF07993;PF08240;PF08659;PF13193;PF13561;PF13602;PF14765;PF16197
BP	GO:1901615	organic hydroxy compound metabolic process	2	11.68	2.61e-15	7.11e-13	25|104|152|4426	PF00041;PF00061;PF00067;PF00106;PF00109;PF00171;PF00201;PF00248;PF00282;PF00288;PF00348;PF00372;PF00501;PF00698;PF00975;PF01227;PF02801;PF03098;PF03722;PF03723;PF08240;PF08659;PF13193;PF14765;PF16197
BP	GO:0032787	monocarboxylic acid metabolic process	2	10.68	6.82e-14	1.24e-11	25|104|174|4426	PF00005;PF00061;PF00067;PF00104;PF00105;PF00106;PF00109;PF00153;PF00171;PF00173;PF00201;PF00248;PF00282;PF00487;PF00501;PF00698;PF01151;PF02801;PF03098;PF08659;PF13193;PF13561;PF13649;PF14765;PF16197
BP	GO:0008610	lipid biosynthetic process	2	10.24	2.9e-13	3.95e-11	25|104|185|4426	PF00061;PF00067;PF00106;PF00109;PF00151;PF00171;PF00173;PF00248;PF00288;PF00348;PF00487;PF00561;PF00698;PF01151;PF01553;PF02801;PF03015;PF03098;PF03798;PF07993;PF08659;PF13561;PF13602;PF14765;PF16197
BP	GO:0009410	response to xenobiotic stimulus	2	10.85	9.25e-11	6.3e-09	13|104|52|4426	PF00005;PF00010;PF00067;PF00069;PF00083;PF00104;PF00105;PF00135;PF00201;PF00248;PF00501;PF00664;PF08240
BP	GO:0033993	response to lipid	2	9	2.23e-10	1.22e-08	19|104|138|4426	PF00005;PF00010;PF00061;PF00067;PF00069;PF00083;PF00089;PF00104;PF00105;PF00112;PF00153;PF00201;PF00248;PF00487;PF00561;PF00664;PF01061;PF07679;PF13855
BP	GO:0010817	regulation of hormone levels	2	8.76	1.08e-09	4.53e-08	17|104|118|4426	PF00002;PF00010;PF00061;PF00067;PF00069;PF00089;PF00104;PF00105;PF00106;PF00135;PF00171;PF00201;PF00248;PF00501;PF00664;PF03098;PF13561
BP	GO:0032870	cellular response to hormone stimulus	2	8.66	1.41e-09	5.51e-08	17|104|120|4426	PF00002;PF00005;PF00010;PF00069;PF00104;PF00105;PF00112;PF00153;PF00201;PF00248;PF00307;PF00561;PF00664;PF02187;PF07679;PF13306;PF13927
BP	GO:0055114	oxidation-reduction process	2	7.91	2.61e-09	8.37e-08	21|104|196|4426	PF00005;PF00061;PF00067;PF00081;PF00085;PF00104;PF00105;PF00153;PF00171;PF00248;PF00307;PF00501;PF00941;PF01315;PF01799;PF02738;PF03098;PF03370;PF03450;PF08240;PF13561
BP	GO:0015849	organic acid transport	2	9.2	3.35e-09	1.01e-07	13|104|68|4426	PF00005;PF00061;PF00083;PF00104;PF00105;PF00153;PF00501;PF00664;PF00916;PF01490;PF04193;PF07690;PF13193
BP	GO:0021700	developmental maturation	2	9.03	4.87e-09	1.4e-07	13|104|70|4426	PF00004;PF00005;PF00010;PF00014;PF00041;PF00069;PF00104;PF00105;PF00335;PF00664;PF00916;PF07679;PF13927
BP	GO:0006820	anion transport	2	8.29	5.95e-09	1.62e-07	16|104|115|4426	PF00005;PF00061;PF00083;PF00104;PF00105;PF00153;PF00501;PF00650;PF00664;PF00916;PF01061;PF01490;PF04193;PF07690;PF13193;PF13855
BP	GO:0001101	response to acid chemical	2	8.33	8.55e-09	2.12e-07	15|104|102|4426	PF00005;PF00010;PF00069;PF00083;PF00104;PF00105;PF00112;PF00153;PF00171;PF00248;PF00487;PF00664;PF01061;PF01490;PF07679
BP	GO:0062012	regulation of small molecule metabolic process	2	8.17	2.06e-08	4.16e-07	14|104|93|4426	PF00002;PF00004;PF00010;PF00041;PF00061;PF00067;PF00069;PF00104;PF00105;PF00153;PF00173;PF00201;PF00248;PF03370
BP	GO:0017144	drug metabolic process	2	6.93	3.34e-08	6.27e-07	23|104|269|4426	PF00067;PF00089;PF00106;PF00112;PF00135;PF00171;PF00248;PF00406;PF00501;PF00704;PF00941;PF01048;PF01227;PF01315;PF01607;PF01799;PF02738;PF03098;PF03450;PF08240;PF13193;PF13561;PF13649
BP	GO:0016319	mushroom body development	2	10.59	5.18e-08	9.11e-07	7|104|17|4426	PF00041;PF00104;PF00105;PF00307;PF02187;PF07679;PF13927
BP	GO:1901701	cellular response to oxygen-containing compound	2	6.97	8.01e-08	1.28e-06	19|104|195|4426	PF00002;PF00005;PF00010;PF00067;PF00069;PF00081;PF00083;PF00104;PF00105;PF00153;PF00201;PF00248;PF00664;PF00916;PF01490;PF02777;PF07679;PF13306;PF13927
BP	GO:0019216	regulation of lipid metabolic process	2	7.54	1.49e-07	2.14e-06	13|104|92|4426	PF00041;PF00061;PF00067;PF00069;PF00104;PF00105;PF00173;PF00201;PF00248;PF00561;PF00650;PF07679;PF13927
BP	GO:0046394	carboxylic acid biosynthetic process	2	6.67	1.94e-07	2.71e-06	19|104|206|4426	PF00061;PF00067;PF00106;PF00109;PF00171;PF00173;PF00282;PF00288;PF00487;PF00698;PF01048;PF01151;PF02801;PF03098;PF08659;PF13561;PF13649;PF14765;PF16197
BP	GO:1905952	regulation of lipid localization	2	8.2	3.61e-07	4.27e-06	9|104|42|4426	PF00002;PF00005;PF00061;PF00067;PF00104;PF00105;PF00501;PF00561;PF01061
BP	GO:0016198	axon choice point recognition	2	9.64	6.14e-07	7.12e-06	6|104|15|4426	PF00014;PF00041;PF00307;PF02187;PF07679;PF13927
BP	GO:0006790	sulfur compound metabolic process	2	6.6	7.05e-07	8.01e-06	15|104|141|4426	PF00067;PF00085;PF00232;PF00248;PF00288;PF00307;PF00501;PF00561;PF00884;PF01048;PF01151;PF13193;PF13561;PF13649;PF13855
BP	GO:0048732	gland development	2	7.04	1.14e-06	1.24e-05	11|104|76|4426	PF00005;PF00010;PF00041;PF00069;PF00104;PF00105;PF00201;PF00664;PF07679;PF13855;PF13927
BP	GO:1901652	response to peptide	2	7.04	1.14e-06	1.24e-05	11|104|76|4426	PF00002;PF00005;PF00069;PF00083;PF00104;PF00105;PF00664;PF01553;PF07679;PF13306;PF13927
BP	GO:0097305	response to alcohol	2	7.14	1.5e-06	1.55e-05	10|104|63|4426	PF00005;PF00067;PF00069;PF00104;PF00105;PF00201;PF00248;PF00664;PF01061;PF07679
BP	GO:0010876	lipid localization	2	6.85	2.7e-06	2.53e-05	10|104|67|4426	PF00005;PF00061;PF00104;PF00105;PF00501;PF00650;PF00664;PF01061;PF02221;PF13193
BP	GO:0006109	regulation of carbohydrate metabolic process	2	6.99	3.4e-06	3.04e-05	9|104|54|4426	PF00002;PF00010;PF00041;PF00061;PF00069;PF00104;PF00105;PF00201;PF03370
BP	GO:0022411	cellular component disassembly	2	6.58	4.64e-06	3.64e-05	10|104|71|4426	PF00004;PF00009;PF00069;PF00089;PF00112;PF00307;PF00679;PF03144;PF03764;PF14492
BP	GO:0031667	response to nutrient levels	2	5.97	4.67e-06	3.64e-05	14|104|143|4426	PF00002;PF00005;PF00010;PF00069;PF00089;PF00104;PF00105;PF00173;PF00307;PF00501;PF00664;PF01061;PF02187;PF13193
BP	GO:0061458	reproductive system development	2	6.03	5.38e-06	4.13e-05	13|104|125|4426	PF00005;PF00009;PF00010;PF00069;PF00104;PF00105;PF00112;PF00664;PF03144;PF07679;PF13306;PF13855;PF13927
BP	GO:1903034	regulation of response to wounding	2	6.87	7.44e-06	5.55e-05	8|104|45|4426	PF00010;PF00041;PF00069;PF00089;PF00335;PF07679;PF13855;PF13927
BP	GO:0010976	positive regulation of neuron projection development	2	6.87	7.44e-06	5.55e-05	8|104|45|4426	PF00004;PF00041;PF00069;PF00135;PF00307;PF02187;PF07679;PF13855
BP	GO:0006979	response to oxidative stress	2	6.1	8.67e-06	6.3e-05	11|104|93|4426	PF00010;PF00061;PF00069;PF00081;PF00085;PF00153;PF00248;PF01625;PF02777;PF03098;PF13365
BP	GO:0048511	rhythmic process	2	6.1	1.24e-05	8.18e-05	10|104|79|4426	PF00010;PF00041;PF00061;PF00069;PF00104;PF00105;PF00248;PF07679;PF13306;PF13855
BP	GO:0061387	regulation of extent of cell growth	2	6.8	1.54e-05	9.87e-05	7|104|36|4426	PF00041;PF00069;PF00307;PF02187;PF07679;PF13855;PF13927
BP	GO:0006643	membrane lipid metabolic process	2	6.16	1.65e-05	0.000103	9|104|65|4426	PF00106;PF00151;PF00173;PF00201;PF00282;PF00487;PF00884;PF01151;PF03798
BP	GO:0051188	cofactor biosynthetic process	2	5.54	1.74e-05	0.000108	13|104|139|4426	PF00106;PF00153;PF00248;PF00348;PF00501;PF00698;PF00975;PF01151;PF01227;PF13193;PF13561;PF13649;PF16197
BP	GO:0016042	lipid catabolic process	2	6.1	1.87e-05	0.000109	9|104|66|4426	PF00005;PF00061;PF00067;PF00135;PF00151;PF00153;PF00248;PF00282;PF00561
BP	GO:0050878	regulation of body fluid levels	2	5.84	2.15e-05	0.000124	10|104|84|4426	PF00005;PF00041;PF00067;PF00069;PF00089;PF00307;PF00335;PF00664;PF01826;PF07679
BP	GO:0031347	regulation of defense response	2	5.38	2.55e-05	0.00014	13|104|144|4426	PF00004;PF00041;PF00061;PF00067;PF00069;PF00089;PF00104;PF00105;PF00112;PF01826;PF07679;PF13855;PF13927
BP	GO:0071407	cellular response to organic cyclic compound	2	5.56	2.8e-05	0.000153	11|104|105|4426	PF00005;PF00010;PF00067;PF00069;PF00104;PF00105;PF00201;PF00248;PF00561;PF00664;PF00916
BP	GO:0009612	response to mechanical stimulus	2	5.86	4.52e-05	0.00023	8|104|57|4426	PF00014;PF00041;PF00089;PF00307;PF00704;PF07679;PF13855;PF13927
BP	GO:0070593	dendrite self-avoidance	2	9.6	4.96e-05	0.000246	3|104|4|4426	PF00041;PF07679;PF13927
BP	GO:0007416	synapse assembly	2	6.4	5.47e-05	0.000255	6|104|30|4426	PF00041;PF00069;PF00135;PF07679;PF13855;PF13927
BP	GO:0003014	renal system process	2	5.97	6.06e-05	0.000273	7|104|44|4426	PF00005;PF00041;PF00067;PF00083;PF00664;PF07679;PF13927
BP	GO:0002065	columnar/cuboidal epithelial cell differentiation	2	5.65	6.6e-05	0.00029	8|104|60|4426	PF00010;PF00069;PF00104;PF00105;PF00335;PF00650;PF07679;PF13927
BP	GO:0055076	transition metal ion homeostasis	2	5.65	6.6e-05	0.00029	8|104|60|4426	PF00005;PF00010;PF00014;PF00501;PF00664;PF07690;PF13193;PF13561
BP	GO:0072347	response to anesthetic	2	6.7	7.62e-05	0.000329	5|104|20|4426	PF00005;PF00069;PF00664;PF07679;PF13927
BP	GO:0060541	respiratory system development	2	5.52	8.38e-05	0.000349	8|104|62|4426	PF00010;PF00041;PF00112;PF00307;PF00704;PF01607;PF02187;PF13855
BP	GO:0048871	multicellular organismal homeostasis	2	5.46	9.42e-05	0.000383	8|104|63|4426	PF00005;PF00061;PF00067;PF00069;PF00104;PF00105;PF00112;PF00664
BP	GO:0002683	negative regulation of immune system process	2	5.4	0.000106	0.000417	8|104|64|4426	PF00010;PF00041;PF00061;PF00307;PF02187;PF07679;PF13649;PF13855
BP	GO:0071554	cell wall organization or biogenesis	2	5.2	0.000109	0.000426	9|104|82|4426	PF00069;PF00109;PF00501;PF00698;PF02801;PF08659;PF13193;PF14765;PF16197
BP	GO:0021551	central nervous system morphogenesis	2	8.51	0.000122	0.00046	3|104|5|4426	PF00041;PF07679;PF13927
BP	GO:0050770	regulation of axonogenesis	2	5.55	0.000123	0.00046	7|104|49|4426	PF00041;PF00069;PF00307;PF02187;PF07679;PF13855;PF13927
BP	GO:0002164	larval development	2	5.55	0.000123	0.00046	7|104|49|4426	PF00005;PF00307;PF00379;PF00664;PF07679;PF13855;PF13927
BP	GO:0015893	drug transport	2	5.8	0.000136	0.000504	6|104|35|4426	PF00005;PF00153;PF00664;PF01061;PF01490;PF07690
BP	GO:0003013	circulatory system process	2	5.06	0.000144	0.00053	9|104|85|4426	PF00010;PF00041;PF00067;PF00083;PF00089;PF00248;PF03098;PF07679;PF11838
BP	GO:0007292	female gamete generation	2	5.02	0.000158	0.000576	9|104|86|4426	PF00069;PF00106;PF00307;PF00335;PF00650;PF02187;PF03098;PF07679;PF13927
BP	GO:0061024	membrane organization	2	4.6	0.000163	0.000592	13|104|172|4426	PF00004;PF00005;PF00041;PF00069;PF00135;PF00153;PF00307;PF00335;PF00664;PF01553;PF07679;PF09815;PF13927
BP	GO:0030900	forebrain development	2	5.11	0.000181	0.000649	8|104|69|4426	PF00002;PF00010;PF00041;PF00104;PF00105;PF07679;PF13855;PF13927
BP	GO:0050773	regulation of dendrite development	2	5.59	0.000187	0.000665	6|104|37|4426	PF00004;PF00010;PF00041;PF00135;PF07679;PF13927
BP	GO:0007281	germ cell development	2	4.8	0.000189	0.000665	10|104|108|4426	PF00005;PF00069;PF00307;PF00335;PF00650;PF00664;PF00916;PF02187;PF07679;PF13927
BP	GO:1902284	neuron projection extension involved in neuron projection guidance	2	7.71	0.000239	0.000784	3|104|6|4426	PF00041;PF07679;PF13927
BP	GO:0050975	sensory perception of touch	2	7.71	0.000239	0.000784	3|104|6|4426	PF00041;PF07679;PF13927
BP	GO:0010771	negative regulation of cell morphogenesis involved in differentiation	2	5.84	0.000238	0.000784	5|104|25|4426	PF00010;PF00041;PF07679;PF13855;PF13927
BP	GO:0010770	positive regulation of cell morphogenesis involved in differentiation	2	5.4	0.000253	0.000821	6|104|39|4426	PF00004;PF00069;PF00307;PF02187;PF07679;PF13855
BP	GO:0045926	negative regulation of growth	2	5.11	0.000259	0.000836	7|104|55|4426	PF00041;PF00069;PF00307;PF02187;PF07679;PF13855;PF13927
BP	GO:0006732	coenzyme metabolic process	2	4.41	0.0003	0.000961	12|104|159|4426	PF00106;PF00288;PF00348;PF00501;PF00698;PF01151;PF01227;PF08240;PF13193;PF13561;PF13649;PF16197
BP	GO:0009595	detection of biotic stimulus	2	6.23	0.000322	0.000996	4|104|15|4426	PF00041;PF07679;PF13855;PF13927
BP	GO:1902533	positive regulation of intracellular signal transduction	2	4.38	0.000318	0.000996	12|104|160|4426	PF00002;PF00010;PF00061;PF00069;PF00248;PF00704;PF01490;PF03096;PF07679;PF13306;PF13855;PF13927
BP	GO:0046189	phenol-containing compound biosynthetic process	3	12.75	4.95e-11	3.85e-09	10|104|24|4426	PF00109;PF00282;PF00501;PF00698;PF00975;PF02801;PF08659;PF13193;PF14765;PF16197
BP	GO:0097066	response to thyroid hormone	3	14.57	1e-09	4.53e-08	6|104|7|4426	PF00005;PF00089;PF00112;PF00307;PF00664;PF02187
BP	GO:0030638	polyketide metabolic process	3	13.43	9.87e-10	4.53e-08	7|104|11|4426	PF00109;PF00248;PF00698;PF02801;PF08659;PF14765;PF16197
BP	GO:0046165	alcohol biosynthetic process	3	10.64	1.96e-09	7.12e-08	10|104|33|4426	PF00067;PF00106;PF00109;PF00288;PF00348;PF00698;PF01227;PF02801;PF08240;PF08659
BP	GO:1901570	fatty acid derivative biosynthetic process	3	11.81	2.56e-09	8.37e-08	8|104|18|4426	PF00061;PF00067;PF00501;PF01151;PF03015;PF03098;PF07993;PF13193
BP	GO:0006721	terpenoid metabolic process	3	11.14	7.08e-09	1.84e-07	8|104|20|4426	PF00061;PF00067;PF00106;PF00171;PF00201;PF00248;PF00348;PF08240
BP	GO:0034311	diol metabolic process	3	12.75	1.16e-08	2.52e-07	6|104|9|4426	PF00106;PF00109;PF00698;PF01227;PF02801;PF08659
BP	GO:0042181	ketone biosynthetic process	3	10.84	1.12e-08	2.52e-07	8|104|21|4426	PF00067;PF00109;PF00248;PF00348;PF00698;PF02801;PF14765;PF16197
BP	GO:0009273	peptidoglycan-based cell wall biogenesis	3	10.56	1.73e-08	3.62e-07	8|104|22|4426	PF00109;PF00501;PF00698;PF02801;PF08659;PF13193;PF14765;PF16197
BP	GO:0006805	xenobiotic metabolic process	3	10.95	3.11e-08	6.05e-07	7|104|16|4426	PF00010;PF00067;PF00104;PF00105;PF00201;PF00248;PF08240
BP	GO:1903008	organelle disassembly	3	10.59	5.18e-08	9.11e-07	7|104|17|4426	PF00004;PF00009;PF00069;PF00679;PF03144;PF03764;PF14492
BP	GO:0051384	response to glucocorticoid	3	10.25	8.31e-08	1.29e-06	7|104|18|4426	PF00005;PF00061;PF00083;PF00104;PF00105;PF00201;PF00664
BP	GO:0034308	primary alcohol metabolic process	3	10.91	1.2e-07	1.82e-06	6|104|12|4426	PF00061;PF00067;PF00106;PF00171;PF00248;PF08240
BP	GO:0055088	lipid homeostasis	3	9.19	1.49e-07	2.14e-06	8|104|28|4426	PF00010;PF00061;PF00067;PF00069;PF00104;PF00105;PF00501;PF01061
BP	GO:0009405	pathogenesis	3	10.44	2.19e-07	2.98e-06	6|104|13|4426	PF00005;PF00069;PF00109;PF00664;PF00698;PF02801
BP	GO:0034754	cellular hormone metabolic process	3	9.39	2.87e-07	3.72e-06	7|104|21|4426	PF00061;PF00067;PF00106;PF00171;PF00201;PF00248;PF13561
BP	GO:1903035	negative regulation of response to wounding	3	9.39	2.87e-07	3.72e-06	7|104|21|4426	PF00041;PF00069;PF00089;PF00335;PF07679;PF13855;PF13927
BP	GO:0001676	long-chain fatty acid metabolic process	3	11.24	3.45e-07	4.17e-06	5|104|8|4426	PF00067;PF00501;PF01151;PF03098;PF13193
BP	GO:0032988	ribonucleoprotein complex disassembly	3	11.24	3.45e-07	4.17e-06	5|104|8|4426	PF00009;PF00679;PF03144;PF03764;PF14492
BP	GO:0009698	phenylpropanoid metabolic process	3	11.24	3.45e-07	4.17e-06	5|104|8|4426	PF00067;PF00201;PF00501;PF08240;PF13193
BP	GO:0097090	presynaptic membrane organization	3	11.47	1.41e-06	1.48e-05	4|104|5|4426	PF00041;PF00135;PF07679;PF13927
BP	GO:0035385	Roundabout signaling pathway	3	11.47	1.41e-06	1.48e-05	4|104|5|4426	PF00041;PF07679;PF13855;PF13927
BP	GO:0033559	unsaturated fatty acid metabolic process	3	8.69	2.15e-06	2.09e-05	6|104|18|4426	PF00061;PF00067;PF00106;PF00173;PF00487;PF03098
BP	GO:0015908	fatty acid transport	3	8.69	2.15e-06	2.09e-05	6|104|18|4426	PF00005;PF00061;PF00104;PF00105;PF00501;PF13193
BP	GO:0072337	modified amino acid transport	3	9.45	2.69e-06	2.53e-05	5|104|11|4426	PF00005;PF00083;PF00153;PF00664;PF04193
BP	GO:0072523	purine-containing compound catabolic process	3	8.43	3.08e-06	2.85e-05	6|104|19|4426	PF00941;PF01048;PF01315;PF01799;PF02738;PF03450
BP	GO:0045834	positive regulation of lipid metabolic process	3	7.77	3.3e-06	2.99e-05	7|104|29|4426	PF00041;PF00061;PF00104;PF00105;PF00561;PF07679;PF13927
BP	GO:0046113	nucleobase catabolic process	3	9	4.52e-06	3.62e-05	5|104|12|4426	PF00941;PF01315;PF01799;PF02738;PF03450
BP	GO:0015695	organic cation transport	3	9	4.52e-06	3.62e-05	5|104|12|4426	PF00005;PF00083;PF00153;PF00664;PF07690
BP	GO:0010518	positive regulation of phospholipase activity	3	9	4.52e-06	3.62e-05	5|104|12|4426	PF00025;PF00104;PF00105;PF07679;PF13927
BP	GO:0098661	inorganic anion transmembrane transport	3	9	4.52e-06	3.62e-05	5|104|12|4426	PF00005;PF00153;PF00664;PF00916;PF07690
BP	GO:0006144	purine nucleobase metabolic process	3	9	4.52e-06	3.62e-05	5|104|12|4426	PF00941;PF01315;PF01799;PF02738;PF03450
BP	GO:0071392	cellular response to estradiol stimulus	3	9	4.52e-06	3.62e-05	5|104|12|4426	PF00005;PF00010;PF00104;PF00105;PF00664
BP	GO:0006855	drug transmembrane transport	3	8.25	1.1e-05	7.5e-05	5|104|14|4426	PF00005;PF00153;PF00664;PF01061;PF07690
BP	GO:0072348	sulfur compound transport	3	8.25	1.1e-05	7.5e-05	5|104|14|4426	PF00005;PF00153;PF00664;PF00916;PF04193
BP	GO:0006414	translational elongation	3	8.25	1.1e-05	7.5e-05	5|104|14|4426	PF00009;PF00679;PF03144;PF03764;PF14492
BP	GO:1903426	regulation of reactive oxygen species biosynthetic process	3	8.25	1.1e-05	7.5e-05	5|104|14|4426	PF00067;PF00104;PF00105;PF00153;PF13855
BP	GO:0019218	regulation of steroid metabolic process	3	7.93	1.62e-05	0.000103	5|104|15|4426	PF00067;PF00104;PF00105;PF00173;PF00248
BP	GO:0032374	regulation of cholesterol transport	3	8.9	1.87e-05	0.000109	4|104|8|4426	PF00005;PF00104;PF00105;PF01061
BP	GO:0097384	cellular lipid biosynthetic process	3	8.9	1.87e-05	0.000109	4|104|8|4426	PF00288;PF01553;PF03015;PF07993
BP	GO:0044058	regulation of digestive system process	3	8.9	1.87e-05	0.000109	4|104|8|4426	PF00005;PF00010;PF00664;PF01061
BP	GO:0006879	cellular iron ion homeostasis	3	7.17	1.79e-05	0.000109	6|104|25|4426	PF00005;PF00010;PF00501;PF00664;PF07690;PF13193
BP	GO:0062013	positive regulation of small molecule metabolic process	3	7.17	1.79e-05	0.000109	6|104|25|4426	PF00002;PF00010;PF00061;PF00069;PF00104;PF00105
BP	GO:0017001	antibiotic catabolic process	3	7.64	2.31e-05	0.000129	5|104|16|4426	PF00248;PF00501;PF03098;PF08240;PF13193
BP	GO:0032526	response to retinoic acid	3	7.64	2.31e-05	0.000129	5|104|16|4426	PF00010;PF00104;PF00105;PF00112;PF07679
BP	GO:0043255	regulation of carbohydrate biosynthetic process	3	7	2.29e-05	0.000129	6|104|26|4426	PF00002;PF00061;PF00069;PF00104;PF00105;PF03370
BP	GO:0006694	steroid biosynthetic process	3	6.84	2.89e-05	0.000156	6|104|27|4426	PF00067;PF00106;PF00248;PF00288;PF00348;PF13561
BP	GO:0097306	cellular response to alcohol	3	6.69	3.61e-05	0.000191	6|104|28|4426	PF00005;PF00067;PF00069;PF00201;PF00248;PF00664
BP	GO:0015696	ammonium transport	3	7.14	4.37e-05	0.000225	5|104|18|4426	PF00005;PF00083;PF00153;PF00664;PF07690
BP	GO:0006639	acylglycerol metabolic process	3	7.14	4.37e-05	0.000225	5|104|18|4426	PF00061;PF00151;PF00501;PF00561;PF01553
BP	GO:0001659	temperature homeostasis	3	7.87	5.42e-05	0.000255	4|104|10|4426	PF00061;PF00069;PF00104;PF00105
BP	GO:0071384	cellular response to corticosteroid stimulus	3	7.87	5.42e-05	0.000255	4|104|10|4426	PF00005;PF00201;PF00248;PF00664
BP	GO:0019290	siderophore biosynthetic process	3	7.87	5.42e-05	0.000255	4|104|10|4426	PF00501;PF00975;PF13193;PF13561
BP	GO:0098743	cell aggregation	3	7.87	5.42e-05	0.000255	4|104|10|4426	PF00005;PF00069;PF00884;PF01061
BP	GO:0030517	negative regulation of axon extension	3	7.87	5.42e-05	0.000255	4|104|10|4426	PF00041;PF07679;PF13855;PF13927
BP	GO:0021952	central nervous system projection neuron axonogenesis	3	7.87	5.42e-05	0.000255	4|104|10|4426	PF00041;PF03798;PF07679;PF13855
BP	GO:0051181	cofactor transport	3	6.91	5.82e-05	0.000264	5|104|19|4426	PF00005;PF00083;PF00153;PF00664;PF07690
BP	GO:0046579	positive regulation of Ras protein signal transduction	3	6.91	5.82e-05	0.000264	5|104|19|4426	PF00002;PF03096;PF07679;PF13855;PF13927
BP	GO:0003073	regulation of systemic arterial blood pressure	3	6.91	5.82e-05	0.000264	5|104|19|4426	PF00041;PF00067;PF00083;PF00089;PF11838
BP	GO:0048679	regulation of axon regeneration	3	7.46	8.36e-05	0.000349	4|104|11|4426	PF00041;PF00069;PF07679;PF13855
BP	GO:0006582	melanin metabolic process	3	7.46	8.36e-05	0.000349	4|104|11|4426	PF00041;PF00372;PF03722;PF03723
BP	GO:0010842	retina layer formation	3	7.46	8.36e-05	0.000349	4|104|11|4426	PF00041;PF00335;PF07679;PF13927
BP	GO:0010906	regulation of glucose metabolic process	3	6.03	9.64e-05	0.000386	6|104|33|4426	PF00041;PF00061;PF00069;PF00104;PF00105;PF03370
BP	GO:0030879	mammary gland development	3	6.51	9.81e-05	0.00039	5|104|21|4426	PF00005;PF00010;PF00104;PF00105;PF00664
BP	GO:0045852	pH elevation	3	8.51	0.000122	0.00046	3|104|5|4426	PF00005;PF00664;PF00916
BP	GO:0046686	response to cadmium ion	3	7.09	0.000123	0.00046	4|104|12|4426	PF00005;PF00069;PF00248;PF00664
BP	GO:0055081	anion homeostasis	3	6.77	0.000175	0.000631	4|104|13|4426	PF00069;PF00916;PF04193;PF07690
BP	GO:0098754	detoxification	3	5.99	0.000194	0.000668	5|104|24|4426	PF00005;PF00081;PF00664;PF02777;PF08240
BP	GO:0030148	sphingolipid biosynthetic process	3	5.99	0.000194	0.000668	5|104|24|4426	PF00106;PF00173;PF00487;PF01151;PF03798
BP	GO:0008299	isoprenoid biosynthetic process	3	5.99	0.000194	0.000668	5|104|24|4426	PF00067;PF00106;PF00171;PF00288;PF00348
BP	GO:0034122	negative regulation of toll-like receptor signaling pathway	3	7.71	0.000239	0.000784	3|104|6|4426	PF00041;PF07679;PF13855
BP	GO:0032373	positive regulation of sterol transport	3	7.71	0.000239	0.000784	3|104|6|4426	PF00005;PF00104;PF00105
BP	GO:0050728	negative regulation of inflammatory response	3	6.49	0.00024	0.000784	4|104|14|4426	PF00041;PF00061;PF00067;PF07679
BP	GO:0045638	negative regulation of myeloid cell differentiation	3	6.49	0.00024	0.000784	4|104|14|4426	PF00010;PF00307;PF02187;PF13649
BP	GO:0042753	positive regulation of circadian rhythm	3	6.49	0.00024	0.000784	4|104|14|4426	PF00010;PF00104;PF00105;PF00248
BP	GO:2000278	regulation of DNA biosynthetic process	3	6.49	0.00024	0.000784	4|104|14|4426	PF00004;PF00069;PF07679;PF13927
BP	GO:0043401	steroid hormone mediated signaling pathway	3	6.23	0.000322	0.000996	4|104|15|4426	PF00069;PF00104;PF00105;PF00561
BP	GO:0007586	digestion	3	6.23	0.000322	0.000996	4|104|15|4426	PF00005;PF00089;PF00248;PF00664
BP	GO:2001234	negative regulation of apoptotic signaling pathway	3	6.23	0.000322	0.000996	4|104|15|4426	PF00104;PF00105;PF00153;PF01027
BP	GO:0097067	cellular response to thyroid hormone stimulus	4	11.17	1.26e-05	8.18e-05	3|104|3|4426	PF00112;PF00307;PF02187
BP	GO:1904478	regulation of intestinal absorption	4	11.17	1.26e-05	8.18e-05	3|104|3|4426	PF00005;PF00664;PF01061
BP	GO:0097254	renal tubular secretion	4	11.17	1.26e-05	8.18e-05	3|104|3|4426	PF00005;PF00083;PF00664
BP	GO:0071376	cellular response to corticotropin-releasing hormone stimulus	4	9.6	4.96e-05	0.000246	3|104|4|4426	PF00002;PF00104;PF00105
BP	GO:0008611	ether lipid biosynthetic process	4	8.51	0.000122	0.00046	3|104|5|4426	PF01553;PF03015;PF07993
