# Supplementary material for: A chromosome-level genome assembly of the soybean pod borer: insights into larval transcriptional response to transgenic soybean expressing the pesticidal Cry1Ac protein
Source: BMC Genomics. 2024 Apr 9;25:355. doi: 10.1186/s12864-024-10216-2 (PMC11005160; doi:10.1186/s12864-024-10216-2)
Supplement: Supplementary file 12 — Additional file 12: Supplementary Table S7. GOsAllLevels_Significant. [file 12864_2024_10216_MOESM12_ESM.xlsx]

## Sheet: TableS7a_CC
TableS7a: Significantly differentially expressed genes (DEGs) in each significantly enriched Gene Ontology (GO) term within the GO cellular component (CC) category. The log2(fold-change), false Benjanimin Hochberg discovery rate (FDR), and direction of expression change (up- or down-regulated) in Cry1Ac exposed Leguminivora glycinivorella is shown. RefSeq gene models with Pfam descriptions overla…
										DEG
Category	GO ID	GO term	Locus	Transcript	Pfam	Description	Type	Contast	FDR	log2(FC)	Regulation
CC	GO:0044437	vacuolar part	LOC125237446	XP_48000477.1	PF00089	Trypsin	Domain	X1Ac-nBt	0.0136	2.04	up-regulated
CC	GO:0044437	vacuolar part	LOC125225455	XP_47985147.1	PF13855	LRR_8	Repeat	X1Ac-nBt	0.0136	2.85	up-regulated
CC	GO:0044437	vacuolar part	LOC125224891	XP_47984349.1	PF00112	Peptidase_C1	Domain	X1Ac-nBt	0.015	2.81	up-regulated
CC	GO:0044437	vacuolar part	LOC125235293	XP_47997762.1	PF00335	Tetraspanin	Family	X1Ac-nBt	0.0167	1.68	up-regulated
CC	GO:0044437	vacuolar part	LOC125226125	XP_47985957.1	PF07690	MFS_1	Family	X1Ac-nBt	0.0252	1.33	up-regulated
CC	GO:0044437	vacuolar part	LOC125226125	XP_47985958.1	PF07690	MFS_1	Family	X1Ac-nBt	0.0252	1.33	up-regulated
CC	GO:0044437	vacuolar part	LOC125224724	XP_47984120.1	PF00089	Trypsin	Domain	X1Ac-nBt	0.0283	1.57	up-regulated
CC	GO:0044437	vacuolar part	LOC125235440	XP_47997964.1	PF00335	Tetraspanin	Family	X1Ac-nBt	0.0283	1.14	up-regulated
CC	GO:0044437	vacuolar part	LOC125228873	XP_47989527.1	PF10601	zf-LITAF-like	Family	X1Ac-nBt	0.0283	1.06	up-regulated
CC	GO:0044437	vacuolar part	LOC125229025	XP_47989739.1	PF00335	Tetraspanin	Family	X1Ac-nBt	0.031	1.18	up-regulated
CC	GO:0044437	vacuolar part	LOC125230245	XP_47991310.1	PF00089	Trypsin	Domain	X1Ac-nBt	0.0312	1.22	up-regulated
CC	GO:0044437	vacuolar part	LOC125242091	XP_48006756.1	PF00089	Trypsin	Domain	X1Ac-nBt	0.0337	1.34	up-regulated
CC	GO:0044437	vacuolar part	LOC125235437	XP_47997961.1	PF00112	Peptidase_C1	Domain	X1Ac-nBt	0.0408	1.53	up-regulated
CC	GO:0044437	vacuolar part	LOC125237887	XP_48001078.1	PF00112	Peptidase_C1	Domain	X1Ac-nBt	0.041	1.36	up-regulated
CC	GO:0044437	vacuolar part	LOC125234772	XP_47997123.1	PF03188	Cytochrom_B561	Family	X1Ac-nBt	0.0435	2.25	up-regulated
CC	GO:0044437	vacuolar part	LOC125225454	XP_47985144.1	PF13855	LRR_8	Repeat	X1Ac-nBt	0.0475	1.53	up-regulated
CC	GO:0042579	microbody	LOC125224734	XP_47984129.1	PF00083	Sugar_tr	Family	X1Ac-nBt	0.0136	-3.55	down-regulated
CC	GO:0042579	microbody	LOC125238185	XP_48001419.1	PF00083	Sugar_tr	Family	X1Ac-nBt	0.0136	-1.93	down-regulated
CC	GO:0042579	microbody	LOC125236011	XP_47998653.1	PF00083	Sugar_tr	Family	X1Ac-nBt	0.0167	-2.98	down-regulated
CC	GO:0042579	microbody	LOC125229652	XP_47990494.1	PF00083	Sugar_tr	Family	X1Ac-nBt	0.0223	-2.28	down-regulated
CC	GO:0042579	microbody	LOC125237688	XP_48000794.1	PF01490	Aa_trans	Family	X1Ac-nBt	0.0227	-2.79	down-regulated
CC	GO:0042579	microbody	LOC125242384	XP_48007144.1	PF00083	Sugar_tr	Family	X1Ac-nBt	0.024	-2.74	down-regulated
CC	GO:0042579	microbody	LOC125238198	XP_48001427.1	PF00005	ABC_tran	Domain	X1Ac-nBt	0.0265	-1.5	down-regulated
CC	GO:0042579	microbody	LOC125237911	XP_48001104.1	PF00112	Peptidase_C1	Domain	X1Ac-nBt	0.0283	-1.35	down-regulated
CC	GO:0042579	microbody	LOC125234569	XP_47996815.1	PF13855	LRR_8	Repeat	X1Ac-nBt	0.0298	-1.52	down-regulated
CC	GO:0042579	microbody	LOC125234569	XP_47996815.1	PF13855	LRR_8	Repeat	X1Ac-nBt	0.0298	-1.52	down-regulated
CC	GO:0042579	microbody	LOC125229934	XP_47990840.1	PF00083	Sugar_tr	Family	X1Ac-nBt	0.0337	-1.14	down-regulated
CC	GO:0042579	microbody	LOC125226303	XP_47986199.1	PF07690	MFS_1	Family	X1Ac-nBt	0.0337	-1.61	down-regulated
CC	GO:0042579	microbody	LOC125224831	XP_47984265.1	PF00884	Sulfatase	Family	X1Ac-nBt	0.0371	-1.91	down-regulated
CC	GO:0042579	microbody	LOC125226143	XP_47985993.1	PF04193	PQ-loop	Repeat	X1Ac-nBt	0.0383	-1.1	down-regulated
CC	GO:0042579	microbody	LOC125226143	XP_47985993.1	PF04193	PQ-loop	Repeat	X1Ac-nBt	0.0383	-1.1	down-regulated
CC	GO:0042579	microbody	LOC125225367	XP_47985003.1	PF07690	MFS_1	Family	X1Ac-nBt	0.0383	-1.3	down-regulated
CC	GO:0042579	microbody	LOC125240824	XP_48004907.1	PF00005	ABC_tran	Domain	X1Ac-nBt	0.04	-2.5	down-regulated
CC	GO:0042579	microbody	LOC125240824	XP_48004907.1	PF00005	ABC_tran	Domain	X1Ac-nBt	0.04	-2.5	down-regulated
CC	GO:0042579	microbody	LOC125240824	XP_48004907.1	PF00664	ABC_membrane	Family	X1Ac-nBt	0.04	-2.5	down-regulated
CC	GO:0042579	microbody	LOC125240824	XP_48004907.1	PF00664	ABC_membrane	Family	X1Ac-nBt	0.04	-2.5	down-regulated
CC	GO:0042579	microbody	LOC125231214	XP_47992549.1	PF00025	Arf	Domain	X1Ac-nBt	0.0408	-1.36	down-regulated
CC	GO:0042579	microbody	LOC125241039	XP_48005278.1	PF00083	Sugar_tr	Family	X1Ac-nBt	0.0408	-4.76	down-regulated
CC	GO:0042579	microbody	LOC125236892	XP_47999767.1	PF00335	Tetraspanin	Family	X1Ac-nBt	0.0408	-1.49	down-regulated
CC	GO:0042579	microbody	LOC125233280	XP_47995189.1	PF00916	Sulfate_transp	Family	X1Ac-nBt	0.0483	-1.29	down-regulated

## Sheet: TableS7b_MF
TableS7b: Significantly differentially expressed genes (DEGs) in each significantly enriched Gene Ontology (GO) term within the GO molecular function (MF) category. The log2(fold-change), false Benjanimin Hochberg discovery rate (FDR), and direction of expression change (up- or down-regulated) in Cry1Ac exposed Leguminivora glycinivorella is shown. RefSeq gene models with Pfam descriptions overla…
										DEG
Category	GO ID	Go term	locus	Transcript	Pfam	Description	Type	Contrast	FDR	log2(FC)	Regulation
MF	GO:0003924	GTPase activity	LOC125227450	XP_47987727.1	PF00009	GTP_EFTU	Domain	X1Ac-nBt	0.034	1.23	up-regulated
MF	GO:0003924	GTPase activity	LOC125227450	XP_47987727.1	PF00679	EFG_C	Domain	X1Ac-nBt	0.034	1.23	up-regulated
MF	GO:0003924	GTPase activity	LOC125227450	XP_47987727.1	PF03144	GTP_EFTU_D2	Domain	X1Ac-nBt	0.034	1.23	up-regulated
MF	GO:0003924	GTPase activity	LOC125227450	XP_47987727.1	PF03764	EFG_IV	Domain	X1Ac-nBt	0.034	1.23	up-regulated
MF	GO:0003924	GTPase activity	LOC125227450	XP_47987727.1	PF14492	EFG_II	Domain	X1Ac-nBt	0.034	1.23	up-regulated
MF	GO:0003924	GTPase activity	LOC125231214	XP_47992549.1	PF00025	Arf	Domain	X1Ac-nBt	0.0408	-1.36	down-regulated
MF	GO:0005319	lipid transporter activity	LOC125232437	XP_47994052.1	PF00061	Lipocalin	Domain	X1Ac-nBt	0.0136	3.1	up-regulated
MF	GO:0005319	lipid transporter activity	LOC125233867	XP_47995972.1	PF00650	CRAL_TRIO	Domain	X1Ac-nBt	0.0303	-1.16	down-regulated
MF	GO:0005319	lipid transporter activity	LOC125235184	XP_47997605.1	PF00501	AMP-binding	Family	X1Ac-nBt	0.0219	-2.9	down-regulated
MF	GO:0005319	lipid transporter activity	LOC125235184	XP_47997605.1	PF13193	AMP-binding_C	Domain	X1Ac-nBt	0.0219	-2.9	down-regulated
MF	GO:0005319	lipid transporter activity	LOC125236497	XP_47999275.1	PF00650	CRAL_TRIO	Domain	X1Ac-nBt	0.0136	-5.86	down-regulated
MF	GO:0005319	lipid transporter activity	LOC125237139	XP_48000069.1	PF00650	CRAL_TRIO	Domain	X1Ac-nBt	0.032	-4.04	down-regulated
MF	GO:0005319	lipid transporter activity	LOC125238198	XP_48001427.1	PF00005	ABC_tran	Domain	X1Ac-nBt	0.0265	-1.5	down-regulated
MF	GO:0005319	lipid transporter activity	LOC125238198	XP_48001427.1	PF01061	ABC2_membrane	Family	X1Ac-nBt	0.0265	-1.5	down-regulated
MF	GO:0005319	lipid transporter activity	LOC125238703	XP_48002063.1	PF00501	AMP-binding	Family	X1Ac-nBt	0.0138	-2.46	down-regulated
MF	GO:0005319	lipid transporter activity	LOC125238703	XP_48002063.1	PF13193	AMP-binding_C	Domain	X1Ac-nBt	0.0138	-2.46	down-regulated
MF	GO:0005319	lipid transporter activity	LOC125240824	XP_48004907.1	PF00005	ABC_tran	Domain	X1Ac-nBt	0.04	-2.5	down-regulated
MF	GO:0005319	lipid transporter activity	LOC125240824	XP_48004907.1	PF00005	ABC_tran	Domain	X1Ac-nBt	0.04	-2.5	down-regulated
MF	GO:0005319	lipid transporter activity	LOC125240824	XP_48004907.1	PF00664	ABC_membrane	Family	X1Ac-nBt	0.04	-2.5	down-regulated
MF	GO:0005319	lipid transporter activity	LOC125240824	XP_48004907.1	PF00664	ABC_membrane	Family	X1Ac-nBt	0.04	-2.5	down-regulated
MF	GO:0005319	lipid transporter activity	LOC125241177	XP_48005487.1	PF00501	AMP-binding	Family	X1Ac-nBt	0.024	-9.16	down-regulated
MF	GO:0005319	lipid transporter activity	LOC125241177	XP_48005487.1	PF13193	AMP-binding_C	Domain	X1Ac-nBt	0.024	-9.16	down-regulated
MF	GO:0005506	iron ion binding	LOC125224689	XP_47984076.1	PF00487	FA_desaturase	Domain	X1Ac-nBt	0.0136	-5.42	down-regulated
MF	GO:0005506	iron ion binding	LOC125225741	XP_47985539.1	PF00487	FA_desaturase	Domain	X1Ac-nBt	0.0383	-5	down-regulated
MF	GO:0005506	iron ion binding	LOC125228160	XP_47988575.1	PF00067	p450	Domain	X1Ac-nBt	0.0223	-2.2	down-regulated
MF	GO:0005506	iron ion binding	LOC125235386	XP_47997895.1	PF00941	FAD_binding_5	Family	X1Ac-nBt	0.0167	-2.57	down-regulated
MF	GO:0005506	iron ion binding	LOC125235386	XP_47997895.1	PF01315	Ald_Xan_dh_C	Domain	X1Ac-nBt	0.0167	-2.57	down-regulated
MF	GO:0005506	iron ion binding	LOC125235386	XP_47997895.1	PF01799	Fer2_2	Domain	X1Ac-nBt	0.0167	-2.57	down-regulated
MF	GO:0005506	iron ion binding	LOC125235386	XP_47997895.1	PF02738	Ald_Xan_dh_C2	Family	X1Ac-nBt	0.0167	-2.57	down-regulated
MF	GO:0005506	iron ion binding	LOC125235386	XP_47997895.1	PF03450	CO_deh_flav_C	Domain	X1Ac-nBt	0.0167	-2.57	down-regulated
MF	GO:0005506	iron ion binding	LOC125235547	XP_47998100.1	PF00067	p450	Domain	X1Ac-nBt	0.0483	-1.16	down-regulated
MF	GO:0005506	iron ion binding	LOC125235906	XP_47998497.1	PF00067	p450	Domain	X1Ac-nBt	0.015	-3.93	down-regulated
MF	GO:0005506	iron ion binding	LOC125237498	XP_48000569.1	PF00487	FA_desaturase	Domain	X1Ac-nBt	0.0138	-5	down-regulated
MF	GO:0005506	iron ion binding	LOC125238349	XP_48001606.1	PF00067	p450	Domain	X1Ac-nBt	0.024	-3.4	down-regulated
MF	GO:0005506	iron ion binding	LOC125238705	XP_48002065.1	PF00487	FA_desaturase	Domain	X1Ac-nBt	0.023	-7.92	down-regulated
MF	GO:0005506	iron ion binding	LOC125242592	XP_48007337.1	PF00067	p450	Domain	X1Ac-nBt	0.0329	-2.33	down-regulated
MF	GO:0015238	drug transmembrane transporter activity	LOC125226125	XP_47985957.1	PF07690	MFS_1	Family	X1Ac-nBt	0.0252	1.33	up-regulated
MF	GO:0015238	drug transmembrane transporter activity	LOC125226125	XP_47985958.1	PF07690	MFS_1	Family	X1Ac-nBt	0.0252	1.33	up-regulated
MF	GO:0015238	drug transmembrane transporter activity	LOC125225367	XP_47985003.1	PF07690	MFS_1	Family	X1Ac-nBt	0.0383	-1.3	down-regulated
MF	GO:0015238	drug transmembrane transporter activity	LOC125226303	XP_47986199.1	PF07690	MFS_1	Family	X1Ac-nBt	0.0337	-1.61	down-regulated
MF	GO:0015238	drug transmembrane transporter activity	LOC125231572	XP_47992988.1	PF00153	Mito_carr	Family	X1Ac-nBt	0.0321	-1.4	down-regulated
MF	GO:0015238	drug transmembrane transporter activity	LOC125231572	XP_47992988.1	PF00153	Mito_carr	Family	X1Ac-nBt	0.0321	-1.4	down-regulated
MF	GO:0015238	drug transmembrane transporter activity	LOC125237688	XP_48000794.1	PF01490	Aa_trans	Family	X1Ac-nBt	0.0227	-2.79	down-regulated
MF	GO:0015238	drug transmembrane transporter activity	LOC125238198	XP_48001427.1	PF00005	ABC_tran	Domain	X1Ac-nBt	0.0265	-1.5	down-regulated
MF	GO:0015238	drug transmembrane transporter activity	LOC125238198	XP_48001427.1	PF01061	ABC2_membrane	Family	X1Ac-nBt	0.0265	-1.5	down-regulated
MF	GO:0015238	drug transmembrane transporter activity	LOC125240824	XP_48004907.1	PF00005	ABC_tran	Domain	X1Ac-nBt	0.04	-2.5	down-regulated
MF	GO:0015238	drug transmembrane transporter activity	LOC125240824	XP_48004907.1	PF00005	ABC_tran	Domain	X1Ac-nBt	0.04	-2.5	down-regulated
MF	GO:0015238	drug transmembrane transporter activity	LOC125240824	XP_48004907.1	PF00664	ABC_membrane	Family	X1Ac-nBt	0.04	-2.5	down-regulated
MF	GO:0015238	drug transmembrane transporter activity	LOC125240824	XP_48004907.1	PF00664	ABC_membrane	Family	X1Ac-nBt	0.04	-2.5	down-regulated
MF	GO:0016247	channel regulator activity	LOC125224724	XP_47984120.1	PF00089	Trypsin	Domain	X1Ac-nBt	0.0283	1.57	up-regulated
MF	GO:0016247	channel regulator activity	LOC125225454	XP_47985144.1	PF13855	LRR_8	Repeat	X1Ac-nBt	0.0475	1.53	up-regulated
MF	GO:0016247	channel regulator activity	LOC125225455	XP_47985147.1	PF13855	LRR_8	Repeat	X1Ac-nBt	0.0136	2.85	up-regulated
MF	GO:0016247	channel regulator activity	LOC125230245	XP_47991310.1	PF00089	Trypsin	Domain	X1Ac-nBt	0.0312	1.22	up-regulated
MF	GO:0016247	channel regulator activity	LOC125237446	XP_48000477.1	PF00089	Trypsin	Domain	X1Ac-nBt	0.0136	2.04	up-regulated
MF	GO:0016247	channel regulator activity	LOC125239753	XP_48003375.1	PF00248	Aldo_ket_red	Domain	X1Ac-nBt	0.023	1.32	up-regulated
MF	GO:0016247	channel regulator activity	LOC125242091	XP_48006756.1	PF00089	Trypsin	Domain	X1Ac-nBt	0.0337	1.34	up-regulated
MF	GO:0016247	channel regulator activity	LOC125234569	XP_47996815.1	PF13855	LRR_8	Repeat	X1Ac-nBt	0.0298	-1.52	down-regulated
MF	GO:0016247	channel regulator activity	LOC125234569	XP_47996815.1	PF13855	LRR_8	Repeat	X1Ac-nBt	0.0298	-1.52	down-regulated
MF	GO:0016247	channel regulator activity	LOC125235223	XP_47997664.1	PF00069	Pkinase	Domain	X1Ac-nBt	0.0339	-1.75	down-regulated
MF	GO:0016247	channel regulator activity	LOC125238198	XP_48001427.1	PF00005	ABC_tran	Domain	X1Ac-nBt	0.0265	-1.5	down-regulated
MF	GO:0016247	channel regulator activity	LOC125240824	XP_48004907.1	PF00005	ABC_tran	Domain	X1Ac-nBt	0.04	-2.5	down-regulated
MF	GO:0016247	channel regulator activity	LOC125240824	XP_48004907.1	PF00005	ABC_tran	Domain	X1Ac-nBt	0.04	-2.5	down-regulated
MF	GO:0016247	channel regulator activity	LOC125240824	XP_48004907.1	PF00664	ABC_membrane	Family	X1Ac-nBt	0.04	-2.5	down-regulated
MF	GO:0016247	channel regulator activity	LOC125240824	XP_48004907.1	PF00664	ABC_membrane	Family	X1Ac-nBt	0.04	-2.5	down-regulated
MF	GO		locus	trans	Pfam	gene	type	contrast	P-value	Log2(FC)	regulation
MF	GO:0016705	oxidoreductase activity, acting on paired donors, with incorporation or reduction of molecular oxyge	LOC125239753	XP_48003375.1	PF00248	Aldo_ket_red	Domain	X1Ac-nBt	0.023	1.32	up-regulated
MF	GO:0016705	oxidoreductase activity, acting on paired donors, with incorporation or reduction of molecular oxyge	LOC125242532	XP_48007243.1	PF00085	Thioredoxin	Domain	X1Ac-nBt	0.0453	2.84	up-regulated
MF	GO:0016705	oxidoreductase activity, acting on paired donors, with incorporation or reduction of molecular oxyge	LOC125224689	XP_47984076.1	PF00173	Cyt-b5	Domain	X1Ac-nBt	0.0136	-5.42	down-regulated
MF	GO:0016705	oxidoreductase activity, acting on paired donors, with incorporation or reduction of molecular oxyge	LOC125224689	XP_47984076.1	PF00487	FA_desaturase	Domain	X1Ac-nBt	0.0136	-5.42	down-regulated
MF	GO:0016705	oxidoreductase activity, acting on paired donors, with incorporation or reduction of molecular oxyge	LOC125225741	XP_47985539.1	PF00487	FA_desaturase	Domain	X1Ac-nBt	0.0383	-5	down-regulated
MF	GO:0016705	oxidoreductase activity, acting on paired donors, with incorporation or reduction of molecular oxyge	LOC125228160	XP_47988575.1	PF00067	p450	Domain	X1Ac-nBt	0.0223	-2.2	down-regulated
MF	GO:0016705	oxidoreductase activity, acting on paired donors, with incorporation or reduction of molecular oxyge	LOC125232286	XP_47993885.1	PF00307	CH	Domain	X1Ac-nBt	0.0481	-1.08	down-regulated
MF	GO:0016705	oxidoreductase activity, acting on paired donors, with incorporation or reduction of molecular oxyge	LOC125235547	XP_47998100.1	PF00067	p450	Domain	X1Ac-nBt	0.0483	-1.16	down-regulated
MF	GO:0016705	oxidoreductase activity, acting on paired donors, with incorporation or reduction of molecular oxyge	LOC125235816	XP_47998362.1	PF00307	CH	Domain	X1Ac-nBt	0.0356	-1.34	down-regulated
MF	GO:0016705	oxidoreductase activity, acting on paired donors, with incorporation or reduction of molecular oxyge	LOC125235901	XP_47998501.1	PF03098	An_peroxidase	Domain	X1Ac-nBt	0.0265	-3.69	down-regulated
MF	GO:0016705	oxidoreductase activity, acting on paired donors, with incorporation or reduction of molecular oxyge	LOC125235906	XP_47998497.1	PF00067	p450	Domain	X1Ac-nBt	0.015	-3.93	down-regulated
MF	GO:0016705	oxidoreductase activity, acting on paired donors, with incorporation or reduction of molecular oxyge	LOC125237498	XP_48000569.1	PF00487	FA_desaturase	Domain	X1Ac-nBt	0.0138	-5	down-regulated
MF	GO:0016705	oxidoreductase activity, acting on paired donors, with incorporation or reduction of molecular oxyge	LOC125238349	XP_48001606.1	PF00067	p450	Domain	X1Ac-nBt	0.024	-3.4	down-regulated
MF	GO:0016705	oxidoreductase activity, acting on paired donors, with incorporation or reduction of molecular oxyge	LOC125238705	XP_48002065.1	PF00487	FA_desaturase	Domain	X1Ac-nBt	0.023	-7.92	down-regulated
MF	GO:0016705	oxidoreductase activity, acting on paired donors, with incorporation or reduction of molecular oxyge	LOC125242592	XP_48007337.1	PF00067	p450	Domain	X1Ac-nBt	0.0329	-2.33	down-regulated
MF	GO:0046906	tetrapyrrole binding	LOC125229043	XP_47989768.1	PF00014	Kunitz_BPTI	Domain	X1Ac-nBt	0.0167	1.61	up-regulated
MF	GO:0046906	tetrapyrrole binding	LOC125232437	XP_47994052.1	PF00061	Lipocalin	Domain	X1Ac-nBt	0.0136	3.1	up-regulated
MF	GO:0046906	tetrapyrrole binding	LOC125238789	XP_48002189.1	PF00014	Kunitz_BPTI	Domain	X1Ac-nBt	0.0243	-8.94	down-regulated
MF	GO:0046906	tetrapyrrole binding	LOC125228160	XP_47988575.1	PF00067	p450	Domain	X1Ac-nBt	0.0223	-2.2	down-regulated
MF	GO:0046906	tetrapyrrole binding	LOC125235547	XP_47998100.1	PF00067	p450	Domain	X1Ac-nBt	0.0483	-1.16	down-regulated
MF	GO:0046906	tetrapyrrole binding	LOC125235906	XP_47998497.1	PF00067	p450	Domain	X1Ac-nBt	0.015	-3.93	down-regulated
MF	GO:0046906	tetrapyrrole binding	LOC125238349	XP_48001606.1	PF00067	p450	Domain	X1Ac-nBt	0.024	-3.4	down-regulated
MF	GO:0046906	tetrapyrrole binding	LOC125242592	XP_48007337.1	PF00067	p450	Domain	X1Ac-nBt	0.0329	-2.33	down-regulated
MF	GO:0046906	tetrapyrrole binding	LOC125232408	XP_47994015.1	PF00104	Hormone_recep	Domain	X1Ac-nBt	0.023	-2.76	down-regulated
MF	GO:0046906	tetrapyrrole binding	LOC125232408	XP_47994015.1	PF00105	zf-C4	Domain	X1Ac-nBt	0.023	-2.76	down-regulated
MF	GO:0046906	tetrapyrrole binding	LOC125224689	XP_47984076.1	PF00173	Cyt-b5	Domain	X1Ac-nBt	0.0136	-5.42	down-regulated
MF	GO:0046906	tetrapyrrole binding	LOC125235901	XP_47998501.1	PF03098	An_peroxidase	Domain	X1Ac-nBt	0.0265	-3.69	down-regulated
MF	GO:0050662	coenzyme binding	LOC125224701	XP_47984092.1	PF00106	adh_short	Domain	X1Ac-nBt	0.0266	1.19	up-regulated
MF	GO:0050662	coenzyme binding	LOC125239753	XP_48003375.1	PF00248	Aldo_ket_red	Domain	X1Ac-nBt	0.023	1.32	up-regulated
MF	GO:0050662	coenzyme binding	LOC125231229	XP_47992569.1	PF13561	adh_short_C2	Domain	X1Ac-nBt	0.0408	2.43	up-regulated
MF	GO:0050662	coenzyme binding	LOC125238120	XP_48001365.1	PF00106	adh_short	Domain	X1Ac-nBt	0.0227	-1.98	down-regulated
MF	GO:0050662	coenzyme binding	LOC125242731	XP_48007605.1	PF00171	Aldedh	Family	X1Ac-nBt	0.0136	-4.61	down-regulated
MF	GO:0050662	coenzyme binding	LOC125242731	XP_48007605.1	PF00171	Aldedh	Family	X1Ac-nBt	0.0136	-4.61	down-regulated
MF	GO:0050662	coenzyme binding	LOC125232184	XP_47993775.1	PF00282	Pyridoxal_deC	Domain	X1Ac-nBt	0.0219	-2.45	down-regulated
MF	GO:0050662	coenzyme binding	LOC125232286	XP_47993885.1	PF00307	CH	Domain	X1Ac-nBt	0.0481	-1.08	down-regulated
MF	GO:0050662	coenzyme binding	LOC125235816	XP_47998362.1	PF00307	CH	Domain	X1Ac-nBt	0.0356	-1.34	down-regulated
MF	GO:0050662	coenzyme binding	LOC125235386	XP_47997895.1	PF00941	FAD_binding_5	Family	X1Ac-nBt	0.0167	-2.57	down-regulated
MF	GO:0050662	coenzyme binding	LOC125235386	XP_47997895.1	PF01315	Ald_Xan_dh_C	Domain	X1Ac-nBt	0.0167	-2.57	down-regulated
MF	GO:0050662	coenzyme binding	LOC125235386	XP_47997895.1	PF01799	Fer2_2	Domain	X1Ac-nBt	0.0167	-2.57	down-regulated
MF	GO:0050662	coenzyme binding	LOC125235386	XP_47997895.1	PF02738	Ald_Xan_dh_C2	Family	X1Ac-nBt	0.0167	-2.57	down-regulated
MF	GO:0050662	coenzyme binding	LOC125235386	XP_47997895.1	PF03450	CO_deh_flav_C	Domain	X1Ac-nBt	0.0167	-2.57	down-regulated
MF	GO:0050662	coenzyme binding	LOC125234517	XP_47996741.1	PF08240	ADH_N	Domain	X1Ac-nBt	0.0136	-2.01	down-regulated
MF	GO:0050662	coenzyme binding	LOC125226032	XP_47985812.1	PF13561	adh_short_C2	Domain	X1Ac-nBt	0.0443	-4.53	down-regulated
MF	GO:0050662	coenzyme binding	LOC125233274	XP_47995177.1	PF13561	adh_short_C2	Domain	X1Ac-nBt	0.0223	-12.19	down-regulated
MF	GO:0050662	coenzyme binding	LOC125235889	XP_47998474.1	PF13561	adh_short_C2	Domain	X1Ac-nBt	0.0337	-2.36	down-regulated
MF	GO:0004312	fatty acid synthase activity	LOC125224701	XP_47984092.1	PF00106	adh_short	Domain	X1Ac-nBt	0.0266	1.19	up-regulated
MF	GO:0004312	fatty acid synthase activity	LOC125231229	XP_47992569.1	PF13561	adh_short_C2	Domain	X1Ac-nBt	0.0408	2.43	up-regulated
MF	GO:0004312	fatty acid synthase activity	LOC125226032	XP_47985812.1	PF13561	adh_short_C2	Domain	X1Ac-nBt	0.0443	-4.53	down-regulated
MF	GO:0004312	fatty acid synthase activity	LOC125226153	XP_47986007.1	PF01151	ELO	Family	X1Ac-nBt	0.0483	-1.08	down-regulated
MF	GO:0004312	fatty acid synthase activity	LOC125226290	XP_47986184.1	PF01151	ELO	Family	X1Ac-nBt	0.0188	-3.72	down-regulated
MF	GO:0004312	fatty acid synthase activity	LOC125228963	XP_47989655.1	PF00109	ketoacyl-synt	Domain	X1Ac-nBt	0.024	-7.07	down-regulated
MF	GO:0004312	fatty acid synthase activity	LOC125228963	XP_47989655.1	PF00698	Acyl_transf_1	Domain	X1Ac-nBt	0.024	-7.07	down-regulated
MF	GO:0004312	fatty acid synthase activity	LOC125228963	XP_47989655.1	PF02801	Ketoacyl-synt_C	Domain	X1Ac-nBt	0.024	-7.07	down-regulated
MF	GO:0004312	fatty acid synthase activity	LOC125228963	XP_47989655.1	PF16197	KAsynt_C_assoc	Family	X1Ac-nBt	0.024	-7.07	down-regulated
MF	GO:0004312	fatty acid synthase activity	LOC125231710	XP_47993204.1	PF00109	ketoacyl-synt	Domain	X1Ac-nBt	0.0243	-3.04	down-regulated
MF	GO:0004312	fatty acid synthase activity	LOC125231710	XP_47993204.1	PF00698	Acyl_transf_1	Domain	X1Ac-nBt	0.0243	-3.04	down-regulated
MF	GO:0004312	fatty acid synthase activity	LOC125231710	XP_47993204.1	PF02801	Ketoacyl-synt_C	Domain	X1Ac-nBt	0.0243	-3.04	down-regulated
MF	GO:0004312	fatty acid synthase activity	LOC125231710	XP_47993204.1	PF08659	KR	Family	X1Ac-nBt	0.0243	-3.04	down-regulated
MF	GO:0004312	fatty acid synthase activity	LOC125231710	XP_47993204.1	PF14765	PS-DH	Domain	X1Ac-nBt	0.0243	-3.04	down-regulated
MF	GO:0004312	fatty acid synthase activity	LOC125231710	XP_47993204.1	PF16197	KAsynt_C_assoc	Family	X1Ac-nBt	0.0243	-3.04	down-regulated
MF	GO:0004312	fatty acid synthase activity	LOC125233274	XP_47995177.1	PF13561	adh_short_C2	Domain	X1Ac-nBt	0.0223	-12.19	down-regulated
MF	GO:0004312	fatty acid synthase activity	LOC125234814	XP_47997177.1	PF01151	ELO	Family	X1Ac-nBt	0.0167	-8.7	down-regulated
MF	GO:0004312	fatty acid synthase activity	LOC125235889	XP_47998474.1	PF13561	adh_short_C2	Domain	X1Ac-nBt	0.0337	-2.36	down-regulated
MF	GO:0004312	fatty acid synthase activity	LOC125237726	XP_48000881.1	PF00109	ketoacyl-synt	Domain	X1Ac-nBt	0.0371	-2.28	down-regulated
MF	GO:0004312	fatty acid synthase activity	LOC125237726	XP_48000881.1	PF00698	Acyl_transf_1	Domain	X1Ac-nBt	0.0371	-2.28	down-regulated
MF	GO:0004312	fatty acid synthase activity	LOC125237726	XP_48000881.1	PF00975	Thioesterase	Domain	X1Ac-nBt	0.0371	-2.28	down-regulated
MF	GO:0004312	fatty acid synthase activity	LOC125237726	XP_48000881.1	PF02801	Ketoacyl-synt_C	Domain	X1Ac-nBt	0.0371	-2.28	down-regulated
MF	GO:0004312	fatty acid synthase activity	LOC125237726	XP_48000881.1	PF08659	KR	Family	X1Ac-nBt	0.0371	-2.28	down-regulated
MF	GO:0004312	fatty acid synthase activity	LOC125237726	XP_48000881.1	PF14765	PS-DH	Domain	X1Ac-nBt	0.0371	-2.28	down-regulated
MF	GO:0004312	fatty acid synthase activity	LOC125237726	XP_48000881.1	PF16197	KAsynt_C_assoc	Family	X1Ac-nBt	0.0371	-2.28	down-regulated
MF	GO:0004312	fatty acid synthase activity	LOC125238120	XP_48001365.1	PF00106	adh_short	Domain	X1Ac-nBt	0.0227	-1.98	down-regulated
MF	GO:0005342	organic acid transmembrane transporter activity	LOC125226125	XP_47985957.1	PF07690	MFS_1	Family	X1Ac-nBt	0.0252	1.33	up-regulated
MF	GO:0005342	organic acid transmembrane transporter activity	LOC125226125	XP_47985958.1	PF07690	MFS_1	Family	X1Ac-nBt	0.0252	1.33	up-regulated
MF	GO:0005342	organic acid transmembrane transporter activity	LOC125224734	XP_47984129.1	PF00083	Sugar_tr	Family	X1Ac-nBt	0.0136	-3.55	down-regulated
MF	GO:0005342	organic acid transmembrane transporter activity	LOC125225367	XP_47985003.1	PF07690	MFS_1	Family	X1Ac-nBt	0.0383	-1.3	down-regulated
MF	GO:0005342	organic acid transmembrane transporter activity	LOC125226143	XP_47985993.1	PF04193	PQ-loop	Repeat	X1Ac-nBt	0.0383	-1.1	down-regulated
MF	GO:0005342	organic acid transmembrane transporter activity	LOC125226143	XP_47985993.1	PF04193	PQ-loop	Repeat	X1Ac-nBt	0.0383	-1.1	down-regulated
MF	GO:0005342	organic acid transmembrane transporter activity	LOC125226303	XP_47986199.1	PF07690	MFS_1	Family	X1Ac-nBt	0.0337	-1.61	down-regulated
MF	GO:0005342	organic acid transmembrane transporter activity	LOC125229652	XP_47990494.1	PF00083	Sugar_tr	Family	X1Ac-nBt	0.0223	-2.28	down-regulated
MF	GO:0005342	organic acid transmembrane transporter activity	LOC125229934	XP_47990840.1	PF00083	Sugar_tr	Family	X1Ac-nBt	0.0337	-1.14	down-regulated
MF	GO:0005342	organic acid transmembrane transporter activity	LOC125231572	XP_47992988.1	PF00153	Mito_carr	Family	X1Ac-nBt	0.0321	-1.4	down-regulated
MF	GO:0005342	organic acid transmembrane transporter activity	LOC125231572	XP_47992988.1	PF00153	Mito_carr	Family	X1Ac-nBt	0.0321	-1.4	down-regulated
MF	GO:0005342	organic acid transmembrane transporter activity	LOC125233280	XP_47995189.1	PF00916	Sulfate_transp	Family	X1Ac-nBt	0.0483	-1.29	down-regulated
MF	GO:0005342	organic acid transmembrane transporter activity	LOC125235184	XP_47997605.1	PF00501	AMP-binding	Family	X1Ac-nBt	0.0219	-2.9	down-regulated
MF	GO:0005342	organic acid transmembrane transporter activity	LOC125235184	XP_47997605.1	PF13193	AMP-binding_C	Domain	X1Ac-nBt	0.0219	-2.9	down-regulated
MF	GO:0005342	organic acid transmembrane transporter activity	LOC125236011	XP_47998653.1	PF00083	Sugar_tr	Family	X1Ac-nBt	0.0167	-2.98	down-regulated
MF	GO:0005342	organic acid transmembrane transporter activity	LOC125237688	XP_48000794.1	PF01490	Aa_trans	Family	X1Ac-nBt	0.0227	-2.79	down-regulated
MF	GO:0005342	organic acid transmembrane transporter activity	LOC125238185	XP_48001419.1	PF00083	Sugar_tr	Family	X1Ac-nBt	0.0136	-1.93	down-regulated
MF	GO:0005342	organic acid transmembrane transporter activity	LOC125238198	XP_48001427.1	PF00005	ABC_tran	Domain	X1Ac-nBt	0.0265	-1.5	down-regulated
MF	GO:0005342	organic acid transmembrane transporter activity	LOC125238703	XP_48002063.1	PF00501	AMP-binding	Family	X1Ac-nBt	0.0138	-2.46	down-regulated
MF	GO:0005342	organic acid transmembrane transporter activity	LOC125238703	XP_48002063.1	PF13193	AMP-binding_C	Domain	X1Ac-nBt	0.0138	-2.46	down-regulated
MF	GO:0005342	organic acid transmembrane transporter activity	LOC125240824	XP_48004907.1	PF00005	ABC_tran	Domain	X1Ac-nBt	0.04	-2.5	down-regulated
MF	GO:0005342	organic acid transmembrane transporter activity	LOC125240824	XP_48004907.1	PF00005	ABC_tran	Domain	X1Ac-nBt	0.04	-2.5	down-regulated
MF	GO:0005342	organic acid transmembrane transporter activity	LOC125240824	XP_48004907.1	PF00664	ABC_membrane	Family	X1Ac-nBt	0.04	-2.5	down-regulated
MF	GO:0005342	organic acid transmembrane transporter activity	LOC125240824	XP_48004907.1	PF00664	ABC_membrane	Family	X1Ac-nBt	0.04	-2.5	down-regulated
MF	GO:0005342	organic acid transmembrane transporter activity	LOC125241039	XP_48005278.1	PF00083	Sugar_tr	Family	X1Ac-nBt	0.0408	-4.76	down-regulated
MF	GO:0005342	organic acid transmembrane transporter activity	LOC125241177	XP_48005487.1	PF00501	AMP-binding	Family	X1Ac-nBt	0.024	-9.16	down-regulated
MF	GO:0005342	organic acid transmembrane transporter activity	LOC125241177	XP_48005487.1	PF13193	AMP-binding_C	Domain	X1Ac-nBt	0.024	-9.16	down-regulated
MF	GO:0005342	organic acid transmembrane transporter activity	LOC125242384	XP_48007144.1	PF00083	Sugar_tr	Family	X1Ac-nBt	0.024	-2.74	down-regulated
MF	GO:0008509	anion transmembrane transporter activity	LOC125226125	XP_47985957.1	PF07690	MFS_1	Family	X1Ac-nBt	0.0252	1.33	up-regulated
MF	GO:0008509	anion transmembrane transporter activity	LOC125226125	XP_47985958.1	PF07690	MFS_1	Family	X1Ac-nBt	0.0252	1.33	up-regulated
MF	GO:0008509	anion transmembrane transporter activity	LOC125224734	XP_47984129.1	PF00083	Sugar_tr	Family	X1Ac-nBt	0.0136	-3.55	down-regulated
MF	GO:0008509	anion transmembrane transporter activity	LOC125225367	XP_47985003.1	PF07690	MFS_1	Family	X1Ac-nBt	0.0383	-1.3	down-regulated
MF	GO:0008509	anion transmembrane transporter activity	LOC125226143	XP_47985993.1	PF04193	PQ-loop	Repeat	X1Ac-nBt	0.0383	-1.1	down-regulated
MF	GO:0008509	anion transmembrane transporter activity	LOC125226143	XP_47985993.1	PF04193	PQ-loop	Repeat	X1Ac-nBt	0.0383	-1.1	down-regulated
MF	GO:0008509	anion transmembrane transporter activity	LOC125226303	XP_47986199.1	PF07690	MFS_1	Family	X1Ac-nBt	0.0337	-1.61	down-regulated
MF	GO:0008509	anion transmembrane transporter activity	LOC125229652	XP_47990494.1	PF00083	Sugar_tr	Family	X1Ac-nBt	0.0223	-2.28	down-regulated
MF	GO:0008509	anion transmembrane transporter activity	LOC125229934	XP_47990840.1	PF00083	Sugar_tr	Family	X1Ac-nBt	0.0337	-1.14	down-regulated
MF	GO:0008509	anion transmembrane transporter activity	LOC125231572	XP_47992988.1	PF00153	Mito_carr	Family	X1Ac-nBt	0.0321	-1.4	down-regulated
MF	GO:0008509	anion transmembrane transporter activity	LOC125231572	XP_47992988.1	PF00153	Mito_carr	Family	X1Ac-nBt	0.0321	-1.4	down-regulated
MF	GO:0008509	anion transmembrane transporter activity	LOC125233280	XP_47995189.1	PF00916	Sulfate_transp	Family	X1Ac-nBt	0.0483	-1.29	down-regulated
MF	GO:0008509	anion transmembrane transporter activity	LOC125235184	XP_47997605.1	PF00501	AMP-binding	Family	X1Ac-nBt	0.0219	-2.9	down-regulated
MF	GO:0008509	anion transmembrane transporter activity	LOC125235184	XP_47997605.1	PF13193	AMP-binding_C	Domain	X1Ac-nBt	0.0219	-2.9	down-regulated
MF	GO:0008509	anion transmembrane transporter activity	LOC125236011	XP_47998653.1	PF00083	Sugar_tr	Family	X1Ac-nBt	0.0167	-2.98	down-regulated
MF	GO:0008509	anion transmembrane transporter activity	LOC125237688	XP_48000794.1	PF01490	Aa_trans	Family	X1Ac-nBt	0.0227	-2.79	down-regulated
MF	GO:0008509	anion transmembrane transporter activity	LOC125238185	XP_48001419.1	PF00083	Sugar_tr	Family	X1Ac-nBt	0.0136	-1.93	down-regulated
MF	GO:0008509	anion transmembrane transporter activity	LOC125238198	XP_48001427.1	PF00005	ABC_tran	Domain	X1Ac-nBt	0.0265	-1.5	down-regulated
MF	GO:0008509	anion transmembrane transporter activity	LOC125238703	XP_48002063.1	PF00501	AMP-binding	Family	X1Ac-nBt	0.0138	-2.46	down-regulated
MF	GO:0008509	anion transmembrane transporter activity	LOC125238703	XP_48002063.1	PF13193	AMP-binding_C	Domain	X1Ac-nBt	0.0138	-2.46	down-regulated
MF	GO:0008509	anion transmembrane transporter activity	LOC125240824	XP_48004907.1	PF00005	ABC_tran	Domain	X1Ac-nBt	0.04	-2.5	down-regulated
MF	GO:0008509	anion transmembrane transporter activity	LOC125240824	XP_48004907.1	PF00005	ABC_tran	Domain	X1Ac-nBt	0.04	-2.5	down-regulated
MF	GO:0008509	anion transmembrane transporter activity	LOC125240824	XP_48004907.1	PF00664	ABC_membrane	Family	X1Ac-nBt	0.04	-2.5	down-regulated
MF	GO:0008509	anion transmembrane transporter activity	LOC125240824	XP_48004907.1	PF00664	ABC_membrane	Family	X1Ac-nBt	0.04	-2.5	down-regulated
MF	GO:0008509	anion transmembrane transporter activity	LOC125241039	XP_48005278.1	PF00083	Sugar_tr	Family	X1Ac-nBt	0.0408	-4.76	down-regulated
MF	GO:0008509	anion transmembrane transporter activity	LOC125241177	XP_48005487.1	PF00501	AMP-binding	Family	X1Ac-nBt	0.024	-9.16	down-regulated
MF	GO:0008509	anion transmembrane transporter activity	LOC125241177	XP_48005487.1	PF13193	AMP-binding_C	Domain	X1Ac-nBt	0.024	-9.16	down-regulated
MF	GO:0008509	anion transmembrane transporter activity	LOC125242384	XP_48007144.1	PF00083	Sugar_tr	Family	X1Ac-nBt	0.024	-2.74	down-regulated
MF	GO:0016903	oxidoreductase activity, acting on the aldehyde or oxo group of donors	LOC125239753	XP_48003375.1	PF00248	Aldo_ket_red	Domain	X1Ac-nBt	0.023	1.32	up-regulated
MF	GO:0016903	oxidoreductase activity, acting on the aldehyde or oxo group of donors	LOC125229215	XP_47989966.1	PF03015	Sterile	Family	X1Ac-nBt	0.0172	-5.14	down-regulated
MF	GO:0016903	oxidoreductase activity, acting on the aldehyde or oxo group of donors	LOC125229215	XP_47989966.1	PF07993	NAD_binding_4	Family	X1Ac-nBt	0.0172	-5.14	down-regulated
MF	GO:0016903	oxidoreductase activity, acting on the aldehyde or oxo group of donors	LOC125234517	XP_47996741.1	PF08240	ADH_N	Domain	X1Ac-nBt	0.0136	-2.01	down-regulated
MF	GO:0016903	oxidoreductase activity, acting on the aldehyde or oxo group of donors	LOC125235386	XP_47997895.1	PF00941	FAD_binding_5	Family	X1Ac-nBt	0.0167	-2.57	down-regulated
MF	GO:0016903	oxidoreductase activity, acting on the aldehyde or oxo group of donors	LOC125235386	XP_47997895.1	PF01315	Ald_Xan_dh_C	Domain	X1Ac-nBt	0.0167	-2.57	down-regulated
MF	GO:0016903	oxidoreductase activity, acting on the aldehyde or oxo group of donors	LOC125235386	XP_47997895.1	PF01799	Fer2_2	Domain	X1Ac-nBt	0.0167	-2.57	down-regulated
MF	GO:0016903	oxidoreductase activity, acting on the aldehyde or oxo group of donors	LOC125235386	XP_47997895.1	PF02738	Ald_Xan_dh_C2	Family	X1Ac-nBt	0.0167	-2.57	down-regulated
MF	GO:0016903	oxidoreductase activity, acting on the aldehyde or oxo group of donors	LOC125235386	XP_47997895.1	PF03450	CO_deh_flav_C	Domain	X1Ac-nBt	0.0167	-2.57	down-regulated
MF	GO:0016903	oxidoreductase activity, acting on the aldehyde or oxo group of donors	LOC125238484	XP_48001803.1	PF03015	Sterile	Family	X1Ac-nBt	0.0276	-2.34	down-regulated
MF	GO:0016903	oxidoreductase activity, acting on the aldehyde or oxo group of donors	LOC125238484	XP_48001803.1	PF07993	NAD_binding_4	Family	X1Ac-nBt	0.0276	-2.34	down-regulated
MF	GO:0016903	oxidoreductase activity, acting on the aldehyde or oxo group of donors	LOC125242731	XP_48007605.1	PF00171	Aldedh	Family	X1Ac-nBt	0.0136	-4.61	down-regulated
MF	GO:0016903	oxidoreductase activity, acting on the aldehyde or oxo group of donors	LOC125242731	XP_48007605.1	PF00171	Aldedh	Family	X1Ac-nBt	0.0136	-4.61	down-regulated

## Sheet: TableS7c_BP
TableS7c: Significantly differentially expressed genes (DEGs) in each significantly enriched Gene Ontology (GO) term within the GO biological process (MF) category. The log2(fold-change), false Benjanimin Hochberg discovery rate (FDR), and direction of expression change (up- or down-regulated) in Cry1Ac exposed Leguminivora glycinivorella is shown. RefSeq gene models with Pfam descriptions overla…
										DEG
Category	GO	GO term	locus	trans	Pfam	Description	Type	Contrast	FDR	log2(FC)	Regulation
BP	GO:0001101	response to acid chemical	LOC125224891	XP_47984349.1	PF00112	Peptidase_C1	Domain	X1Ac-nBt	0.015	2.81	up-regulated
BP	GO:0001101	response to acid chemical	LOC125235437	XP_47997961.1	PF00112	Peptidase_C1	Domain	X1Ac-nBt	0.0408	1.53	up-regulated
BP	GO:0001101	response to acid chemical	LOC125237887	XP_48001078.1	PF00112	Peptidase_C1	Domain	X1Ac-nBt	0.041	1.36	up-regulated
BP	GO:0001101	response to acid chemical	LOC125239753	XP_48003375.1	PF00248	Aldo_ket_red	Domain	X1Ac-nBt	0.023	1.32	up-regulated
BP	GO:0001101	response to acid chemical	LOC125224689	XP_47984076.1	PF00487	FA_desaturase	Domain	X1Ac-nBt	0.0136	-5.42	down-regulated
BP	GO:0001101	response to acid chemical	LOC125224734	XP_47984129.1	PF00083	Sugar_tr	Family	X1Ac-nBt	0.0136	-3.55	down-regulated
BP	GO:0001101	response to acid chemical	LOC125225741	XP_47985539.1	PF00487	FA_desaturase	Domain	X1Ac-nBt	0.0383	-5	down-regulated
BP	GO:0001101	response to acid chemical	LOC125226126	XP_47985960.1	PF00010	HLH	Domain	X1Ac-nBt	0.0266	-1.5	down-regulated
BP	GO:0001101	response to acid chemical	LOC125226126	XP_47985963.1	PF00010	HLH	Domain	X1Ac-nBt	0.0266	-1.5	down-regulated
BP	GO:0001101	response to acid chemical	LOC125229652	XP_47990494.1	PF00083	Sugar_tr	Family	X1Ac-nBt	0.0223	-2.28	down-regulated
BP	GO:0001101	response to acid chemical	LOC125229934	XP_47990840.1	PF00083	Sugar_tr	Family	X1Ac-nBt	0.0337	-1.14	down-regulated
BP	GO:0001101	response to acid chemical	LOC125231572	XP_47992988.1	PF00153	Mito_carr	Family	X1Ac-nBt	0.0321	-1.4	down-regulated
BP	GO:0001101	response to acid chemical	LOC125231572	XP_47992988.1	PF00153	Mito_carr	Family	X1Ac-nBt	0.0321	-1.4	down-regulated
BP	GO:0001101	response to acid chemical	LOC125232408	XP_47994015.1	PF00104	Hormone_recep	Domain	X1Ac-nBt	0.023	-2.76	down-regulated
BP	GO:0001101	response to acid chemical	LOC125232408	XP_47994015.1	PF00105	zf-C4	Domain	X1Ac-nBt	0.023	-2.76	down-regulated
BP	GO:0001101	response to acid chemical	LOC125235223	XP_47997664.1	PF00069	Pkinase	Domain	X1Ac-nBt	0.0339	-1.75	down-regulated
BP	GO:0001101	response to acid chemical	LOC125236011	XP_47998653.1	PF00083	Sugar_tr	Family	X1Ac-nBt	0.0167	-2.98	down-regulated
BP	GO:0001101	response to acid chemical	LOC125237498	XP_48000569.1	PF00487	FA_desaturase	Domain	X1Ac-nBt	0.0138	-5	down-regulated
BP	GO:0001101	response to acid chemical	LOC125237688	XP_48000794.1	PF01490	Aa_trans	Family	X1Ac-nBt	0.0227	-2.79	down-regulated
BP	GO:0001101	response to acid chemical	LOC125237911	XP_48001104.1	PF00112	Peptidase_C1	Domain	X1Ac-nBt	0.0283	-1.35	down-regulated
BP	GO:0001101	response to acid chemical	LOC125238185	XP_48001419.1	PF00083	Sugar_tr	Family	X1Ac-nBt	0.0136	-1.93	down-regulated
BP	GO:0001101	response to acid chemical	LOC125238198	XP_48001427.1	PF00005	ABC_tran	Domain	X1Ac-nBt	0.0265	-1.5	down-regulated
BP	GO:0001101	response to acid chemical	LOC125238198	XP_48001427.1	PF01061	ABC2_membrane	Family	X1Ac-nBt	0.0265	-1.5	down-regulated
BP	GO:0001101	response to acid chemical	LOC125238705	XP_48002065.1	PF00487	FA_desaturase	Domain	X1Ac-nBt	0.023	-7.92	down-regulated
BP	GO:0001101	response to acid chemical	LOC125240824	XP_48004907.1	PF00005	ABC_tran	Domain	X1Ac-nBt	0.04	-2.5	down-regulated
BP	GO:0001101	response to acid chemical	LOC125240824	XP_48004907.1	PF00005	ABC_tran	Domain	X1Ac-nBt	0.04	-2.5	down-regulated
BP	GO:0001101	response to acid chemical	LOC125240824	XP_48004907.1	PF00664	ABC_membrane	Family	X1Ac-nBt	0.04	-2.5	down-regulated
BP	GO:0001101	response to acid chemical	LOC125240824	XP_48004907.1	PF00664	ABC_membrane	Family	X1Ac-nBt	0.04	-2.5	down-regulated
BP	GO:0001101	response to acid chemical	LOC125241039	XP_48005278.1	PF00083	Sugar_tr	Family	X1Ac-nBt	0.0408	-4.76	down-regulated
BP	GO:0001101	response to acid chemical	LOC125242384	XP_48007144.1	PF00083	Sugar_tr	Family	X1Ac-nBt	0.024	-2.74	down-regulated
BP	GO:0001101	response to acid chemical	LOC125242731	XP_48007605.1	PF00171	Aldedh	Family	X1Ac-nBt	0.0136	-4.61	down-regulated
BP	GO:0001101	response to acid chemical	LOC125242731	XP_48007605.1	PF00171	Aldedh	Family	X1Ac-nBt	0.0136	-4.61	down-regulated
BP	GO:0006790	sulfur compound metabolic process	LOC125239753	XP_48003375.1	PF00248	Aldo_ket_red	Domain	X1Ac-nBt	0.023	1.32	up-regulated
BP	GO:0006790	sulfur compound metabolic process	LOC125242532	XP_48007243.1	PF00085	Thioredoxin	Domain	X1Ac-nBt	0.0453	2.84	up-regulated
BP	GO:0006790	sulfur compound metabolic process	LOC125224831	XP_47984265.1	PF00884	Sulfatase	Family	X1Ac-nBt	0.0371	-1.91	down-regulated
BP	GO:0006790	sulfur compound metabolic process	LOC125226153	XP_47986007.1	PF01151	ELO	Family	X1Ac-nBt	0.0483	-1.08	down-regulated
BP	GO:0006790	sulfur compound metabolic process	LOC125226290	XP_47986184.1	PF01151	ELO	Family	X1Ac-nBt	0.0188	-3.72	down-regulated
BP	GO:0006790	sulfur compound metabolic process	LOC125227041	XP_47987189.1	PF00232	Glyco_hydro_1	Domain	X1Ac-nBt	0.0243	-1.96	down-regulated
BP	GO:0006790	sulfur compound metabolic process	LOC125227041	XP_47987189.1	PF00232	Glyco_hydro_1	Domain	X1Ac-nBt	0.0243	-1.96	down-regulated
BP	GO:0006790	sulfur compound metabolic process	LOC125228160	XP_47988575.1	PF00067	p450	Domain	X1Ac-nBt	0.0223	-2.2	down-regulated
BP	GO:0006790	sulfur compound metabolic process	LOC125232286	XP_47993885.1	PF00307	CH	Domain	X1Ac-nBt	0.0481	-1.08	down-regulated
BP	GO:0006790	sulfur compound metabolic process	LOC125234045	XP_47996181.1	PF00561	Abhydrolase_1	Domain	X1Ac-nBt	0.015	-5.68	down-regulated
BP	GO:0006790	sulfur compound metabolic process	LOC125234046	XP_47996182.1	PF00561	Abhydrolase_1	Domain	X1Ac-nBt	0.0283	-6.77	down-regulated
BP	GO:0006790	sulfur compound metabolic process	LOC125234814	XP_47997177.1	PF01151	ELO	Family	X1Ac-nBt	0.0167	-8.7	down-regulated
BP	GO:0006790	sulfur compound metabolic process	LOC125235184	XP_47997605.1	PF00501	AMP-binding	Family	X1Ac-nBt	0.0219	-2.9	down-regulated
BP	GO:0006790	sulfur compound metabolic process	LOC125235547	XP_47998100.1	PF00067	p450	Domain	X1Ac-nBt	0.0483	-1.16	down-regulated
BP	GO:0006790	sulfur compound metabolic process	LOC125235816	XP_47998362.1	PF00307	CH	Domain	X1Ac-nBt	0.0356	-1.34	down-regulated
BP	GO:0006790	sulfur compound metabolic process	LOC125235906	XP_47998497.1	PF00067	p450	Domain	X1Ac-nBt	0.015	-3.93	down-regulated
BP	GO:0006790	sulfur compound metabolic process	LOC125236301	XP_47998997.1	PF00288	GHMP_kinases_N	Family	X1Ac-nBt	0.0227	-1.91	down-regulated
BP	GO:0006790	sulfur compound metabolic process	LOC125238349	XP_48001606.1	PF00067	p450	Domain	X1Ac-nBt	0.024	-3.4	down-regulated
BP	GO:0006790	sulfur compound metabolic process	LOC125238703	XP_48002063.1	PF00501	AMP-binding	Family	X1Ac-nBt	0.0138	-2.46	down-regulated
BP	GO:0006790	sulfur compound metabolic process	LOC125241177	XP_48005487.1	PF00501	AMP-binding	Family	X1Ac-nBt	0.024	-9.16	down-regulated
BP	GO:0006790	sulfur compound metabolic process	LOC125241711	XP_48006274.1	PF01048	PNP_UDP_1	Domain	X1Ac-nBt	0.0448	-2.44	down-regulated
BP	GO:0006790	sulfur compound metabolic process	LOC125242592	XP_48007337.1	PF00067	p450	Domain	X1Ac-nBt	0.0329	-2.33	down-regulated
BP	GO:0006820	anion transport	LOC125232437	XP_47994052.1	PF00061	Lipocalin	Domain	X1Ac-nBt	0.0136	3.1	up-regulated
BP	GO:0006820	anion transport	LOC125224734	XP_47984129.1	PF00083	Sugar_tr	Family	X1Ac-nBt	0.0136	-3.55	down-regulated
BP	GO:0006820	anion transport	LOC125226143	XP_47985993.1	PF04193	PQ-loop	Repeat	X1Ac-nBt	0.0383	-1.1	down-regulated
BP	GO:0006820	anion transport	LOC125226143	XP_47985993.1	PF04193	PQ-loop	Repeat	X1Ac-nBt	0.0383	-1.1	down-regulated
BP	GO:0006820	anion transport	LOC125229652	XP_47990494.1	PF00083	Sugar_tr	Family	X1Ac-nBt	0.0223	-2.28	down-regulated
BP	GO:0006820	anion transport	LOC125229934	XP_47990840.1	PF00083	Sugar_tr	Family	X1Ac-nBt	0.0337	-1.14	down-regulated
BP	GO:0006820	anion transport	LOC125231572	XP_47992988.1	PF00153	Mito_carr	Family	X1Ac-nBt	0.0321	-1.4	down-regulated
BP	GO:0006820	anion transport	LOC125231572	XP_47992988.1	PF00153	Mito_carr	Family	X1Ac-nBt	0.0321	-1.4	down-regulated
BP	GO:0006820	anion transport	LOC125232408	XP_47994015.1	PF00104	Hormone_recep	Domain	X1Ac-nBt	0.023	-2.76	down-regulated
BP	GO:0006820	anion transport	LOC125232408	XP_47994015.1	PF00105	zf-C4	Domain	X1Ac-nBt	0.023	-2.76	down-regulated
BP	GO:0006820	anion transport	LOC125233280	XP_47995189.1	PF00916	Sulfate_transp	Family	X1Ac-nBt	0.0483	-1.29	down-regulated
BP	GO:0006820	anion transport	LOC125233867	XP_47995972.1	PF00650	CRAL_TRIO	Domain	X1Ac-nBt	0.0303	-1.16	down-regulated
BP	GO:0006820	anion transport	LOC125235184	XP_47997605.1	PF00501	AMP-binding	Family	X1Ac-nBt	0.0219	-2.9	down-regulated
BP	GO:0006820	anion transport	LOC125236011	XP_47998653.1	PF00083	Sugar_tr	Family	X1Ac-nBt	0.0167	-2.98	down-regulated
BP	GO:0006820	anion transport	LOC125236497	XP_47999275.1	PF00650	CRAL_TRIO	Domain	X1Ac-nBt	0.0136	-5.86	down-regulated
BP	GO:0006820	anion transport	LOC125237139	XP_48000069.1	PF00650	CRAL_TRIO	Domain	X1Ac-nBt	0.032	-4.04	down-regulated
BP	GO:0006820	anion transport	LOC125237688	XP_48000794.1	PF01490	Aa_trans	Family	X1Ac-nBt	0.0227	-2.79	down-regulated
BP	GO:0006820	anion transport	LOC125238185	XP_48001419.1	PF00083	Sugar_tr	Family	X1Ac-nBt	0.0136	-1.93	down-regulated
BP	GO:0006820	anion transport	LOC125238198	XP_48001427.1	PF00005	ABC_tran	Domain	X1Ac-nBt	0.0265	-1.5	down-regulated
BP	GO:0006820	anion transport	LOC125238198	XP_48001427.1	PF01061	ABC2_membrane	Family	X1Ac-nBt	0.0265	-1.5	down-regulated
BP	GO:0006820	anion transport	LOC125238703	XP_48002063.1	PF00501	AMP-binding	Family	X1Ac-nBt	0.0138	-2.46	down-regulated
BP	GO:0006820	anion transport	LOC125240824	XP_48004907.1	PF00005	ABC_tran	Domain	X1Ac-nBt	0.04	-2.5	down-regulated
BP	GO:0006820	anion transport	LOC125240824	XP_48004907.1	PF00005	ABC_tran	Domain	X1Ac-nBt	0.04	-2.5	down-regulated
BP	GO:0006820	anion transport	LOC125240824	XP_48004907.1	PF00664	ABC_membrane	Family	X1Ac-nBt	0.04	-2.5	down-regulated
BP	GO:0006820	anion transport	LOC125240824	XP_48004907.1	PF00664	ABC_membrane	Family	X1Ac-nBt	0.04	-2.5	down-regulated
BP	GO:0006820	anion transport	LOC125241039	XP_48005278.1	PF00083	Sugar_tr	Family	X1Ac-nBt	0.0408	-4.76	down-regulated
BP	GO:0006820	anion transport	LOC125241177	XP_48005487.1	PF00501	AMP-binding	Family	X1Ac-nBt	0.024	-9.16	down-regulated
BP	GO:0006820	anion transport	LOC125242384	XP_48007144.1	PF00083	Sugar_tr	Family	X1Ac-nBt	0.024	-2.74	down-regulated
BP	GO:0008610	lipid biosynthetic process	LOC125224701	XP_47984092.1	PF00106	adh_short	Domain	X1Ac-nBt	0.0266	1.19	up-regulated
BP	GO:0008610	lipid biosynthetic process	LOC125225511	XP_47985216.1	PF00151	Lipase	Domain	X1Ac-nBt	0.0358	1.61	up-regulated
BP	GO:0008610	lipid biosynthetic process	LOC125232437	XP_47994052.1	PF00061	Lipocalin	Domain	X1Ac-nBt	0.0136	3.1	up-regulated
BP	GO:0008610	lipid biosynthetic process	LOC125239753	XP_48003375.1	PF00248	Aldo_ket_red	Domain	X1Ac-nBt	0.023	1.32	up-regulated
BP	GO:0008610	lipid biosynthetic process	LOC125224689	XP_47984076.1	PF00173	Cyt-b5	Domain	X1Ac-nBt	0.0136	-5.42	down-regulated
BP	GO:0008610	lipid biosynthetic process	LOC125224689	XP_47984076.1	PF00487	FA_desaturase	Domain	X1Ac-nBt	0.0136	-5.42	down-regulated
BP	GO:0008610	lipid biosynthetic process	LOC125225741	XP_47985539.1	PF00487	FA_desaturase	Domain	X1Ac-nBt	0.0383	-5	down-regulated
BP	GO:0008610	lipid biosynthetic process	LOC125226153	XP_47986007.1	PF01151	ELO	Family	X1Ac-nBt	0.0483	-1.08	down-regulated
BP	GO:0008610	lipid biosynthetic process	LOC125226290	XP_47986184.1	PF01151	ELO	Family	X1Ac-nBt	0.0188	-3.72	down-regulated
BP	GO:0008610	lipid biosynthetic process	LOC125228160	XP_47988575.1	PF00067	p450	Domain	X1Ac-nBt	0.0223	-2.2	down-regulated
BP	GO:0008610	lipid biosynthetic process	LOC125228963	XP_47989655.1	PF00109	ketoacyl-synt	Domain	X1Ac-nBt	0.024	-7.07	down-regulated
BP	GO:0008610	lipid biosynthetic process	LOC125228963	XP_47989655.1	PF00698	Acyl_transf_1	Domain	X1Ac-nBt	0.024	-7.07	down-regulated
BP	GO:0008610	lipid biosynthetic process	LOC125228963	XP_47989655.1	PF02801	Ketoacyl-synt_C	Domain	X1Ac-nBt	0.024	-7.07	down-regulated
BP	GO:0008610	lipid biosynthetic process	LOC125229215	XP_47989966.1	PF03015	Sterile	Family	X1Ac-nBt	0.0172	-5.14	down-regulated
BP	GO:0008610	lipid biosynthetic process	LOC125230997	XP_47992280.1	PF00151	Lipase	Domain	X1Ac-nBt	0.015	-4.94	down-regulated
BP	GO:0008610	lipid biosynthetic process	LOC125231640	XP_47993080.1	PF00151	Lipase	Domain	X1Ac-nBt	0.0435	-1.69	down-regulated
BP	GO:0008610	lipid biosynthetic process	LOC125231710	XP_47993204.1	PF00109	ketoacyl-synt	Domain	X1Ac-nBt	0.0243	-3.04	down-regulated
BP	GO:0008610	lipid biosynthetic process	LOC125231710	XP_47993204.1	PF00698	Acyl_transf_1	Domain	X1Ac-nBt	0.0243	-3.04	down-regulated
BP	GO:0008610	lipid biosynthetic process	LOC125231710	XP_47993204.1	PF02801	Ketoacyl-synt_C	Domain	X1Ac-nBt	0.0243	-3.04	down-regulated
BP	GO:0008610	lipid biosynthetic process	LOC125231815	XP_47993351.1	PF00151	Lipase	Domain	X1Ac-nBt	0.0183	-4.85	down-regulated
BP	GO:0008610	lipid biosynthetic process	LOC125231845	XP_47993381.1	PF00151	Lipase	Domain	X1Ac-nBt	0.0136	-4.23	down-regulated
BP	GO:0008610	lipid biosynthetic process	LOC125231883	XP_47993434.1	PF00151	Lipase	Domain	X1Ac-nBt	0.0481	-8.27	down-regulated
BP	GO:0008610	lipid biosynthetic process	LOC125231945	XP_47993510.1	PF00151	Lipase	Domain	X1Ac-nBt	0.0276	-3.29	down-regulated
BP	GO:0008610	lipid biosynthetic process	LOC125232162	XP_47993747.1	PF00151	Lipase	Domain	X1Ac-nBt	0.0223	-2.61	down-regulated
BP	GO:0008610	lipid biosynthetic process	LOC125232216	XP_47993807.1	PF00151	Lipase	Domain	X1Ac-nBt	0.0243	-7.07	down-regulated
BP	GO:0008610	lipid biosynthetic process	LOC125232876	XP_47994646.1	PF01553	Acyltransferase	Family	X1Ac-nBt	0.0243	-2.69	down-regulated
BP	GO:0008610	lipid biosynthetic process	LOC125233292	XP_47995209.1	PF03798	TRAM_LAG1_CLN8	Domain	X1Ac-nBt	0.0227	-4.21	down-regulated
BP	GO:0008610	lipid biosynthetic process	LOC125234045	XP_47996181.1	PF00561	Abhydrolase_1	Domain	X1Ac-nBt	0.015	-5.68	down-regulated
BP	GO:0008610	lipid biosynthetic process	LOC125234046	XP_47996182.1	PF00561	Abhydrolase_1	Domain	X1Ac-nBt	0.0283	-6.77	down-regulated
BP	GO:0008610	lipid biosynthetic process	LOC125234404	XP_47996587.1	PF00348	polyprenyl_synt	Domain	X1Ac-nBt	0.0371	-1.48	down-regulated
BP	GO:0008610	lipid biosynthetic process	LOC125234814	XP_47997177.1	PF01151	ELO	Family	X1Ac-nBt	0.0167	-8.7	down-regulated
BP	GO:0008610	lipid biosynthetic process	LOC125235547	XP_47998100.1	PF00067	p450	Domain	X1Ac-nBt	0.0483	-1.16	down-regulated
BP	GO:0008610	lipid biosynthetic process	LOC125235901	XP_47998501.1	PF03098	An_peroxidase	Domain	X1Ac-nBt	0.0265	-3.69	down-regulated
BP	GO:0008610	lipid biosynthetic process	LOC125235906	XP_47998497.1	PF00067	p450	Domain	X1Ac-nBt	0.015	-3.93	down-regulated
BP	GO:0008610	lipid biosynthetic process	LOC125236301	XP_47998997.1	PF00288	GHMP_kinases_N	Family	X1Ac-nBt	0.0227	-1.91	down-regulated
BP	GO:0008610	lipid biosynthetic process	LOC125237498	XP_48000569.1	PF00487	FA_desaturase	Domain	X1Ac-nBt	0.0138	-5	down-regulated
BP	GO:0008610	lipid biosynthetic process	LOC125237726	XP_48000881.1	PF00109	ketoacyl-synt	Domain	X1Ac-nBt	0.0371	-2.28	down-regulated
BP	GO:0008610	lipid biosynthetic process	LOC125237726	XP_48000881.1	PF00698	Acyl_transf_1	Domain	X1Ac-nBt	0.0371	-2.28	down-regulated
BP	GO:0008610	lipid biosynthetic process	LOC125237726	XP_48000881.1	PF02801	Ketoacyl-synt_C	Domain	X1Ac-nBt	0.0371	-2.28	down-regulated
BP	GO:0008610	lipid biosynthetic process	LOC125237858	XP_48001042.1	PF00151	Lipase	Domain	X1Ac-nBt	0.0483	-1.53	down-regulated
BP	GO:0008610	lipid biosynthetic process	LOC125238120	XP_48001365.1	PF00106	adh_short	Domain	X1Ac-nBt	0.0227	-1.98	down-regulated
BP	GO:0008610	lipid biosynthetic process	LOC125238349	XP_48001606.1	PF00067	p450	Domain	X1Ac-nBt	0.024	-3.4	down-regulated
BP	GO:0008610	lipid biosynthetic process	LOC125238484	XP_48001803.1	PF03015	Sterile	Family	X1Ac-nBt	0.0276	-2.34	down-regulated
BP	GO:0008610	lipid biosynthetic process	LOC125238705	XP_48002065.1	PF00487	FA_desaturase	Domain	X1Ac-nBt	0.023	-7.92	down-regulated
BP	GO:0008610	lipid biosynthetic process	LOC125242592	XP_48007337.1	PF00067	p450	Domain	X1Ac-nBt	0.0329	-2.33	down-regulated
BP	GO:0008610	lipid biosynthetic process	LOC125242731	XP_48007605.1	PF00171	Aldedh	Family	X1Ac-nBt	0.0136	-4.61	down-regulated
BP	GO:0008610	lipid biosynthetic process	LOC125242731	XP_48007605.1	PF00171	Aldedh	Family	X1Ac-nBt	0.0136	-4.61	down-regulated
BP	GO:0009410	response to xenobiotic stimulus	LOC125233553	XP_47995568.1	PF00201	UDPGT	Family	X1Ac-nBt	0.0348	1.22	up-regulated
BP	GO:0009410	response to xenobiotic stimulus	LOC125233553	XP_47995568.1	PF00201	UDPGT	Family	X1Ac-nBt	0.0348	1.22	up-regulated
BP	GO:0009410	response to xenobiotic stimulus	LOC125239753	XP_48003375.1	PF00248	Aldo_ket_red	Domain	X1Ac-nBt	0.023	1.32	up-regulated
BP	GO:0009410	response to xenobiotic stimulus	LOC125224734	XP_47984129.1	PF00083	Sugar_tr	Family	X1Ac-nBt	0.0136	-3.55	down-regulated
BP	GO:0009410	response to xenobiotic stimulus	LOC125226126	XP_47985960.1	PF00010	HLH	Domain	X1Ac-nBt	0.0266	-1.5	down-regulated
BP	GO:0009410	response to xenobiotic stimulus	LOC125226126	XP_47985963.1	PF00010	HLH	Domain	X1Ac-nBt	0.0266	-1.5	down-regulated
BP	GO:0009410	response to xenobiotic stimulus	LOC125228160	XP_47988575.1	PF00067	p450	Domain	X1Ac-nBt	0.0223	-2.2	down-regulated
BP	GO:0009410	response to xenobiotic stimulus	LOC125229652	XP_47990494.1	PF00083	Sugar_tr	Family	X1Ac-nBt	0.0223	-2.28	down-regulated
BP	GO:0009410	response to xenobiotic stimulus	LOC125229784	XP_47990681.1	PF00135	COesterase	Domain	X1Ac-nBt	0.0467	-2.09	down-regulated
BP	GO:0009410	response to xenobiotic stimulus	LOC125229934	XP_47990840.1	PF00083	Sugar_tr	Family	X1Ac-nBt	0.0337	-1.14	down-regulated
BP	GO:0009410	response to xenobiotic stimulus	LOC125230382	XP_47991477.1	PF00135	COesterase	Domain	X1Ac-nBt	0.0443	-1.86	down-regulated
BP	GO:0009410	response to xenobiotic stimulus	LOC125231739	XP_47993259.1	PF00135	COesterase	Domain	X1Ac-nBt	0.024	-1.19	down-regulated
BP	GO:0009410	response to xenobiotic stimulus	LOC125232408	XP_47994015.1	PF00104	Hormone_recep	Domain	X1Ac-nBt	0.023	-2.76	down-regulated
BP	GO:0009410	response to xenobiotic stimulus	LOC125232408	XP_47994015.1	PF00105	zf-C4	Domain	X1Ac-nBt	0.023	-2.76	down-regulated
BP	GO:0009410	response to xenobiotic stimulus	LOC125235184	XP_47997605.1	PF00501	AMP-binding	Family	X1Ac-nBt	0.0219	-2.9	down-regulated
BP	GO:0009410	response to xenobiotic stimulus	LOC125235223	XP_47997664.1	PF00069	Pkinase	Domain	X1Ac-nBt	0.0339	-1.75	down-regulated
BP	GO:0009410	response to xenobiotic stimulus	LOC125235547	XP_47998100.1	PF00067	p450	Domain	X1Ac-nBt	0.0483	-1.16	down-regulated
BP	GO:0009410	response to xenobiotic stimulus	LOC125235906	XP_47998497.1	PF00067	p450	Domain	X1Ac-nBt	0.015	-3.93	down-regulated
BP	GO:0009410	response to xenobiotic stimulus	LOC125235933	XP_47998537.1	PF00135	COesterase	Domain	X1Ac-nBt	0.0138	-4.13	down-regulated
BP	GO:0009410	response to xenobiotic stimulus	LOC125236011	XP_47998653.1	PF00083	Sugar_tr	Family	X1Ac-nBt	0.0167	-2.98	down-regulated
BP	GO:0009410	response to xenobiotic stimulus	LOC125238185	XP_48001419.1	PF00083	Sugar_tr	Family	X1Ac-nBt	0.0136	-1.93	down-regulated
BP	GO:0009410	response to xenobiotic stimulus	LOC125238198	XP_48001427.1	PF00005	ABC_tran	Domain	X1Ac-nBt	0.0265	-1.5	down-regulated
BP	GO:0009410	response to xenobiotic stimulus	LOC125238349	XP_48001606.1	PF00067	p450	Domain	X1Ac-nBt	0.024	-3.4	down-regulated
BP	GO:0009410	response to xenobiotic stimulus	LOC125238703	XP_48002063.1	PF00501	AMP-binding	Family	X1Ac-nBt	0.0138	-2.46	down-regulated
BP	GO:0009410	response to xenobiotic stimulus	LOC125240824	XP_48004907.1	PF00005	ABC_tran	Domain	X1Ac-nBt	0.04	-2.5	down-regulated
BP	GO:0009410	response to xenobiotic stimulus	LOC125240824	XP_48004907.1	PF00005	ABC_tran	Domain	X1Ac-nBt	0.04	-2.5	down-regulated
BP	GO:0009410	response to xenobiotic stimulus	LOC125240824	XP_48004907.1	PF00664	ABC_membrane	Family	X1Ac-nBt	0.04	-2.5	down-regulated
BP	GO:0009410	response to xenobiotic stimulus	LOC125240824	XP_48004907.1	PF00664	ABC_membrane	Family	X1Ac-nBt	0.04	-2.5	down-regulated
BP	GO:0009410	response to xenobiotic stimulus	LOC125241039	XP_48005278.1	PF00083	Sugar_tr	Family	X1Ac-nBt	0.0408	-4.76	down-regulated
BP	GO:0009410	response to xenobiotic stimulus	LOC125241177	XP_48005487.1	PF00501	AMP-binding	Family	X1Ac-nBt	0.024	-9.16	down-regulated
BP	GO:0009410	response to xenobiotic stimulus	LOC125242384	XP_48007144.1	PF00083	Sugar_tr	Family	X1Ac-nBt	0.024	-2.74	down-regulated
BP	GO:0009410	response to xenobiotic stimulus	LOC125242592	XP_48007337.1	PF00067	p450	Domain	X1Ac-nBt	0.0329	-2.33	down-regulated
BP	GO:0010817	regulation of hormone levels	LOC125224701	XP_47984092.1	PF00106	adh_short	Domain	X1Ac-nBt	0.0266	1.19	up-regulated
BP	GO:0010817	regulation of hormone levels	LOC125224724	XP_47984120.1	PF00089	Trypsin	Domain	X1Ac-nBt	0.0283	1.57	up-regulated
BP	GO:0010817	regulation of hormone levels	LOC125227986	XP_47988378.1	PF00002	7tm_2	Family	X1Ac-nBt	0.0259	1.15	up-regulated
BP	GO:0010817	regulation of hormone levels	LOC125230245	XP_47991310.1	PF00089	Trypsin	Domain	X1Ac-nBt	0.0312	1.22	up-regulated
BP	GO:0010817	regulation of hormone levels	LOC125232437	XP_47994052.1	PF00061	Lipocalin	Domain	X1Ac-nBt	0.0136	3.1	up-regulated
BP	GO:0010817	regulation of hormone levels	LOC125233553	XP_47995568.1	PF00201	UDPGT	Family	X1Ac-nBt	0.0348	1.22	up-regulated
BP	GO:0010817	regulation of hormone levels	LOC125233553	XP_47995568.1	PF00201	UDPGT	Family	X1Ac-nBt	0.0348	1.22	up-regulated
BP	GO:0010817	regulation of hormone levels	LOC125237446	XP_48000477.1	PF00089	Trypsin	Domain	X1Ac-nBt	0.0136	2.04	up-regulated
BP	GO:0010817	regulation of hormone levels	LOC125239753	XP_48003375.1	PF00248	Aldo_ket_red	Domain	X1Ac-nBt	0.023	1.32	up-regulated
BP	GO:0010817	regulation of hormone levels	LOC125242091	XP_48006756.1	PF00089	Trypsin	Domain	X1Ac-nBt	0.0337	1.34	up-regulated
BP	GO:0010817	regulation of hormone levels	LOC125226126	XP_47985960.1	PF00010	HLH	Domain	X1Ac-nBt	0.0266	-1.5	down-regulated
BP	GO:0010817	regulation of hormone levels	LOC125226126	XP_47985963.1	PF00010	HLH	Domain	X1Ac-nBt	0.0266	-1.5	down-regulated
BP	GO:0010817	regulation of hormone levels	LOC125228160	XP_47988575.1	PF00067	p450	Domain	X1Ac-nBt	0.0223	-2.2	down-regulated
BP	GO:0010817	regulation of hormone levels	LOC125229784	XP_47990681.1	PF00135	COesterase	Domain	X1Ac-nBt	0.0467	-2.09	down-regulated
BP	GO:0010817	regulation of hormone levels	LOC125230382	XP_47991477.1	PF00135	COesterase	Domain	X1Ac-nBt	0.0443	-1.86	down-regulated
BP	GO:0010817	regulation of hormone levels	LOC125231739	XP_47993259.1	PF00135	COesterase	Domain	X1Ac-nBt	0.024	-1.19	down-regulated
BP	GO:0010817	regulation of hormone levels	LOC125232408	XP_47994015.1	PF00104	Hormone_recep	Domain	X1Ac-nBt	0.023	-2.76	down-regulated
BP	GO:0010817	regulation of hormone levels	LOC125232408	XP_47994015.1	PF00105	zf-C4	Domain	X1Ac-nBt	0.023	-2.76	down-regulated
BP	GO:0010817	regulation of hormone levels	LOC125235184	XP_47997605.1	PF00501	AMP-binding	Family	X1Ac-nBt	0.0219	-2.9	down-regulated
BP	GO:0010817	regulation of hormone levels	LOC125235223	XP_47997664.1	PF00069	Pkinase	Domain	X1Ac-nBt	0.0339	-1.75	down-regulated
BP	GO:0010817	regulation of hormone levels	LOC125235547	XP_47998100.1	PF00067	p450	Domain	X1Ac-nBt	0.0483	-1.16	down-regulated
BP	GO:0010817	regulation of hormone levels	LOC125235901	XP_47998501.1	PF03098	An_peroxidase	Domain	X1Ac-nBt	0.0265	-3.69	down-regulated
BP	GO:0010817	regulation of hormone levels	LOC125235906	XP_47998497.1	PF00067	p450	Domain	X1Ac-nBt	0.015	-3.93	down-regulated
BP	GO:0010817	regulation of hormone levels	LOC125235933	XP_47998537.1	PF00135	COesterase	Domain	X1Ac-nBt	0.0138	-4.13	down-regulated
BP	GO:0010817	regulation of hormone levels	LOC125238120	XP_48001365.1	PF00106	adh_short	Domain	X1Ac-nBt	0.0227	-1.98	down-regulated
BP	GO:0010817	regulation of hormone levels	LOC125238349	XP_48001606.1	PF00067	p450	Domain	X1Ac-nBt	0.024	-3.4	down-regulated
BP	GO:0010817	regulation of hormone levels	LOC125238703	XP_48002063.1	PF00501	AMP-binding	Family	X1Ac-nBt	0.0138	-2.46	down-regulated
BP	GO:0010817	regulation of hormone levels	LOC125240824	XP_48004907.1	PF00664	ABC_membrane	Family	X1Ac-nBt	0.04	-2.5	down-regulated
BP	GO:0010817	regulation of hormone levels	LOC125240824	XP_48004907.1	PF00664	ABC_membrane	Family	X1Ac-nBt	0.04	-2.5	down-regulated
BP	GO:0010817	regulation of hormone levels	LOC125241177	XP_48005487.1	PF00501	AMP-binding	Family	X1Ac-nBt	0.024	-9.16	down-regulated
BP	GO:0010817	regulation of hormone levels	LOC125242592	XP_48007337.1	PF00067	p450	Domain	X1Ac-nBt	0.0329	-2.33	down-regulated
BP	GO:0010817	regulation of hormone levels	LOC125242731	XP_48007605.1	PF00171	Aldedh	Family	X1Ac-nBt	0.0136	-4.61	down-regulated
BP	GO:0010817	regulation of hormone levels	LOC125242731	XP_48007605.1	PF00171	Aldedh	Family	X1Ac-nBt	0.0136	-4.61	down-regulated
BP	GO:0015849	organic acid transport	LOC125232437	XP_47994052.1	PF00061	Lipocalin	Domain	X1Ac-nBt	0.0136	3.1	up-regulated
BP	GO:0015849	organic acid transport	LOC125224734	XP_47984129.1	PF00083	Sugar_tr	Family	X1Ac-nBt	0.0136	-3.55	down-regulated
BP	GO:0015849	organic acid transport	LOC125226143	XP_47985993.1	PF04193	PQ-loop	Repeat	X1Ac-nBt	0.0383	-1.1	down-regulated
BP	GO:0015849	organic acid transport	LOC125226143	XP_47985993.1	PF04193	PQ-loop	Repeat	X1Ac-nBt	0.0383	-1.1	down-regulated
BP	GO:0015849	organic acid transport	LOC125229652	XP_47990494.1	PF00083	Sugar_tr	Family	X1Ac-nBt	0.0223	-2.28	down-regulated
BP	GO:0015849	organic acid transport	LOC125229934	XP_47990840.1	PF00083	Sugar_tr	Family	X1Ac-nBt	0.0337	-1.14	down-regulated
BP	GO:0015849	organic acid transport	LOC125231572	XP_47992988.1	PF00153	Mito_carr	Family	X1Ac-nBt	0.0321	-1.4	down-regulated
BP	GO:0015849	organic acid transport	LOC125231572	XP_47992988.1	PF00153	Mito_carr	Family	X1Ac-nBt	0.0321	-1.4	down-regulated
BP	GO:0015849	organic acid transport	LOC125232408	XP_47994015.1	PF00104	Hormone_recep	Domain	X1Ac-nBt	0.023	-2.76	down-regulated
BP	GO:0015849	organic acid transport	LOC125232408	XP_47994015.1	PF00105	zf-C4	Domain	X1Ac-nBt	0.023	-2.76	down-regulated
BP	GO:0015849	organic acid transport	LOC125233280	XP_47995189.1	PF00916	Sulfate_transp	Family	X1Ac-nBt	0.0483	-1.29	down-regulated
BP	GO:0015849	organic acid transport	LOC125235184	XP_47997605.1	PF00501	AMP-binding	Family	X1Ac-nBt	0.0219	-2.9	down-regulated
BP	GO:0015849	organic acid transport	LOC125236011	XP_47998653.1	PF00083	Sugar_tr	Family	X1Ac-nBt	0.0167	-2.98	down-regulated
BP	GO:0015849	organic acid transport	LOC125237688	XP_48000794.1	PF01490	Aa_trans	Family	X1Ac-nBt	0.0227	-2.79	down-regulated
BP	GO:0015849	organic acid transport	LOC125238185	XP_48001419.1	PF00083	Sugar_tr	Family	X1Ac-nBt	0.0136	-1.93	down-regulated
BP	GO:0015849	organic acid transport	LOC125238198	XP_48001427.1	PF00005	ABC_tran	Domain	X1Ac-nBt	0.0265	-1.5	down-regulated
BP	GO:0015849	organic acid transport	LOC125238703	XP_48002063.1	PF00501	AMP-binding	Family	X1Ac-nBt	0.0138	-2.46	down-regulated
BP	GO:0015849	organic acid transport	LOC125240824	XP_48004907.1	PF00005	ABC_tran	Domain	X1Ac-nBt	0.04	-2.5	down-regulated
BP	GO:0015849	organic acid transport	LOC125240824	XP_48004907.1	PF00005	ABC_tran	Domain	X1Ac-nBt	0.04	-2.5	down-regulated
BP	GO:0015849	organic acid transport	LOC125240824	XP_48004907.1	PF00664	ABC_membrane	Family	X1Ac-nBt	0.04	-2.5	down-regulated
BP	GO:0015849	organic acid transport	LOC125240824	XP_48004907.1	PF00664	ABC_membrane	Family	X1Ac-nBt	0.04	-2.5	down-regulated
BP	GO:0015849	organic acid transport	LOC125241039	XP_48005278.1	PF00083	Sugar_tr	Family	X1Ac-nBt	0.0408	-4.76	down-regulated
BP	GO:0015849	organic acid transport	LOC125241177	XP_48005487.1	PF00501	AMP-binding	Family	X1Ac-nBt	0.024	-9.16	down-regulated
BP	GO:0015849	organic acid transport	LOC125242384	XP_48007144.1	PF00083	Sugar_tr	Family	X1Ac-nBt	0.024	-2.74	down-regulated
BP	GO:0016198	axon choice point recognition	LOC125229043	XP_47989768.1	PF00014	Kunitz_BPTI	Domain	X1Ac-nBt	0.0167	1.61	up-regulated
BP	GO:0016198	axon choice point recognition	LOC125230981	XP_47992259.1	PF00041	fn3	Domain	X1Ac-nBt	0.0247	-1.46	down-regulated
BP	GO:0016198	axon choice point recognition	LOC125230981	XP_47992259.1	PF00041	fn3	Domain	X1Ac-nBt	0.0247	-1.46	down-regulated
BP	GO:0016198	axon choice point recognition	LOC125232286	XP_47993885.1	PF00307	CH	Domain	X1Ac-nBt	0.0481	-1.08	down-regulated
BP	GO:0016198	axon choice point recognition	LOC125235816	XP_47998362.1	PF00307	CH	Domain	X1Ac-nBt	0.0356	-1.34	down-regulated
BP	GO:0016198	axon choice point recognition	LOC125235816	XP_47998362.1	PF02187	GAS2	Family	X1Ac-nBt	0.0356	-1.34	down-regulated
BP	GO:0016198	axon choice point recognition	LOC125238789	XP_48002189.1	PF00014	Kunitz_BPTI	Domain	X1Ac-nBt	0.0243	-8.94	down-regulated
BP	GO:0016319	mushroom body development	LOC125230981	XP_47992259.1	PF00041	fn3	Domain	X1Ac-nBt	0.0247	-1.46	down-regulated
BP	GO:0016319	mushroom body development	LOC125230981	XP_47992259.1	PF00041	fn3	Domain	X1Ac-nBt	0.0247	-1.46	down-regulated
BP	GO:0016319	mushroom body development	LOC125232286	XP_47993885.1	PF00307	CH	Domain	X1Ac-nBt	0.0481	-1.08	down-regulated
BP	GO:0016319	mushroom body development	LOC125232408	XP_47994015.1	PF00104	Hormone_recep	Domain	X1Ac-nBt	0.023	-2.76	down-regulated
BP	GO:0016319	mushroom body development	LOC125232408	XP_47994015.1	PF00105	zf-C4	Domain	X1Ac-nBt	0.023	-2.76	down-regulated
BP	GO:0016319	mushroom body development	LOC125235816	XP_47998362.1	PF00307	CH	Domain	X1Ac-nBt	0.0356	-1.34	down-regulated
BP	GO:0016319	mushroom body development	LOC125235816	XP_47998362.1	PF02187	GAS2	Family	X1Ac-nBt	0.0356	-1.34	down-regulated
BP	GO:0017144	drug metabolic process	LOC125224701	XP_47984092.1	PF00106	adh_short	Domain	X1Ac-nBt	0.0266	1.19	up-regulated
BP	GO:0017144	drug metabolic process	LOC125224724	XP_47984120.1	PF00089	Trypsin	Domain	X1Ac-nBt	0.0283	1.57	up-regulated
BP	GO:0017144	drug metabolic process	LOC125224891	XP_47984349.1	PF00112	Peptidase_C1	Domain	X1Ac-nBt	0.015	2.81	up-regulated
BP	GO:0017144	drug metabolic process	LOC125230245	XP_47991310.1	PF00089	Trypsin	Domain	X1Ac-nBt	0.0312	1.22	up-regulated
BP	GO:0017144	drug metabolic process	LOC125235437	XP_47997961.1	PF00112	Peptidase_C1	Domain	X1Ac-nBt	0.0408	1.53	up-regulated
BP	GO:0017144	drug metabolic process	LOC125235918	XP_47998511.1	PF00704	Glyco_hydro_18	Domain	X1Ac-nBt	0.015	2.93	up-regulated
BP	GO:0017144	drug metabolic process	LOC125237446	XP_48000477.1	PF00089	Trypsin	Domain	X1Ac-nBt	0.0136	2.04	up-regulated
BP	GO:0017144	drug metabolic process	LOC125237887	XP_48001078.1	PF00112	Peptidase_C1	Domain	X1Ac-nBt	0.041	1.36	up-regulated
BP	GO:0017144	drug metabolic process	LOC125238640	XP_48001964.1	PF01607	CBM_14	Domain	X1Ac-nBt	0.023	2.22	up-regulated
BP	GO:0017144	drug metabolic process	LOC125238640	XP_48001964.1	PF01607	CBM_14	Domain	X1Ac-nBt	0.023	2.22	up-regulated
BP	GO:0017144	drug metabolic process	LOC125238640	XP_48001964.1	PF01607	CBM_14	Domain	X1Ac-nBt	0.023	2.22	up-regulated
BP	GO:0017144	drug metabolic process	LOC125239753	XP_48003375.1	PF00248	Aldo_ket_red	Domain	X1Ac-nBt	0.023	1.32	up-regulated
BP	GO:0017144	drug metabolic process	LOC125242091	XP_48006756.1	PF00089	Trypsin	Domain	X1Ac-nBt	0.0337	1.34	up-regulated
BP	GO:0017144	drug metabolic process	LOC125227264	XP_47987480.1	PF00406	ADK	Domain	X1Ac-nBt	0.0276	-1.54	down-regulated
BP	GO:0017144	drug metabolic process	LOC125227264	XP_47987481.1	PF00406	ADK	Domain	X1Ac-nBt	0.0276	-1.54	down-regulated
BP	GO:0017144	drug metabolic process	LOC125228160	XP_47988575.1	PF00067	p450	Domain	X1Ac-nBt	0.0223	-2.2	down-regulated
BP	GO:0017144	drug metabolic process	LOC125229784	XP_47990681.1	PF00135	COesterase	Domain	X1Ac-nBt	0.0467	-2.09	down-regulated
BP	GO:0017144	drug metabolic process	LOC125230382	XP_47991477.1	PF00135	COesterase	Domain	X1Ac-nBt	0.0443	-1.86	down-regulated
BP	GO:0017144	drug metabolic process	LOC125231739	XP_47993259.1	PF00135	COesterase	Domain	X1Ac-nBt	0.024	-1.19	down-regulated
BP	GO:0017144	drug metabolic process	LOC125235184	XP_47997605.1	PF00501	AMP-binding	Family	X1Ac-nBt	0.0219	-2.9	down-regulated
BP	GO:0017144	drug metabolic process	LOC125235386	XP_47997895.1	PF00941	FAD_binding_5	Family	X1Ac-nBt	0.0167	-2.57	down-regulated
BP	GO:0017144	drug metabolic process	LOC125235386	XP_47997895.1	PF01315	Ald_Xan_dh_C	Domain	X1Ac-nBt	0.0167	-2.57	down-regulated
BP	GO:0017144	drug metabolic process	LOC125235386	XP_47997895.1	PF01799	Fer2_2	Domain	X1Ac-nBt	0.0167	-2.57	down-regulated
BP	GO:0017144	drug metabolic process	LOC125235386	XP_47997895.1	PF02738	Ald_Xan_dh_C2	Family	X1Ac-nBt	0.0167	-2.57	down-regulated
BP	GO:0017144	drug metabolic process	LOC125235547	XP_47998100.1	PF00067	p450	Domain	X1Ac-nBt	0.0483	-1.16	down-regulated
BP	GO:0017144	drug metabolic process	LOC125235901	XP_47998501.1	PF03098	An_peroxidase	Domain	X1Ac-nBt	0.0265	-3.69	down-regulated
BP	GO:0017144	drug metabolic process	LOC125235906	XP_47998497.1	PF00067	p450	Domain	X1Ac-nBt	0.015	-3.93	down-regulated
BP	GO:0017144	drug metabolic process	LOC125235933	XP_47998537.1	PF00135	COesterase	Domain	X1Ac-nBt	0.0138	-4.13	down-regulated
BP	GO:0017144	drug metabolic process	LOC125237008	XP_47999883.1	PF01227	GTP_cyclohydroI	Domain	X1Ac-nBt	0.0282	-1.24	down-regulated
BP	GO:0017144	drug metabolic process	LOC125237911	XP_48001104.1	PF00112	Peptidase_C1	Domain	X1Ac-nBt	0.0283	-1.35	down-regulated
BP	GO:0017144	drug metabolic process	LOC125238120	XP_48001365.1	PF00106	adh_short	Domain	X1Ac-nBt	0.0227	-1.98	down-regulated
BP	GO:0017144	drug metabolic process	LOC125238349	XP_48001606.1	PF00067	p450	Domain	X1Ac-nBt	0.024	-3.4	down-regulated
BP	GO:0017144	drug metabolic process	LOC125238703	XP_48002063.1	PF00501	AMP-binding	Family	X1Ac-nBt	0.0138	-2.46	down-regulated
BP	GO:0017144	drug metabolic process	LOC125241177	XP_48005487.1	PF00501	AMP-binding	Family	X1Ac-nBt	0.024	-9.16	down-regulated
BP	GO:0017144	drug metabolic process	LOC125241711	XP_48006274.1	PF01048	PNP_UDP_1	Domain	X1Ac-nBt	0.0448	-2.44	down-regulated
BP	GO:0017144	drug metabolic process	LOC125242592	XP_48007337.1	PF00067	p450	Domain	X1Ac-nBt	0.0329	-2.33	down-regulated
BP	GO:0017144	drug metabolic process	LOC125242731	XP_48007605.1	PF00171	Aldedh	Family	X1Ac-nBt	0.0136	-4.61	down-regulated
BP	GO:0017144	drug metabolic process	LOC125242731	XP_48007605.1	PF00171	Aldedh	Family	X1Ac-nBt	0.0136	-4.61	down-regulated
BP	GO:0017144	drug metabolic process	LOC125235386	XP_47997895.1	PF03450	CO_deh_flav_C	Domain	X1Ac-nBt	0.0167	-2.57	down-regulated
BP	GO:0019216	regulation of lipid metabolic process	LOC125232437	XP_47994052.1	PF00061	Lipocalin	Domain	X1Ac-nBt	0.0136	3.1	up-regulated
BP	GO:0019216	regulation of lipid metabolic process	LOC125233553	XP_47995568.1	PF00201	UDPGT	Family	X1Ac-nBt	0.0348	1.22	up-regulated
BP	GO:0019216	regulation of lipid metabolic process	LOC125233553	XP_47995568.1	PF00201	UDPGT	Family	X1Ac-nBt	0.0348	1.22	up-regulated
BP	GO:0019216	regulation of lipid metabolic process	LOC125239753	XP_48003375.1	PF00248	Aldo_ket_red	Domain	X1Ac-nBt	0.023	1.32	up-regulated
BP	GO:0019216	regulation of lipid metabolic process	LOC125224689	XP_47984076.1	PF00173	Cyt-b5	Domain	X1Ac-nBt	0.0136	-5.42	down-regulated
BP	GO:0019216	regulation of lipid metabolic process	LOC125228160	XP_47988575.1	PF00067	p450	Domain	X1Ac-nBt	0.0223	-2.2	down-regulated
BP	GO:0019216	regulation of lipid metabolic process	LOC125230981	XP_47992259.1	PF00041	fn3	Domain	X1Ac-nBt	0.0247	-1.46	down-regulated
BP	GO:0019216	regulation of lipid metabolic process	LOC125230981	XP_47992259.1	PF00041	fn3	Domain	X1Ac-nBt	0.0247	-1.46	down-regulated
BP	GO:0019216	regulation of lipid metabolic process	LOC125232408	XP_47994015.1	PF00104	Hormone_recep	Domain	X1Ac-nBt	0.023	-2.76	down-regulated
BP	GO:0019216	regulation of lipid metabolic process	LOC125232408	XP_47994015.1	PF00105	zf-C4	Domain	X1Ac-nBt	0.023	-2.76	down-regulated
BP	GO:0019216	regulation of lipid metabolic process	LOC125233867	XP_47995972.1	PF00650	CRAL_TRIO	Domain	X1Ac-nBt	0.0303	-1.16	down-regulated
BP	GO:0019216	regulation of lipid metabolic process	LOC125234045	XP_47996181.1	PF00561	Abhydrolase_1	Domain	X1Ac-nBt	0.015	-5.68	down-regulated
BP	GO:0019216	regulation of lipid metabolic process	LOC125234046	XP_47996182.1	PF00561	Abhydrolase_1	Domain	X1Ac-nBt	0.0283	-6.77	down-regulated
BP	GO:0019216	regulation of lipid metabolic process	LOC125235223	XP_47997664.1	PF00069	Pkinase	Domain	X1Ac-nBt	0.0339	-1.75	down-regulated
BP	GO:0019216	regulation of lipid metabolic process	LOC125235547	XP_47998100.1	PF00067	p450	Domain	X1Ac-nBt	0.0483	-1.16	down-regulated
BP	GO:0019216	regulation of lipid metabolic process	LOC125235906	XP_47998497.1	PF00067	p450	Domain	X1Ac-nBt	0.015	-3.93	down-regulated
BP	GO:0019216	regulation of lipid metabolic process	LOC125236497	XP_47999275.1	PF00650	CRAL_TRIO	Domain	X1Ac-nBt	0.0136	-5.86	down-regulated
BP	GO:0019216	regulation of lipid metabolic process	LOC125237139	XP_48000069.1	PF00650	CRAL_TRIO	Domain	X1Ac-nBt	0.032	-4.04	down-regulated
BP	GO:0019216	regulation of lipid metabolic process	LOC125238349	XP_48001606.1	PF00067	p450	Domain	X1Ac-nBt	0.024	-3.4	down-regulated
BP	GO:0019216	regulation of lipid metabolic process	LOC125242592	XP_48007337.1	PF00067	p450	Domain	X1Ac-nBt	0.0329	-2.33	down-regulated
BP	GO:0019748	secondary metabolic process	LOC125224701	XP_47984092.1	PF00106	adh_short	Domain	X1Ac-nBt	0.0266	1.19	up-regulated
BP	GO:0019748	secondary metabolic process	LOC125233553	XP_47995568.1	PF00201	UDPGT	Family	X1Ac-nBt	0.0348	1.22	up-regulated
BP	GO:0019748	secondary metabolic process	LOC125233553	XP_47995568.1	PF00201	UDPGT	Family	X1Ac-nBt	0.0348	1.22	up-regulated
BP	GO:0019748	secondary metabolic process	LOC125239753	XP_48003375.1	PF00248	Aldo_ket_red	Domain	X1Ac-nBt	0.023	1.32	up-regulated
BP	GO:0019748	secondary metabolic process	LOC125227041	XP_47987189.1	PF00232	Glyco_hydro_1	Domain	X1Ac-nBt	0.0243	-1.96	down-regulated
BP	GO:0019748	secondary metabolic process	LOC125227041	XP_47987189.1	PF00232	Glyco_hydro_1	Domain	X1Ac-nBt	0.0243	-1.96	down-regulated
BP	GO:0019748	secondary metabolic process	LOC125228160	XP_47988575.1	PF00067	p450	Domain	X1Ac-nBt	0.0223	-2.2	down-regulated
BP	GO:0019748	secondary metabolic process	LOC125228963	XP_47989655.1	PF00109	ketoacyl-synt	Domain	X1Ac-nBt	0.024	-7.07	down-regulated
BP	GO:0019748	secondary metabolic process	LOC125228963	XP_47989655.1	PF00698	Acyl_transf_1	Domain	X1Ac-nBt	0.024	-7.07	down-regulated
BP	GO:0019748	secondary metabolic process	LOC125228963	XP_47989655.1	PF02801	Ketoacyl-synt_C	Domain	X1Ac-nBt	0.024	-7.07	down-regulated
BP	GO:0019748	secondary metabolic process	LOC125230981	XP_47992259.1	PF00041	fn3	Domain	X1Ac-nBt	0.0247	-1.46	down-regulated
BP	GO:0019748	secondary metabolic process	LOC125230981	XP_47992259.1	PF00041	fn3	Domain	X1Ac-nBt	0.0247	-1.46	down-regulated
BP	GO:0019748	secondary metabolic process	LOC125231214	XP_47992549.1	PF00025	Arf	Domain	X1Ac-nBt	0.0408	-1.36	down-regulated
BP	GO:0019748	secondary metabolic process	LOC125231338	XP_47992740.1	PF00372	Hemocyanin_M	Domain	X1Ac-nBt	0.0136	-8.21	down-regulated
BP	GO:0019748	secondary metabolic process	LOC125231338	XP_47992740.1	PF00372	Hemocyanin_M	Domain	X1Ac-nBt	0.0136	-8.21	down-regulated
BP	GO:0019748	secondary metabolic process	LOC125231338	XP_47992740.1	PF03722	Hemocyanin_N	Domain	X1Ac-nBt	0.0136	-8.21	down-regulated
BP	GO:0019748	secondary metabolic process	LOC125231338	XP_47992740.1	PF03723	Hemocyanin_C	Domain	X1Ac-nBt	0.0136	-8.21	down-regulated
BP	GO:0019748	secondary metabolic process	LOC125231338	XP_47992740.1	PF03723	Hemocyanin_C	Domain	X1Ac-nBt	0.0136	-8.21	down-regulated
BP	GO:0019748	secondary metabolic process	LOC125231710	XP_47993204.1	PF00109	ketoacyl-synt	Domain	X1Ac-nBt	0.0243	-3.04	down-regulated
BP	GO:0019748	secondary metabolic process	LOC125231710	XP_47993204.1	PF00698	Acyl_transf_1	Domain	X1Ac-nBt	0.0243	-3.04	down-regulated
BP	GO:0019748	secondary metabolic process	LOC125231710	XP_47993204.1	PF02801	Ketoacyl-synt_C	Domain	X1Ac-nBt	0.0243	-3.04	down-regulated
BP	GO:0019748	secondary metabolic process	LOC125235184	XP_47997605.1	PF00501	AMP-binding	Family	X1Ac-nBt	0.0219	-2.9	down-regulated
BP	GO:0019748	secondary metabolic process	LOC125235547	XP_47998100.1	PF00067	p450	Domain	X1Ac-nBt	0.0483	-1.16	down-regulated
BP	GO:0019748	secondary metabolic process	LOC125235906	XP_47998497.1	PF00067	p450	Domain	X1Ac-nBt	0.015	-3.93	down-regulated
BP	GO:0019748	secondary metabolic process	LOC125237726	XP_48000881.1	PF00109	ketoacyl-synt	Domain	X1Ac-nBt	0.0371	-2.28	down-regulated
BP	GO:0019748	secondary metabolic process	LOC125237726	XP_48000881.1	PF00698	Acyl_transf_1	Domain	X1Ac-nBt	0.0371	-2.28	down-regulated
BP	GO:0019748	secondary metabolic process	LOC125237726	XP_48000881.1	PF00975	Thioesterase	Domain	X1Ac-nBt	0.0371	-2.28	down-regulated
BP	GO:0019748	secondary metabolic process	LOC125237726	XP_48000881.1	PF02801	Ketoacyl-synt_C	Domain	X1Ac-nBt	0.0371	-2.28	down-regulated
BP	GO:0019748	secondary metabolic process	LOC125238120	XP_48001365.1	PF00106	adh_short	Domain	X1Ac-nBt	0.0227	-1.98	down-regulated
BP	GO:0019748	secondary metabolic process	LOC125238198	XP_48001427.1	PF00005	ABC_tran	Domain	X1Ac-nBt	0.0265	-1.5	down-regulated
BP	GO:0019748	secondary metabolic process	LOC125238198	XP_48001427.1	PF01061	ABC2_membrane	Family	X1Ac-nBt	0.0265	-1.5	down-regulated
BP	GO:0019748	secondary metabolic process	LOC125238349	XP_48001606.1	PF00067	p450	Domain	X1Ac-nBt	0.024	-3.4	down-regulated
BP	GO:0019748	secondary metabolic process	LOC125238703	XP_48002063.1	PF00501	AMP-binding	Family	X1Ac-nBt	0.0138	-2.46	down-regulated
BP	GO:0019748	secondary metabolic process	LOC125240824	XP_48004907.1	PF00005	ABC_tran	Domain	X1Ac-nBt	0.04	-2.5	down-regulated
BP	GO:0019748	secondary metabolic process	LOC125240824	XP_48004907.1	PF00005	ABC_tran	Domain	X1Ac-nBt	0.04	-2.5	down-regulated
BP	GO:0019748	secondary metabolic process	LOC125241177	XP_48005487.1	PF00501	AMP-binding	Family	X1Ac-nBt	0.024	-9.16	down-regulated
BP	GO:0019748	secondary metabolic process	LOC125242592	XP_48007337.1	PF00067	p450	Domain	X1Ac-nBt	0.0329	-2.33	down-regulated
BP	GO:0021700	developmental maturation	LOC125229025	XP_47989739.1	PF00335	Tetraspanin	Family	X1Ac-nBt	0.031	1.18	up-regulated
BP	GO:0021700	developmental maturation	LOC125229043	XP_47989768.1	PF00014	Kunitz_BPTI	Domain	X1Ac-nBt	0.0167	1.61	up-regulated
BP	GO:0021700	developmental maturation	LOC125235293	XP_47997762.1	PF00335	Tetraspanin	Family	X1Ac-nBt	0.0167	1.68	up-regulated
BP	GO:0021700	developmental maturation	LOC125235440	XP_47997964.1	PF00335	Tetraspanin	Family	X1Ac-nBt	0.0283	1.14	up-regulated
BP	GO:0021700	developmental maturation	LOC125226126	XP_47985960.1	PF00010	HLH	Domain	X1Ac-nBt	0.0266	-1.5	down-regulated
BP	GO:0021700	developmental maturation	LOC125226126	XP_47985963.1	PF00010	HLH	Domain	X1Ac-nBt	0.0266	-1.5	down-regulated
BP	GO:0021700	developmental maturation	LOC125230981	XP_47992259.1	PF00041	fn3	Domain	X1Ac-nBt	0.0247	-1.46	down-regulated
BP	GO:0021700	developmental maturation	LOC125230981	XP_47992259.1	PF00041	fn3	Domain	X1Ac-nBt	0.0247	-1.46	down-regulated
BP	GO:0021700	developmental maturation	LOC125232408	XP_47994015.1	PF00104	Hormone_recep	Domain	X1Ac-nBt	0.023	-2.76	down-regulated
BP	GO:0021700	developmental maturation	LOC125232408	XP_47994015.1	PF00105	zf-C4	Domain	X1Ac-nBt	0.023	-2.76	down-regulated
BP	GO:0021700	developmental maturation	LOC125233280	XP_47995189.1	PF00916	Sulfate_transp	Family	X1Ac-nBt	0.0483	-1.29	down-regulated
BP	GO:0021700	developmental maturation	LOC125235223	XP_47997664.1	PF00069	Pkinase	Domain	X1Ac-nBt	0.0339	-1.75	down-regulated
BP	GO:0021700	developmental maturation	LOC125236892	XP_47999767.1	PF00335	Tetraspanin	Family	X1Ac-nBt	0.0408	-1.49	down-regulated
BP	GO:0021700	developmental maturation	LOC125238198	XP_48001427.1	PF00005	ABC_tran	Domain	X1Ac-nBt	0.0265	-1.5	down-regulated
BP	GO:0021700	developmental maturation	LOC125238789	XP_48002189.1	PF00014	Kunitz_BPTI	Domain	X1Ac-nBt	0.0243	-8.94	down-regulated
BP	GO:0021700	developmental maturation	LOC125240824	XP_48004907.1	PF00005	ABC_tran	Domain	X1Ac-nBt	0.04	-2.5	down-regulated
BP	GO:0021700	developmental maturation	LOC125240824	XP_48004907.1	PF00005	ABC_tran	Domain	X1Ac-nBt	0.04	-2.5	down-regulated
BP	GO:0021700	developmental maturation	LOC125240824	XP_48004907.1	PF00664	ABC_membrane	Family	X1Ac-nBt	0.04	-2.5	down-regulated
BP	GO:0021700	developmental maturation	LOC125240824	XP_48004907.1	PF00664	ABC_membrane	Family	X1Ac-nBt	0.04	-2.5	down-regulated
BP	GO:0021700	developmental maturation	LOC125240939	XP_48005099.1	PF00004	AAA	Domain	X1Ac-nBt	0.0408	-4.76	down-regulated
BP	GO:0032787	monocarboxylic acid metabolic process	LOC125224701	XP_47984092.1	PF00106	adh_short	Domain	X1Ac-nBt	0.0266	1.19	up-regulated
BP	GO:0032787	monocarboxylic acid metabolic process	LOC125232437	XP_47994052.1	PF00061	Lipocalin	Domain	X1Ac-nBt	0.0136	3.1	up-regulated
BP	GO:0032787	monocarboxylic acid metabolic process	LOC125233553	XP_47995568.1	PF00201	UDPGT	Family	X1Ac-nBt	0.0348	1.22	up-regulated
BP	GO:0032787	monocarboxylic acid metabolic process	LOC125233553	XP_47995568.1	PF00201	UDPGT	Family	X1Ac-nBt	0.0348	1.22	up-regulated
BP	GO:0032787	monocarboxylic acid metabolic process	LOC125239753	XP_48003375.1	PF00248	Aldo_ket_red	Domain	X1Ac-nBt	0.023	1.32	up-regulated
BP	GO:0032787	monocarboxylic acid metabolic process	LOC125224689	XP_47984076.1	PF00173	Cyt-b5	Domain	X1Ac-nBt	0.0136	-5.42	down-regulated
BP	GO:0032787	monocarboxylic acid metabolic process	LOC125224689	XP_47984076.1	PF00487	FA_desaturase	Domain	X1Ac-nBt	0.0136	-5.42	down-regulated
BP	GO:0032787	monocarboxylic acid metabolic process	LOC125225741	XP_47985539.1	PF00487	FA_desaturase	Domain	X1Ac-nBt	0.0383	-5	down-regulated
BP	GO:0032787	monocarboxylic acid metabolic process	LOC125226153	XP_47986007.1	PF01151	ELO	Family	X1Ac-nBt	0.0483	-1.08	down-regulated
BP	GO:0032787	monocarboxylic acid metabolic process	LOC125226290	XP_47986184.1	PF01151	ELO	Family	X1Ac-nBt	0.0188	-3.72	down-regulated
BP	GO:0032787	monocarboxylic acid metabolic process	LOC125228160	XP_47988575.1	PF00067	p450	Domain	X1Ac-nBt	0.0223	-2.2	down-regulated
BP	GO:0032787	monocarboxylic acid metabolic process	LOC125228963	XP_47989655.1	PF00109	ketoacyl-synt	Domain	X1Ac-nBt	0.024	-7.07	down-regulated
BP	GO:0032787	monocarboxylic acid metabolic process	LOC125228963	XP_47989655.1	PF00698	Acyl_transf_1	Domain	X1Ac-nBt	0.024	-7.07	down-regulated
BP	GO:0032787	monocarboxylic acid metabolic process	LOC125228963	XP_47989655.1	PF02801	Ketoacyl-synt_C	Domain	X1Ac-nBt	0.024	-7.07	down-regulated
BP	GO:0032787	monocarboxylic acid metabolic process	LOC125231572	XP_47992988.1	PF00153	Mito_carr	Family	X1Ac-nBt	0.0321	-1.4	down-regulated
BP	GO:0032787	monocarboxylic acid metabolic process	LOC125231572	XP_47992988.1	PF00153	Mito_carr	Family	X1Ac-nBt	0.0321	-1.4	down-regulated
BP	GO:0032787	monocarboxylic acid metabolic process	LOC125231710	XP_47993204.1	PF00109	ketoacyl-synt	Domain	X1Ac-nBt	0.0243	-3.04	down-regulated
BP	GO:0032787	monocarboxylic acid metabolic process	LOC125231710	XP_47993204.1	PF00698	Acyl_transf_1	Domain	X1Ac-nBt	0.0243	-3.04	down-regulated
BP	GO:0032787	monocarboxylic acid metabolic process	LOC125231710	XP_47993204.1	PF02801	Ketoacyl-synt_C	Domain	X1Ac-nBt	0.0243	-3.04	down-regulated
BP	GO:0032787	monocarboxylic acid metabolic process	LOC125232184	XP_47993775.1	PF00282	Pyridoxal_deC	Domain	X1Ac-nBt	0.0219	-2.45	down-regulated
BP	GO:0032787	monocarboxylic acid metabolic process	LOC125232408	XP_47994015.1	PF00104	Hormone_recep	Domain	X1Ac-nBt	0.023	-2.76	down-regulated
BP	GO:0032787	monocarboxylic acid metabolic process	LOC125232408	XP_47994015.1	PF00105	zf-C4	Domain	X1Ac-nBt	0.023	-2.76	down-regulated
BP	GO:0032787	monocarboxylic acid metabolic process	LOC125234814	XP_47997177.1	PF01151	ELO	Family	X1Ac-nBt	0.0167	-8.7	down-regulated
BP	GO:0032787	monocarboxylic acid metabolic process	LOC125235184	XP_47997605.1	PF00501	AMP-binding	Family	X1Ac-nBt	0.0219	-2.9	down-regulated
BP	GO:0032787	monocarboxylic acid metabolic process	LOC125235547	XP_47998100.1	PF00067	p450	Domain	X1Ac-nBt	0.0483	-1.16	down-regulated
BP	GO:0032787	monocarboxylic acid metabolic process	LOC125235901	XP_47998501.1	PF03098	An_peroxidase	Domain	X1Ac-nBt	0.0265	-3.69	down-regulated
BP	GO:0032787	monocarboxylic acid metabolic process	LOC125235906	XP_47998497.1	PF00067	p450	Domain	X1Ac-nBt	0.015	-3.93	down-regulated
BP	GO:0032787	monocarboxylic acid metabolic process	LOC125237498	XP_48000569.1	PF00487	FA_desaturase	Domain	X1Ac-nBt	0.0138	-5	down-regulated
BP	GO:0032787	monocarboxylic acid metabolic process	LOC125237726	XP_48000881.1	PF00109	ketoacyl-synt	Domain	X1Ac-nBt	0.0371	-2.28	down-regulated
BP	GO:0032787	monocarboxylic acid metabolic process	LOC125237726	XP_48000881.1	PF00698	Acyl_transf_1	Domain	X1Ac-nBt	0.0371	-2.28	down-regulated
BP	GO:0032787	monocarboxylic acid metabolic process	LOC125237726	XP_48000881.1	PF02801	Ketoacyl-synt_C	Domain	X1Ac-nBt	0.0371	-2.28	down-regulated
BP	GO:0032787	monocarboxylic acid metabolic process	LOC125238120	XP_48001365.1	PF00106	adh_short	Domain	X1Ac-nBt	0.0227	-1.98	down-regulated
BP	GO:0032787	monocarboxylic acid metabolic process	LOC125238198	XP_48001427.1	PF00005	ABC_tran	Domain	X1Ac-nBt	0.0265	-1.5	down-regulated
BP	GO:0032787	monocarboxylic acid metabolic process	LOC125238349	XP_48001606.1	PF00067	p450	Domain	X1Ac-nBt	0.024	-3.4	down-regulated
BP	GO:0032787	monocarboxylic acid metabolic process	LOC125238703	XP_48002063.1	PF00501	AMP-binding	Family	X1Ac-nBt	0.0138	-2.46	down-regulated
BP	GO:0032787	monocarboxylic acid metabolic process	LOC125238705	XP_48002065.1	PF00487	FA_desaturase	Domain	X1Ac-nBt	0.023	-7.92	down-regulated
BP	GO:0032787	monocarboxylic acid metabolic process	LOC125240824	XP_48004907.1	PF00005	ABC_tran	Domain	X1Ac-nBt	0.04	-2.5	down-regulated
BP	GO:0032787	monocarboxylic acid metabolic process	LOC125240824	XP_48004907.1	PF00005	ABC_tran	Domain	X1Ac-nBt	0.04	-2.5	down-regulated
BP	GO:0032787	monocarboxylic acid metabolic process	LOC125241177	XP_48005487.1	PF00501	AMP-binding	Family	X1Ac-nBt	0.024	-9.16	down-regulated
BP	GO:0032787	monocarboxylic acid metabolic process	LOC125242592	XP_48007337.1	PF00067	p450	Domain	X1Ac-nBt	0.0329	-2.33	down-regulated
BP	GO:0032787	monocarboxylic acid metabolic process	LOC125242731	XP_48007605.1	PF00171	Aldedh	Family	X1Ac-nBt	0.0136	-4.61	down-regulated
BP	GO:0032787	monocarboxylic acid metabolic process	LOC125242731	XP_48007605.1	PF00171	Aldedh	Family	X1Ac-nBt	0.0136	-4.61	down-regulated
BP	GO:0032870	cellular response to hormone stimulus	LOC125224891	XP_47984349.1	PF00112	Peptidase_C1	Domain	X1Ac-nBt	0.015	2.81	up-regulated
BP	GO:0032870	cellular response to hormone stimulus	LOC125227986	XP_47988378.1	PF00002	7tm_2	Family	X1Ac-nBt	0.0259	1.15	up-regulated
BP	GO:0032870	cellular response to hormone stimulus	LOC125233553	XP_47995568.1	PF00201	UDPGT	Family	X1Ac-nBt	0.0348	1.22	up-regulated
BP	GO:0032870	cellular response to hormone stimulus	LOC125233553	XP_47995568.1	PF00201	UDPGT	Family	X1Ac-nBt	0.0348	1.22	up-regulated
BP	GO:0032870	cellular response to hormone stimulus	LOC125235437	XP_47997961.1	PF00112	Peptidase_C1	Domain	X1Ac-nBt	0.0408	1.53	up-regulated
BP	GO:0032870	cellular response to hormone stimulus	LOC125237887	XP_48001078.1	PF00112	Peptidase_C1	Domain	X1Ac-nBt	0.041	1.36	up-regulated
BP	GO:0032870	cellular response to hormone stimulus	LOC125239753	XP_48003375.1	PF00248	Aldo_ket_red	Domain	X1Ac-nBt	0.023	1.32	up-regulated
BP	GO:0032870	cellular response to hormone stimulus	LOC125226126	XP_47985960.1	PF00010	HLH	Domain	X1Ac-nBt	0.0266	-1.5	down-regulated
BP	GO:0032870	cellular response to hormone stimulus	LOC125226126	XP_47985963.1	PF00010	HLH	Domain	X1Ac-nBt	0.0266	-1.5	down-regulated
BP	GO:0032870	cellular response to hormone stimulus	LOC125231572	XP_47992988.1	PF00153	Mito_carr	Family	X1Ac-nBt	0.0321	-1.4	down-regulated
BP	GO:0032870	cellular response to hormone stimulus	LOC125231572	XP_47992988.1	PF00153	Mito_carr	Family	X1Ac-nBt	0.0321	-1.4	down-regulated
BP	GO:0032870	cellular response to hormone stimulus	LOC125232286	XP_47993885.1	PF00307	CH	Domain	X1Ac-nBt	0.0481	-1.08	down-regulated
BP	GO:0032870	cellular response to hormone stimulus	LOC125232408	XP_47994015.1	PF00104	Hormone_recep	Domain	X1Ac-nBt	0.023	-2.76	down-regulated
BP	GO:0032870	cellular response to hormone stimulus	LOC125232408	XP_47994015.1	PF00105	zf-C4	Domain	X1Ac-nBt	0.023	-2.76	down-regulated
BP	GO:0032870	cellular response to hormone stimulus	LOC125234045	XP_47996181.1	PF00561	Abhydrolase_1	Domain	X1Ac-nBt	0.015	-5.68	down-regulated
BP	GO:0032870	cellular response to hormone stimulus	LOC125234046	XP_47996182.1	PF00561	Abhydrolase_1	Domain	X1Ac-nBt	0.0283	-6.77	down-regulated
BP	GO:0032870	cellular response to hormone stimulus	LOC125235223	XP_47997664.1	PF00069	Pkinase	Domain	X1Ac-nBt	0.0339	-1.75	down-regulated
BP	GO:0032870	cellular response to hormone stimulus	LOC125235816	XP_47998362.1	PF00307	CH	Domain	X1Ac-nBt	0.0356	-1.34	down-regulated
BP	GO:0032870	cellular response to hormone stimulus	LOC125235816	XP_47998362.1	PF02187	GAS2	Family	X1Ac-nBt	0.0356	-1.34	down-regulated
BP	GO:0032870	cellular response to hormone stimulus	LOC125237911	XP_48001104.1	PF00112	Peptidase_C1	Domain	X1Ac-nBt	0.0283	-1.35	down-regulated
BP	GO:0032870	cellular response to hormone stimulus	LOC125238198	XP_48001427.1	PF00005	ABC_tran	Domain	X1Ac-nBt	0.0265	-1.5	down-regulated
BP	GO:0032870	cellular response to hormone stimulus	LOC125240824	XP_48004907.1	PF00005	ABC_tran	Domain	X1Ac-nBt	0.04	-2.5	down-regulated
BP	GO:0032870	cellular response to hormone stimulus	LOC125240824	XP_48004907.1	PF00005	ABC_tran	Domain	X1Ac-nBt	0.04	-2.5	down-regulated
BP	GO:0032870	cellular response to hormone stimulus	LOC125240824	XP_48004907.1	PF00664	ABC_membrane	Family	X1Ac-nBt	0.04	-2.5	down-regulated
BP	GO:0032870	cellular response to hormone stimulus	LOC125240824	XP_48004907.1	PF00664	ABC_membrane	Family	X1Ac-nBt	0.04	-2.5	down-regulated
BP	GO:0033993	response to lipid	LOC125224724	XP_47984120.1	PF00089	Trypsin	Domain	X1Ac-nBt	0.0283	1.57	up-regulated
BP	GO:0033993	response to lipid	LOC125224891	XP_47984349.1	PF00112	Peptidase_C1	Domain	X1Ac-nBt	0.015	2.81	up-regulated
BP	GO:0033993	response to lipid	LOC125230245	XP_47991310.1	PF00089	Trypsin	Domain	X1Ac-nBt	0.0312	1.22	up-regulated
BP	GO:0033993	response to lipid	LOC125232437	XP_47994052.1	PF00061	Lipocalin	Domain	X1Ac-nBt	0.0136	3.1	up-regulated
BP	GO:0033993	response to lipid	LOC125233553	XP_47995568.1	PF00201	UDPGT	Family	X1Ac-nBt	0.0348	1.22	up-regulated
BP	GO:0033993	response to lipid	LOC125233553	XP_47995568.1	PF00201	UDPGT	Family	X1Ac-nBt	0.0348	1.22	up-regulated
BP	GO:0033993	response to lipid	LOC125235437	XP_47997961.1	PF00112	Peptidase_C1	Domain	X1Ac-nBt	0.0408	1.53	up-regulated
BP	GO:0033993	response to lipid	LOC125237446	XP_48000477.1	PF00089	Trypsin	Domain	X1Ac-nBt	0.0136	2.04	up-regulated
BP	GO:0033993	response to lipid	LOC125237887	XP_48001078.1	PF00112	Peptidase_C1	Domain	X1Ac-nBt	0.041	1.36	up-regulated
BP	GO:0033993	response to lipid	LOC125239753	XP_48003375.1	PF00248	Aldo_ket_red	Domain	X1Ac-nBt	0.023	1.32	up-regulated
BP	GO:0033993	response to lipid	LOC125242091	XP_48006756.1	PF00089	Trypsin	Domain	X1Ac-nBt	0.0337	1.34	up-regulated
BP	GO:0033993	response to lipid	LOC125224689	XP_47984076.1	PF00487	FA_desaturase	Domain	X1Ac-nBt	0.0136	-5.42	down-regulated
BP	GO:0033993	response to lipid	LOC125224734	XP_47984129.1	PF00083	Sugar_tr	Family	X1Ac-nBt	0.0136	-3.55	down-regulated
BP	GO:0033993	response to lipid	LOC125225741	XP_47985539.1	PF00487	FA_desaturase	Domain	X1Ac-nBt	0.0383	-5	down-regulated
BP	GO:0033993	response to lipid	LOC125226126	XP_47985960.1	PF00010	HLH	Domain	X1Ac-nBt	0.0266	-1.5	down-regulated
BP	GO:0033993	response to lipid	LOC125226126	XP_47985963.1	PF00010	HLH	Domain	X1Ac-nBt	0.0266	-1.5	down-regulated
BP	GO:0033993	response to lipid	LOC125228160	XP_47988575.1	PF00067	p450	Domain	X1Ac-nBt	0.0223	-2.2	down-regulated
BP	GO:0033993	response to lipid	LOC125229652	XP_47990494.1	PF00083	Sugar_tr	Family	X1Ac-nBt	0.0223	-2.28	down-regulated
BP	GO:0033993	response to lipid	LOC125229934	XP_47990840.1	PF00083	Sugar_tr	Family	X1Ac-nBt	0.0337	-1.14	down-regulated
BP	GO:0033993	response to lipid	LOC125231572	XP_47992988.1	PF00153	Mito_carr	Family	X1Ac-nBt	0.0321	-1.4	down-regulated
BP	GO:0033993	response to lipid	LOC125231572	XP_47992988.1	PF00153	Mito_carr	Family	X1Ac-nBt	0.0321	-1.4	down-regulated
BP	GO:0033993	response to lipid	LOC125232408	XP_47994015.1	PF00104	Hormone_recep	Domain	X1Ac-nBt	0.023	-2.76	down-regulated
BP	GO:0033993	response to lipid	LOC125232408	XP_47994015.1	PF00105	zf-C4	Domain	X1Ac-nBt	0.023	-2.76	down-regulated
BP	GO:0033993	response to lipid	LOC125234045	XP_47996181.1	PF00561	Abhydrolase_1	Domain	X1Ac-nBt	0.015	-5.68	down-regulated
BP	GO:0033993	response to lipid	LOC125234046	XP_47996182.1	PF00561	Abhydrolase_1	Domain	X1Ac-nBt	0.0283	-6.77	down-regulated
BP	GO:0033993	response to lipid	LOC125235223	XP_47997664.1	PF00069	Pkinase	Domain	X1Ac-nBt	0.0339	-1.75	down-regulated
BP	GO:0033993	response to lipid	LOC125235547	XP_47998100.1	PF00067	p450	Domain	X1Ac-nBt	0.0483	-1.16	down-regulated
BP	GO:0033993	response to lipid	LOC125235906	XP_47998497.1	PF00067	p450	Domain	X1Ac-nBt	0.015	-3.93	down-regulated
BP	GO:0033993	response to lipid	LOC125236011	XP_47998653.1	PF00083	Sugar_tr	Family	X1Ac-nBt	0.0167	-2.98	down-regulated
BP	GO:0033993	response to lipid	LOC125237498	XP_48000569.1	PF00487	FA_desaturase	Domain	X1Ac-nBt	0.0138	-5	down-regulated
BP	GO:0033993	response to lipid	LOC125237911	XP_48001104.1	PF00112	Peptidase_C1	Domain	X1Ac-nBt	0.0283	-1.35	down-regulated
BP	GO:0033993	response to lipid	LOC125238185	XP_48001419.1	PF00083	Sugar_tr	Family	X1Ac-nBt	0.0136	-1.93	down-regulated
BP	GO:0033993	response to lipid	LOC125238198	XP_48001427.1	PF00005	ABC_tran	Domain	X1Ac-nBt	0.0265	-1.5	down-regulated
BP	GO:0033993	response to lipid	LOC125238198	XP_48001427.1	PF01061	ABC2_membrane	Family	X1Ac-nBt	0.0265	-1.5	down-regulated
BP	GO:0033993	response to lipid	LOC125238349	XP_48001606.1	PF00067	p450	Domain	X1Ac-nBt	0.024	-3.4	down-regulated
BP	GO:0033993	response to lipid	LOC125238705	XP_48002065.1	PF00487	FA_desaturase	Domain	X1Ac-nBt	0.023	-7.92	down-regulated
BP	GO:0033993	response to lipid	LOC125240824	XP_48004907.1	PF00005	ABC_tran	Domain	X1Ac-nBt	0.04	-2.5	down-regulated
BP	GO:0033993	response to lipid	LOC125240824	XP_48004907.1	PF00005	ABC_tran	Domain	X1Ac-nBt	0.04	-2.5	down-regulated
BP	GO:0033993	response to lipid	LOC125240824	XP_48004907.1	PF00664	ABC_membrane	Family	X1Ac-nBt	0.04	-2.5	down-regulated
BP	GO:0033993	response to lipid	LOC125240824	XP_48004907.1	PF00664	ABC_membrane	Family	X1Ac-nBt	0.04	-2.5	down-regulated
BP	GO:0033993	response to lipid	LOC125241039	XP_48005278.1	PF00083	Sugar_tr	Family	X1Ac-nBt	0.0408	-4.76	down-regulated
BP	GO:0033993	response to lipid	LOC125242384	XP_48007144.1	PF00083	Sugar_tr	Family	X1Ac-nBt	0.024	-2.74	down-regulated
BP	GO:0033993	response to lipid	LOC125242592	XP_48007337.1	PF00067	p450	Domain	X1Ac-nBt	0.0329	-2.33	down-regulated
BP	GO:0046394	carboxylic acid biosynthetic process	LOC125224701	XP_47984092.1	PF00106	adh_short	Domain	X1Ac-nBt	0.0266	1.19	up-regulated
BP	GO:0046394	carboxylic acid biosynthetic process	LOC125232437	XP_47994052.1	PF00061	Lipocalin	Domain	X1Ac-nBt	0.0136	3.1	up-regulated
BP	GO:0046394	carboxylic acid biosynthetic process	LOC125224689	XP_47984076.1	PF00173	Cyt-b5	Domain	X1Ac-nBt	0.0136	-5.42	down-regulated
BP	GO:0046394	carboxylic acid biosynthetic process	LOC125224689	XP_47984076.1	PF00487	FA_desaturase	Domain	X1Ac-nBt	0.0136	-5.42	down-regulated
BP	GO:0046394	carboxylic acid biosynthetic process	LOC125225741	XP_47985539.1	PF00487	FA_desaturase	Domain	X1Ac-nBt	0.0383	-5	down-regulated
BP	GO:0046394	carboxylic acid biosynthetic process	LOC125226153	XP_47986007.1	PF01151	ELO	Family	X1Ac-nBt	0.0483	-1.08	down-regulated
BP	GO:0046394	carboxylic acid biosynthetic process	LOC125226290	XP_47986184.1	PF01151	ELO	Family	X1Ac-nBt	0.0188	-3.72	down-regulated
BP	GO:0046394	carboxylic acid biosynthetic process	LOC125228160	XP_47988575.1	PF00067	p450	Domain	X1Ac-nBt	0.0223	-2.2	down-regulated
BP	GO:0046394	carboxylic acid biosynthetic process	LOC125228963	XP_47989655.1	PF00109	ketoacyl-synt	Domain	X1Ac-nBt	0.024	-7.07	down-regulated
BP	GO:0046394	carboxylic acid biosynthetic process	LOC125228963	XP_47989655.1	PF00698	Acyl_transf_1	Domain	X1Ac-nBt	0.024	-7.07	down-regulated
BP	GO:0046394	carboxylic acid biosynthetic process	LOC125228963	XP_47989655.1	PF02801	Ketoacyl-synt_C	Domain	X1Ac-nBt	0.024	-7.07	down-regulated
BP	GO:0046394	carboxylic acid biosynthetic process	LOC125231710	XP_47993204.1	PF00109	ketoacyl-synt	Domain	X1Ac-nBt	0.0243	-3.04	down-regulated
BP	GO:0046394	carboxylic acid biosynthetic process	LOC125231710	XP_47993204.1	PF00698	Acyl_transf_1	Domain	X1Ac-nBt	0.0243	-3.04	down-regulated
BP	GO:0046394	carboxylic acid biosynthetic process	LOC125231710	XP_47993204.1	PF02801	Ketoacyl-synt_C	Domain	X1Ac-nBt	0.0243	-3.04	down-regulated
BP	GO:0046394	carboxylic acid biosynthetic process	LOC125232184	XP_47993775.1	PF00282	Pyridoxal_deC	Domain	X1Ac-nBt	0.0219	-2.45	down-regulated
BP	GO:0046394	carboxylic acid biosynthetic process	LOC125234814	XP_47997177.1	PF01151	ELO	Family	X1Ac-nBt	0.0167	-8.7	down-regulated
BP	GO:0046394	carboxylic acid biosynthetic process	LOC125235547	XP_47998100.1	PF00067	p450	Domain	X1Ac-nBt	0.0483	-1.16	down-regulated
BP	GO:0046394	carboxylic acid biosynthetic process	LOC125235901	XP_47998501.1	PF03098	An_peroxidase	Domain	X1Ac-nBt	0.0265	-3.69	down-regulated
BP	GO:0046394	carboxylic acid biosynthetic process	LOC125235906	XP_47998497.1	PF00067	p450	Domain	X1Ac-nBt	0.015	-3.93	down-regulated
BP	GO:0046394	carboxylic acid biosynthetic process	LOC125236301	XP_47998997.1	PF00288	GHMP_kinases_N	Family	X1Ac-nBt	0.0227	-1.91	down-regulated
BP	GO:0046394	carboxylic acid biosynthetic process	LOC125237498	XP_48000569.1	PF00487	FA_desaturase	Domain	X1Ac-nBt	0.0138	-5	down-regulated
BP	GO:0046394	carboxylic acid biosynthetic process	LOC125237726	XP_48000881.1	PF00109	ketoacyl-synt	Domain	X1Ac-nBt	0.0371	-2.28	down-regulated
BP	GO:0046394	carboxylic acid biosynthetic process	LOC125237726	XP_48000881.1	PF00698	Acyl_transf_1	Domain	X1Ac-nBt	0.0371	-2.28	down-regulated
BP	GO:0046394	carboxylic acid biosynthetic process	LOC125237726	XP_48000881.1	PF02801	Ketoacyl-synt_C	Domain	X1Ac-nBt	0.0371	-2.28	down-regulated
BP	GO:0046394	carboxylic acid biosynthetic process	LOC125238120	XP_48001365.1	PF00106	adh_short	Domain	X1Ac-nBt	0.0227	-1.98	down-regulated
BP	GO:0046394	carboxylic acid biosynthetic process	LOC125238349	XP_48001606.1	PF00067	p450	Domain	X1Ac-nBt	0.024	-3.4	down-regulated
BP	GO:0046394	carboxylic acid biosynthetic process	LOC125238705	XP_48002065.1	PF00487	FA_desaturase	Domain	X1Ac-nBt	0.023	-7.92	down-regulated
BP	GO:0046394	carboxylic acid biosynthetic process	LOC125241711	XP_48006274.1	PF01048	PNP_UDP_1	Domain	X1Ac-nBt	0.0448	-2.44	down-regulated
BP	GO:0046394	carboxylic acid biosynthetic process	LOC125242592	XP_48007337.1	PF00067	p450	Domain	X1Ac-nBt	0.0329	-2.33	down-regulated
BP	GO:0046394	carboxylic acid biosynthetic process	LOC125242731	XP_48007605.1	PF00171	Aldedh	Family	X1Ac-nBt	0.0136	-4.61	down-regulated
BP	GO:0046394	carboxylic acid biosynthetic process	LOC125242731	XP_48007605.1	PF00171	Aldedh	Family	X1Ac-nBt	0.0136	-4.61	down-regulated
BP	GO:0055114	oxidation-reduction process	LOC125232437	XP_47994052.1	PF00061	Lipocalin	Domain	X1Ac-nBt	0.0136	3.1	up-regulated
BP	GO:0055114	oxidation-reduction process	LOC125239753	XP_48003375.1	PF00248	Aldo_ket_red	Domain	X1Ac-nBt	0.023	1.32	up-regulated
BP	GO:0055114	oxidation-reduction process	LOC125242532	XP_48007243.1	PF00085	Thioredoxin	Domain	X1Ac-nBt	0.0453	2.84	up-regulated
BP	GO:0055114	oxidation-reduction process	LOC125228160	XP_47988575.1	PF00067	p450	Domain	X1Ac-nBt	0.0223	-2.2	down-regulated
BP	GO:0055114	oxidation-reduction process	LOC125231407	XP_47992810.1	PF00081	Sod_Fe_N	Domain	X1Ac-nBt	0.0453	-1.64	down-regulated
BP	GO:0055114	oxidation-reduction process	LOC125231572	XP_47992988.1	PF00153	Mito_carr	Family	X1Ac-nBt	0.0321	-1.4	down-regulated
BP	GO:0055114	oxidation-reduction process	LOC125231572	XP_47992988.1	PF00153	Mito_carr	Family	X1Ac-nBt	0.0321	-1.4	down-regulated
BP	GO:0055114	oxidation-reduction process	LOC125232286	XP_47993885.1	PF00307	CH	Domain	X1Ac-nBt	0.0481	-1.08	down-regulated
BP	GO:0055114	oxidation-reduction process	LOC125232408	XP_47994015.1	PF00104	Hormone_recep	Domain	X1Ac-nBt	0.023	-2.76	down-regulated
BP	GO:0055114	oxidation-reduction process	LOC125232408	XP_47994015.1	PF00105	zf-C4	Domain	X1Ac-nBt	0.023	-2.76	down-regulated
BP	GO:0055114	oxidation-reduction process	LOC125235184	XP_47997605.1	PF00501	AMP-binding	Family	X1Ac-nBt	0.0219	-2.9	down-regulated
BP	GO:0055114	oxidation-reduction process	LOC125235386	XP_47997895.1	PF00941	FAD_binding_5	Family	X1Ac-nBt	0.0167	-2.57	down-regulated
BP	GO:0055114	oxidation-reduction process	LOC125235386	XP_47997895.1	PF01315	Ald_Xan_dh_C	Domain	X1Ac-nBt	0.0167	-2.57	down-regulated
BP	GO:0055114	oxidation-reduction process	LOC125235386	XP_47997895.1	PF01799	Fer2_2	Domain	X1Ac-nBt	0.0167	-2.57	down-regulated
BP	GO:0055114	oxidation-reduction process	LOC125235386	XP_47997895.1	PF02738	Ald_Xan_dh_C2	Family	X1Ac-nBt	0.0167	-2.57	down-regulated
BP	GO:0055114	oxidation-reduction process	LOC125235386	XP_47997895.1	PF03450	CO_deh_flav_C	Domain	X1Ac-nBt	0.0167	-2.57	down-regulated
BP	GO:0055114	oxidation-reduction process	LOC125235547	XP_47998100.1	PF00067	p450	Domain	X1Ac-nBt	0.0483	-1.16	down-regulated
BP	GO:0055114	oxidation-reduction process	LOC125235816	XP_47998362.1	PF00307	CH	Domain	X1Ac-nBt	0.0356	-1.34	down-regulated
BP	GO:0055114	oxidation-reduction process	LOC125235901	XP_47998501.1	PF03098	An_peroxidase	Domain	X1Ac-nBt	0.0265	-3.69	down-regulated
BP	GO:0055114	oxidation-reduction process	LOC125235906	XP_47998497.1	PF00067	p450	Domain	X1Ac-nBt	0.015	-3.93	down-regulated
BP	GO:0055114	oxidation-reduction process	LOC125238198	XP_48001427.1	PF00005	ABC_tran	Domain	X1Ac-nBt	0.0265	-1.5	down-regulated
BP	GO:0055114	oxidation-reduction process	LOC125238349	XP_48001606.1	PF00067	p450	Domain	X1Ac-nBt	0.024	-3.4	down-regulated
BP	GO:0055114	oxidation-reduction process	LOC125238703	XP_48002063.1	PF00501	AMP-binding	Family	X1Ac-nBt	0.0138	-2.46	down-regulated
BP	GO:0055114	oxidation-reduction process	LOC125239889	XP_48003610.1	PF03370	CBM_21	Domain	X1Ac-nBt	0.0223	-1.54	down-regulated
BP	GO:0055114	oxidation-reduction process	LOC125240824	XP_48004907.1	PF00005	ABC_tran	Domain	X1Ac-nBt	0.04	-2.5	down-regulated
BP	GO:0055114	oxidation-reduction process	LOC125240824	XP_48004907.1	PF00005	ABC_tran	Domain	X1Ac-nBt	0.04	-2.5	down-regulated
BP	GO:0055114	oxidation-reduction process	LOC125241177	XP_48005487.1	PF00501	AMP-binding	Family	X1Ac-nBt	0.024	-9.16	down-regulated
BP	GO:0055114	oxidation-reduction process	LOC125242592	XP_48007337.1	PF00067	p450	Domain	X1Ac-nBt	0.0329	-2.33	down-regulated
BP	GO:0055114	oxidation-reduction process	LOC125242731	XP_48007605.1	PF00171	Aldedh	Family	X1Ac-nBt	0.0136	-4.61	down-regulated
BP	GO:0055114	oxidation-reduction process	LOC125242731	XP_48007605.1	PF00171	Aldedh	Family	X1Ac-nBt	0.0136	-4.61	down-regulated
BP	GO:0062012	regulation of small molecule metabolic process	LOC125227986	XP_47988378.1	PF00002	7tm_2	Family	X1Ac-nBt	0.0259	1.15	up-regulated
BP	GO:0062012	regulation of small molecule metabolic process	LOC125232437	XP_47994052.1	PF00061	Lipocalin	Domain	X1Ac-nBt	0.0136	3.1	up-regulated
BP	GO:0062012	regulation of small molecule metabolic process	LOC125233553	XP_47995568.1	PF00201	UDPGT	Family	X1Ac-nBt	0.0348	1.22	up-regulated
BP	GO:0062012	regulation of small molecule metabolic process	LOC125233553	XP_47995568.1	PF00201	UDPGT	Family	X1Ac-nBt	0.0348	1.22	up-regulated
BP	GO:0062012	regulation of small molecule metabolic process	LOC125239753	XP_48003375.1	PF00248	Aldo_ket_red	Domain	X1Ac-nBt	0.023	1.32	up-regulated
BP	GO:0062012	regulation of small molecule metabolic process	LOC125224689	XP_47984076.1	PF00173	Cyt-b5	Domain	X1Ac-nBt	0.0136	-5.42	down-regulated
BP	GO:0062012	regulation of small molecule metabolic process	LOC125226126	XP_47985960.1	PF00010	HLH	Domain	X1Ac-nBt	0.0266	-1.5	down-regulated
BP	GO:0062012	regulation of small molecule metabolic process	LOC125226126	XP_47985963.1	PF00010	HLH	Domain	X1Ac-nBt	0.0266	-1.5	down-regulated
BP	GO:0062012	regulation of small molecule metabolic process	LOC125228160	XP_47988575.1	PF00067	p450	Domain	X1Ac-nBt	0.0223	-2.2	down-regulated
BP	GO:0062012	regulation of small molecule metabolic process	LOC125230981	XP_47992259.1	PF00041	fn3	Domain	X1Ac-nBt	0.0247	-1.46	down-regulated
BP	GO:0062012	regulation of small molecule metabolic process	LOC125230981	XP_47992259.1	PF00041	fn3	Domain	X1Ac-nBt	0.0247	-1.46	down-regulated
BP	GO:0062012	regulation of small molecule metabolic process	LOC125231572	XP_47992988.1	PF00153	Mito_carr	Family	X1Ac-nBt	0.0321	-1.4	down-regulated
BP	GO:0062012	regulation of small molecule metabolic process	LOC125231572	XP_47992988.1	PF00153	Mito_carr	Family	X1Ac-nBt	0.0321	-1.4	down-regulated
BP	GO:0062012	regulation of small molecule metabolic process	LOC125232408	XP_47994015.1	PF00104	Hormone_recep	Domain	X1Ac-nBt	0.023	-2.76	down-regulated
BP	GO:0062012	regulation of small molecule metabolic process	LOC125232408	XP_47994015.1	PF00105	zf-C4	Domain	X1Ac-nBt	0.023	-2.76	down-regulated
BP	GO:0062012	regulation of small molecule metabolic process	LOC125235223	XP_47997664.1	PF00069	Pkinase	Domain	X1Ac-nBt	0.0339	-1.75	down-regulated
BP	GO:0062012	regulation of small molecule metabolic process	LOC125235547	XP_47998100.1	PF00067	p450	Domain	X1Ac-nBt	0.0483	-1.16	down-regulated
BP	GO:0062012	regulation of small molecule metabolic process	LOC125235906	XP_47998497.1	PF00067	p450	Domain	X1Ac-nBt	0.015	-3.93	down-regulated
BP	GO:0062012	regulation of small molecule metabolic process	LOC125238349	XP_48001606.1	PF00067	p450	Domain	X1Ac-nBt	0.024	-3.4	down-regulated
BP	GO:0062012	regulation of small molecule metabolic process	LOC125239889	XP_48003610.1	PF03370	CBM_21	Domain	X1Ac-nBt	0.0223	-1.54	down-regulated
BP	GO:0062012	regulation of small molecule metabolic process	LOC125240939	XP_48005099.1	PF00004	AAA	Domain	X1Ac-nBt	0.0408	-4.76	down-regulated
BP	GO:0062012	regulation of small molecule metabolic process	LOC125242592	XP_48007337.1	PF00067	p450	Domain	X1Ac-nBt	0.0329	-2.33	down-regulated
BP	GO:1901615	organic hydroxy compound metabolic process	LOC125224701	XP_47984092.1	PF00106	adh_short	Domain	X1Ac-nBt	0.0266	1.19	up-regulated
BP	GO:1901615	organic hydroxy compound metabolic process	LOC125232437	XP_47994052.1	PF00061	Lipocalin	Domain	X1Ac-nBt	0.0136	3.1	up-regulated
BP	GO:1901615	organic hydroxy compound metabolic process	LOC125233553	XP_47995568.1	PF00201	UDPGT	Family	X1Ac-nBt	0.0348	1.22	up-regulated
BP	GO:1901615	organic hydroxy compound metabolic process	LOC125233553	XP_47995568.1	PF00201	UDPGT	Family	X1Ac-nBt	0.0348	1.22	up-regulated
BP	GO:1901615	organic hydroxy compound metabolic process	LOC125239753	XP_48003375.1	PF00248	Aldo_ket_red	Domain	X1Ac-nBt	0.023	1.32	up-regulated
BP	GO:1901615	organic hydroxy compound metabolic process	LOC125228160	XP_47988575.1	PF00067	p450	Domain	X1Ac-nBt	0.0223	-2.2	down-regulated
BP	GO:1901615	organic hydroxy compound metabolic process	LOC125228963	XP_47989655.1	PF00109	ketoacyl-synt	Domain	X1Ac-nBt	0.024	-7.07	down-regulated
BP	GO:1901615	organic hydroxy compound metabolic process	LOC125228963	XP_47989655.1	PF00698	Acyl_transf_1	Domain	X1Ac-nBt	0.024	-7.07	down-regulated
BP	GO:1901615	organic hydroxy compound metabolic process	LOC125228963	XP_47989655.1	PF02801	Ketoacyl-synt_C	Domain	X1Ac-nBt	0.024	-7.07	down-regulated
BP	GO:1901615	organic hydroxy compound metabolic process	LOC125230981	XP_47992259.1	PF00041	fn3	Domain	X1Ac-nBt	0.0247	-1.46	down-regulated
BP	GO:1901615	organic hydroxy compound metabolic process	LOC125230981	XP_47992259.1	PF00041	fn3	Domain	X1Ac-nBt	0.0247	-1.46	down-regulated
BP	GO:1901615	organic hydroxy compound metabolic process	LOC125231338	XP_47992740.1	PF00372	Hemocyanin_M	Domain	X1Ac-nBt	0.0136	-8.21	down-regulated
BP	GO:1901615	organic hydroxy compound metabolic process	LOC125231338	XP_47992740.1	PF00372	Hemocyanin_M	Domain	X1Ac-nBt	0.0136	-8.21	down-regulated
BP	GO:1901615	organic hydroxy compound metabolic process	LOC125231338	XP_47992740.1	PF03722	Hemocyanin_N	Domain	X1Ac-nBt	0.0136	-8.21	down-regulated
BP	GO:1901615	organic hydroxy compound metabolic process	LOC125231338	XP_47992740.1	PF03723	Hemocyanin_C	Domain	X1Ac-nBt	0.0136	-8.21	down-regulated
BP	GO:1901615	organic hydroxy compound metabolic process	LOC125231338	XP_47992740.1	PF03723	Hemocyanin_C	Domain	X1Ac-nBt	0.0136	-8.21	down-regulated
BP	GO:1901615	organic hydroxy compound metabolic process	LOC125231710	XP_47993204.1	PF00109	ketoacyl-synt	Domain	X1Ac-nBt	0.0243	-3.04	down-regulated
BP	GO:1901615	organic hydroxy compound metabolic process	LOC125231710	XP_47993204.1	PF00698	Acyl_transf_1	Domain	X1Ac-nBt	0.0243	-3.04	down-regulated
BP	GO:1901615	organic hydroxy compound metabolic process	LOC125231710	XP_47993204.1	PF02801	Ketoacyl-synt_C	Domain	X1Ac-nBt	0.0243	-3.04	down-regulated
BP	GO:1901615	organic hydroxy compound metabolic process	LOC125232184	XP_47993775.1	PF00282	Pyridoxal_deC	Domain	X1Ac-nBt	0.0219	-2.45	down-regulated
BP	GO:1901615	organic hydroxy compound metabolic process	LOC125234404	XP_47996587.1	PF00348	polyprenyl_synt	Domain	X1Ac-nBt	0.0371	-1.48	down-regulated
BP	GO:1901615	organic hydroxy compound metabolic process	LOC125235184	XP_47997605.1	PF00501	AMP-binding	Family	X1Ac-nBt	0.0219	-2.9	down-regulated
BP	GO:1901615	organic hydroxy compound metabolic process	LOC125235547	XP_47998100.1	PF00067	p450	Domain	X1Ac-nBt	0.0483	-1.16	down-regulated
BP	GO:1901615	organic hydroxy compound metabolic process	LOC125235901	XP_47998501.1	PF03098	An_peroxidase	Domain	X1Ac-nBt	0.0265	-3.69	down-regulated
BP	GO:1901615	organic hydroxy compound metabolic process	LOC125235906	XP_47998497.1	PF00067	p450	Domain	X1Ac-nBt	0.015	-3.93	down-regulated
BP	GO:1901615	organic hydroxy compound metabolic process	LOC125236301	XP_47998997.1	PF00288	GHMP_kinases_N	Family	X1Ac-nBt	0.0227	-1.91	down-regulated
BP	GO:1901615	organic hydroxy compound metabolic process	LOC125237008	XP_47999883.1	PF01227	GTP_cyclohydroI	Domain	X1Ac-nBt	0.0282	-1.24	down-regulated
BP	GO:1901615	organic hydroxy compound metabolic process	LOC125237726	XP_48000881.1	PF00109	ketoacyl-synt	Domain	X1Ac-nBt	0.0371	-2.28	down-regulated
BP	GO:1901615	organic hydroxy compound metabolic process	LOC125237726	XP_48000881.1	PF00698	Acyl_transf_1	Domain	X1Ac-nBt	0.0371	-2.28	down-regulated
BP	GO:1901615	organic hydroxy compound metabolic process	LOC125237726	XP_48000881.1	PF00975	Thioesterase	Domain	X1Ac-nBt	0.0371	-2.28	down-regulated
BP	GO:1901615	organic hydroxy compound metabolic process	LOC125237726	XP_48000881.1	PF02801	Ketoacyl-synt_C	Domain	X1Ac-nBt	0.0371	-2.28	down-regulated
BP	GO:1901615	organic hydroxy compound metabolic process	LOC125238120	XP_48001365.1	PF00106	adh_short	Domain	X1Ac-nBt	0.0227	-1.98	down-regulated
BP	GO:1901615	organic hydroxy compound metabolic process	LOC125238349	XP_48001606.1	PF00067	p450	Domain	X1Ac-nBt	0.024	-3.4	down-regulated
BP	GO:1901615	organic hydroxy compound metabolic process	LOC125238703	XP_48002063.1	PF00501	AMP-binding	Family	X1Ac-nBt	0.0138	-2.46	down-regulated
BP	GO:1901615	organic hydroxy compound metabolic process	LOC125241177	XP_48005487.1	PF00501	AMP-binding	Family	X1Ac-nBt	0.024	-9.16	down-regulated
BP	GO:1901615	organic hydroxy compound metabolic process	LOC125242592	XP_48007337.1	PF00067	p450	Domain	X1Ac-nBt	0.0329	-2.33	down-regulated
BP	GO:1901615	organic hydroxy compound metabolic process	LOC125242731	XP_48007605.1	PF00171	Aldedh	Family	X1Ac-nBt	0.0136	-4.61	down-regulated
BP	GO:1901615	organic hydroxy compound metabolic process	LOC125242731	XP_48007605.1	PF00171	Aldedh	Family	X1Ac-nBt	0.0136	-4.61	down-regulated
BP	GO:1901701	cellular response to oxygen-containing compound	LOC125227986	XP_47988378.1	PF00002	7tm_2	Family	X1Ac-nBt	0.0259	1.15	up-regulated
BP	GO:1901701	cellular response to oxygen-containing compound	LOC125233553	XP_47995568.1	PF00201	UDPGT	Family	X1Ac-nBt	0.0348	1.22	up-regulated
BP	GO:1901701	cellular response to oxygen-containing compound	LOC125233553	XP_47995568.1	PF00201	UDPGT	Family	X1Ac-nBt	0.0348	1.22	up-regulated
BP	GO:1901701	cellular response to oxygen-containing compound	LOC125239753	XP_48003375.1	PF00248	Aldo_ket_red	Domain	X1Ac-nBt	0.023	1.32	up-regulated
BP	GO:1901701	cellular response to oxygen-containing compound	LOC125224734	XP_47984129.1	PF00083	Sugar_tr	Family	X1Ac-nBt	0.0136	-3.55	down-regulated
BP	GO:1901701	cellular response to oxygen-containing compound	LOC125226126	XP_47985960.1	PF00010	HLH	Domain	X1Ac-nBt	0.0266	-1.5	down-regulated
BP	GO:1901701	cellular response to oxygen-containing compound	LOC125226126	XP_47985963.1	PF00010	HLH	Domain	X1Ac-nBt	0.0266	-1.5	down-regulated
BP	GO:1901701	cellular response to oxygen-containing compound	LOC125228160	XP_47988575.1	PF00067	p450	Domain	X1Ac-nBt	0.0223	-2.2	down-regulated
BP	GO:1901701	cellular response to oxygen-containing compound	LOC125229652	XP_47990494.1	PF00083	Sugar_tr	Family	X1Ac-nBt	0.0223	-2.28	down-regulated
BP	GO:1901701	cellular response to oxygen-containing compound	LOC125229934	XP_47990840.1	PF00083	Sugar_tr	Family	X1Ac-nBt	0.0337	-1.14	down-regulated
BP	GO:1901701	cellular response to oxygen-containing compound	LOC125231407	XP_47992810.1	PF00081	Sod_Fe_N	Domain	X1Ac-nBt	0.0453	-1.64	down-regulated
BP	GO:1901701	cellular response to oxygen-containing compound	LOC125231407	XP_47992810.1	PF02777	Sod_Fe_C	Domain	X1Ac-nBt	0.0453	-1.64	down-regulated
BP	GO:1901701	cellular response to oxygen-containing compound	LOC125231572	XP_47992988.1	PF00153	Mito_carr	Family	X1Ac-nBt	0.0321	-1.4	down-regulated
BP	GO:1901701	cellular response to oxygen-containing compound	LOC125231572	XP_47992988.1	PF00153	Mito_carr	Family	X1Ac-nBt	0.0321	-1.4	down-regulated
BP	GO:1901701	cellular response to oxygen-containing compound	LOC125232408	XP_47994015.1	PF00104	Hormone_recep	Domain	X1Ac-nBt	0.023	-2.76	down-regulated
BP	GO:1901701	cellular response to oxygen-containing compound	LOC125232408	XP_47994015.1	PF00105	zf-C4	Domain	X1Ac-nBt	0.023	-2.76	down-regulated
BP	GO:1901701	cellular response to oxygen-containing compound	LOC125233280	XP_47995189.1	PF00916	Sulfate_transp	Family	X1Ac-nBt	0.0483	-1.29	down-regulated
BP	GO:1901701	cellular response to oxygen-containing compound	LOC125235223	XP_47997664.1	PF00069	Pkinase	Domain	X1Ac-nBt	0.0339	-1.75	down-regulated
BP	GO:1901701	cellular response to oxygen-containing compound	LOC125235547	XP_47998100.1	PF00067	p450	Domain	X1Ac-nBt	0.0483	-1.16	down-regulated
BP	GO:1901701	cellular response to oxygen-containing compound	LOC125235906	XP_47998497.1	PF00067	p450	Domain	X1Ac-nBt	0.015	-3.93	down-regulated
BP	GO:1901701	cellular response to oxygen-containing compound	LOC125236011	XP_47998653.1	PF00083	Sugar_tr	Family	X1Ac-nBt	0.0167	-2.98	down-regulated
BP	GO:1901701	cellular response to oxygen-containing compound	LOC125237688	XP_48000794.1	PF01490	Aa_trans	Family	X1Ac-nBt	0.0227	-2.79	down-regulated
BP	GO:1901701	cellular response to oxygen-containing compound	LOC125238185	XP_48001419.1	PF00083	Sugar_tr	Family	X1Ac-nBt	0.0136	-1.93	down-regulated
BP	GO:1901701	cellular response to oxygen-containing compound	LOC125238198	XP_48001427.1	PF00005	ABC_tran	Domain	X1Ac-nBt	0.0265	-1.5	down-regulated
BP	GO:1901701	cellular response to oxygen-containing compound	LOC125238349	XP_48001606.1	PF00067	p450	Domain	X1Ac-nBt	0.024	-3.4	down-regulated
BP	GO:1901701	cellular response to oxygen-containing compound	LOC125240824	XP_48004907.1	PF00005	ABC_tran	Domain	X1Ac-nBt	0.04	-2.5	down-regulated
BP	GO:1901701	cellular response to oxygen-containing compound	LOC125240824	XP_48004907.1	PF00005	ABC_tran	Domain	X1Ac-nBt	0.04	-2.5	down-regulated
BP	GO:1901701	cellular response to oxygen-containing compound	LOC125240824	XP_48004907.1	PF00664	ABC_membrane	Family	X1Ac-nBt	0.04	-2.5	down-regulated
BP	GO:1901701	cellular response to oxygen-containing compound	LOC125240824	XP_48004907.1	PF00664	ABC_membrane	Family	X1Ac-nBt	0.04	-2.5	down-regulated
BP	GO:1901701	cellular response to oxygen-containing compound	LOC125241039	XP_48005278.1	PF00083	Sugar_tr	Family	X1Ac-nBt	0.0408	-4.76	down-regulated
BP	GO:1901701	cellular response to oxygen-containing compound	LOC125242384	XP_48007144.1	PF00083	Sugar_tr	Family	X1Ac-nBt	0.024	-2.74	down-regulated
BP	GO:1901701	cellular response to oxygen-containing compound	LOC125242592	XP_48007337.1	PF00067	p450	Domain	X1Ac-nBt	0.0329	-2.33	down-regulated
BP	GO:1905952	regulation of lipid localization	LOC125227986	XP_47988378.1	PF00002	7tm_2	Family	X1Ac-nBt	0.0259	1.15	up-regulated
BP	GO:1905952	regulation of lipid localization	LOC125232437	XP_47994052.1	PF00061	Lipocalin	Domain	X1Ac-nBt	0.0136	3.1	up-regulated
BP	GO:1905952	regulation of lipid localization	LOC125228160	XP_47988575.1	PF00067	p450	Domain	X1Ac-nBt	0.0223	-2.2	down-regulated
BP	GO:1905952	regulation of lipid localization	LOC125232408	XP_47994015.1	PF00104	Hormone_recep	Domain	X1Ac-nBt	0.023	-2.76	down-regulated
BP	GO:1905952	regulation of lipid localization	LOC125232408	XP_47994015.1	PF00105	zf-C4	Domain	X1Ac-nBt	0.023	-2.76	down-regulated
BP	GO:1905952	regulation of lipid localization	LOC125234045	XP_47996181.1	PF00561	Abhydrolase_1	Domain	X1Ac-nBt	0.015	-5.68	down-regulated
BP	GO:1905952	regulation of lipid localization	LOC125234046	XP_47996182.1	PF00561	Abhydrolase_1	Domain	X1Ac-nBt	0.0283	-6.77	down-regulated
BP	GO:1905952	regulation of lipid localization	LOC125235184	XP_47997605.1	PF00501	AMP-binding	Family	X1Ac-nBt	0.0219	-2.9	down-regulated
BP	GO:1905952	regulation of lipid localization	LOC125235547	XP_47998100.1	PF00067	p450	Domain	X1Ac-nBt	0.0483	-1.16	down-regulated
BP	GO:1905952	regulation of lipid localization	LOC125235906	XP_47998497.1	PF00067	p450	Domain	X1Ac-nBt	0.015	-3.93	down-regulated
BP	GO:1905952	regulation of lipid localization	LOC125238198	XP_48001427.1	PF00005	ABC_tran	Domain	X1Ac-nBt	0.0265	-1.5	down-regulated
BP	GO:1905952	regulation of lipid localization	LOC125238198	XP_48001427.1	PF01061	ABC2_membrane	Family	X1Ac-nBt	0.0265	-1.5	down-regulated
BP	GO:1905952	regulation of lipid localization	LOC125238349	XP_48001606.1	PF00067	p450	Domain	X1Ac-nBt	0.024	-3.4	down-regulated
BP	GO:1905952	regulation of lipid localization	LOC125238703	XP_48002063.1	PF00501	AMP-binding	Family	X1Ac-nBt	0.0138	-2.46	down-regulated
BP	GO:1905952	regulation of lipid localization	LOC125240824	XP_48004907.1	PF00005	ABC_tran	Domain	X1Ac-nBt	0.04	-2.5	down-regulated
BP	GO:1905952	regulation of lipid localization	LOC125240824	XP_48004907.1	PF00005	ABC_tran	Domain	X1Ac-nBt	0.04	-2.5	down-regulated
BP	GO:1905952	regulation of lipid localization	LOC125241177	XP_48005487.1	PF00501	AMP-binding	Family	X1Ac-nBt	0.024	-9.16	down-regulated
BP	GO:1905952	regulation of lipid localization	LOC125242592	XP_48007337.1	PF00067	p450	Domain	X1Ac-nBt	0.0329	-2.33	down-regulated
